# Supplementary material for: A Transcontinental Challenge — A Test of DNA Barcode Performance for 1,541 Species of Canadian Noctuoidea (Lepidoptera)
Source: PLoS One. 2014 Mar 25;9(3):e92797. doi: 10.1371/journal.pone.0092797 (PMC3965468; doi:10.1371/journal.pone.0092797)
Supplement: Table S1 — List of 158 species that cannot be discriminated from one or more of their congeners with DNA barcodes when considered on a Canada-wide basis. Because the species assemblage varies regionally, the incidence of barcode sharing decreases when considered regionally. This table presents data for three regions: New Brunswick/Nova Scotia, Ontario, and British Columbia. (XLS) [file pone.0092797.s001.xls]

## Sheet: SI1
Table SI1
Family	Species	ON	NS/NB	BC
Erebidae	Arctia brachyptera
	A. caja
	A. opulenta
	Catocala antinympha
	C. badia
	C. briseis
	C. californica
	C. cara
	C. dejecta
	C. faustina
	C. flebilis
	C. grotiana
	C. habilis
	C. hermia
	C. insolabilis
	C. judith
	C. lacrymosa
	C. luciana
	C. meskei
	C. obscura
	C. palaeogama
	C. parta
	C. residua
	C. retecta
	C. robinsonii
	C. semirelicta
	C. vidua
	Dasychira grisefacta
	D. pinicola
	Dodia albertae
	D. verticalis
	Grammia blakei
	G. elongata
	G. figurata
	G. franconia
	G. margo
	G. ornata
	G. parthenice
	G. quenseli
	G. virguncula
	G. williamsii
	G. yukona
	Haploa clymene
	H. confusa
	H. lecontei
	H. reversa
	Idia denticulalis
	I. lubricalis
	Pararctia lapponica
	P. yarrowii
	Spilosoma danbyi
	S. pteridis
	S. vagans
	Virbia ferruginosa
	V. lamae
	Zanclognatha marcidilinea
	Z. protumnusalis
Noctuidae	Abagrotis brunneipennis
	A. cupida
	A. dickeli
	A. discoidalis
	A. glenni
	A. mirabilis
	A. nefascia
	A. turbulenta
	Acronicta cyanescens
	A. lepusculina
	Agriopodes fallax
	A. geminata
	Agrotis vancouverensis
	A. volubilis
	Alypia langtoni
	A. octomaculata
	Amphipoea americana
	A. interoceanica
	Apamea centralis
	A. commoda
	Bellura gortynoides
	B. vulnifica
	Copablepharon absidum
	C. fuscum
	Dargida diffusa
	D. terrapictalis
	Epidemas cinerea
	E. obscurus
	Eremobina claudens
	E. leucoscelis
	Eupsilia morrisoni
	E. vinulenta
	Euxoa apopsis
	E. biformata
	E. castanea
	E. cicatricosa
	E. detersa
	E. divergens
	E. furtivus
	E. idahoensis
	E. intermontana
	E. macleani
	E. manitobana
	E. mimallonis
	E. perolivalis
	E. ridingsiana
	E. shasta
	E. sinelinea
	E. taura
	Ipimorpha nanaimo
	I. pleonectusa
	I. viridipallida
	Lasionycta anthracina
	L. coracina
	L. flanda
	L. frigida
	L. leucocycla
	L. skraelingia
	L. taigata
	Hyppa contrasta
	H. potamus
	Lithophane bethunei
	L. disposita
	L. innominata
	L. patefacta
	L. petulca
	Mythimna oxygala
	M. yukonensis
	Panthea acronyctoides
	P. furcilla
	P. virginarius
	Papaipema birdi
	P. insulidens
	Polia nugatis
	P. purpurissata
	Resapamea passer
	R. venosa
	Rhyacia clemens
	R. quadrangula
	Sunira bicolorago
	S. decipiens
	Sympistis heliophila
	S. wilsoni
	Syngrapha abstrusa
	S. alias
	S. cryptica
	S. rectangula
	Trichordestra dodii
	T. legitima
	Xestia alaskae
	X. badicollis
	X. dilucida
	X. finatimis
	X. infimatis
	X. inuitica
	X. praevia
	X. scropulana
	X. thula
	X. vernilis
	X. verniloides
	X. wockei
# of not-discriminated species	158	25	18	31
Total # of species per province	TOTAL	617*	387*	668*
success rate %	95.6	95.95	95.3	95.35
