# Supplementary material for: A Transcontinental Challenge — A Test of DNA Barcode Performance for 1,541 Species of Canadian Noctuoidea (Lepidoptera)
Source: PLoS One. 2014 Mar 25;9(3):e92797. doi: 10.1371/journal.pone.0092797 (PMC3965468; doi:10.1371/journal.pone.0092797)
Supplement: Table S3 — Seventy-six assemblages of Canadian noctuoids where two or more species possess low sequence divergence (<2%), but with no evidence of sequence sharing. Asterisks indicate cases where a species shows slight sequence divergence from two or more species which share barcodes. (XLS) [file pone.0092797.s003.xls]

## Sheet: SI3
Table SI3
Family	Subfamily	Species	# of taxa per assemblage
Notodontidae	Phalerinae	Datana contracta	3
		D. drexelii
		D. integerrima
		Datana angusii	2
		D. ministra
	Nystaleinae	Symmerista albifrons	2
		S. canicosta
Erebidae	Lymantriinae	Dasychira basiflava	2
	Lymantriinae	D. vagans
	Herminiinae	Zanclognatha cruralis	6
		Z. dentata
		Z. jacchusalis
		Z. obscuripennis
		Z. sp. 1
		Z. theralis
	Erebinae	Catocala ilia	2
		C. umbrosa
		Catocala gracilis	2
		C. sordida
		Catocala amica	2
		C. lineella
		Catocala neogama	2
		C. subnata
		Catocala junctura	2
		C. unijuga
		Cissusa indiscreta	2
		C. spadix
		Euclidia ardita	2
		E. cuspidea
		Zale duplicata	3
		Z. helata
		Z. metatoides
	Arctiinae	Dodia tarandus	1
		D. albertae*
		D. verticalis*
		Grammia complicata	3
		G. nevadensis
		G. speciosa
		Grammia virgo	2
		G. williamsii
		Hypoprepia fucosa	2
		H. miniata
		Neoarctia beanii	2
		N. brucei
		Phragmatobia fuliginosa	2
		P. lineata
		Virbia ferruginosa	2
		V. immaculata
Noctuidae	Heliothinae	Schinia intermontana	2
		S. sexata
		Schinia honesta	2
		S. verna
	Cuculliinae	Cucullia florea	5
		C. montanae
		C. postera
		C. similaris
		C. sp.
		Cucullia albida	2
		C. strigata
	Plusiinae	Plusia magnimacula	3
		P. nichollae
		P. venusta
		Syngrapha surena	2
		S. u-aureum
	Oncocnemidinae	Sympistis columbia	2
		S. youngi
		Sympistis chalybdis	2
		S. piffardi
	Amphipyrinae	Feralia deceptiva	3
		F. jocosa
		F. major
	Acronictinae	Acronicta albarufa	4
		A. haesitata
		A. modica
		A. ovata
		Acronicta exilis	2
		A. increta
	Noctuinae	Abagrotis forbesi	2
		A. vittifrons
		Anarta columbica	2
		A. obesula
		Anarta alta	2
		A. oregonica
		Caradrina montana	2
		C. multifera
		Cosmia elisae	3
		C. praeacuta
		C. praeacuta
		Diarsia dislocata	2
		D. jucunda
		Egira crucialis	2
		E. simplex
		Enargia decolor	3
		E. fausta
		E. infumata
		Eupsilia sidus	2
		E. tristigmata
		Euxoa hyperborea	2
		E. muldersi
		Euxoa macrodentata	2
		E. perpolita
		Euxoa comosa	2
		E. fumalis
		Euxoa punctigera	2
		E. spumata
		Euxoa pallidimacula	2
		E. setonia
		Euxoa excogita	3
		E. infausta
		E. satis
		Euxoa aberrans	3
		E. flavicollis
		E. maimes
		Euxoa churchillensis	2
		E. dissona	5
		Euxoa intrita	2
		E. unica
		Euxoa pestula	4
		E. pleuritica
		E. simona
		E. vallus
		Euxoa campestris	2
		E. rockburnei	0
		Euxoa auripennis	2
		E. redimicula	2
		Euxoa agema	2
		E. oblongistigma
		Euxoa flavicollis	3
		E. nomas
		E. wilsoni
		Feltia troubridgei	2
		F. woodiana
		Feltia herilis	5
		F. subgothica
		F. tricosa
		F. tricosa
		F. tricosa
		Hadena caelestis	2
		H. circumvadis
		Lasionycta perplexa	6
		L. perplexella
		L. poca
		L. staudingeri
		L. subfumosa
		L. subfuscula
		Lasionycta brunnea	12
		L. caesia
		L. carolynae
		L. gelida
		L. impingens
		L. lagganata
		L. phoca
		L. promulsa
		L. pulverea
		L. quadrilunata
		L. silacea
		L. uniformis
		Leucania dia	2
		L. insueta
		Lithophane adipel	3
		L. lepida
		L. ponderosa
		Lithophane querquera	2
		L. scottae
		Lithophane hemina	4
		L. lanei
		L. oriunda
		L. semiusta
		Lithophane antennata	5
		L. grotei
		L. laticinerea
		L. pertorrida
		L. unimoda
		Papestra biren	2
		P. quadrata
		Papaipema arctivorens	2
		P. nebris
		Papaipema eupatorii	2
		P. nepheleptena
		Papaipema circumlucens	7
		P. harrisii
		P. impecuniosa
		P. leucostigma
		P. nelita
		P. nr. pterisii
		P. pterisii
		Polia richardsoni	2
		P. rogenhoferi
		Setagrotis pallidicollis	2
		S. vocalis
		Agrotis vetusta	2
		A. gladiaria
		Spaelotis bicava	3
		S. clandestina
		S. sp.
		Xestia woodi	2
		Xestia liquidaria
		Xestia maculata	1
		X. inuitica*
		X. scropulana*
		X. wockei*
		Xestia c-nigrum	2
		X. dolosa
		Xylena cineritia	2
		X. curvimacula
3	13	189	200
