# Supplementary material for: A Transcontinental Challenge — A Test of DNA Barcode Performance for 1,541 Species of Canadian Noctuoidea (Lepidoptera)
Source: PLoS One. 2014 Mar 25;9(3):e92797. doi: 10.1371/journal.pone.0092797 (PMC3965468; doi:10.1371/journal.pone.0092797)
Supplement: Table S4 — Canadian noctuoids with a maximum intraspecific barcode divergence >2% (121 species) or that were partitioned into two or more BINs (140 species). Asterisks indicate species with less than 2% maximum divergence. (XLS) [file pone.0092797.s004.xls]

## Sheet: SI4
Table SI4
Family	Subfamily	Species	BIN	%Sequence divergence
Notodontidae	Notodontinae	Furcula cinerea	3	2.7
		Furcula occidentalis	2	2.7
		Gluphisia avimacula	2	4.1
		Gluphisia severa	2	6.9
		Hyperaeschra georgica	2	5.8
		Notodonta scitipennis	2	2.9
		Pheosia rimosa	5	5.1
Nolidae	Risobinae	Baileya doubledayi	2	2.9
Erebidae	Arctiinae	Hyphantria cunea	2	3.5
		Haploa clymene	3	3
		Haploa confusa	2	3.1
		Haploa lecontei	2	3.5
		Haploa reversa	2	3.3
		Pyrrharctia isabella	2	3
		Arctia caja	2	2.2
		Pararctia yarrowii	2	1.9*
		Grammia elongata	2	4.8
		Grammia parthenice	2	3.3
		Grammia phyllira	3	2.8
		Grammia quenseli	3	7.2
		Grammia virgo	2	7.3
		Grammia williamsii	3	6.5
		Virbia ferruginosa	16	6.8
		Virbia immaculata	3	5.1
		Spilosoma virginica	3	4.8
		Dodia albertae	2	2.6
		Clemensia albata	2	2.9
	Boletobiinae	Phytometra rhodarialis	3	3.2
	Calpinae	Calyptra canadensis	2	2.3
	Erebinae	Catocala clintonii	2	1.9*
		Catocala praeclara	2	2.7
		Caenurgina crassiuscula	2	3
		Zale lunata	2	6
		Zale minerea	2	3.2
		Drasteria pallescens	2	2.7
	Herminiinae	Zanclognatha laevigata	3	3.3
		Idia denticulalis	2	2.9
		Idia lubricalis	6	3.8
		Idia rotundalis	2	2.2
		Macrochilo absorptalis	2	1.9*
		Macrochilo orciferalis	3	4
		Phalaenostola metonalis	2	2.2
		Renia sobrialis	3	3.4
	Hypeninae	Hypena edictalis	3	1.7*
		Hypena humuli	4	5.3
	Hypenodinae	Parahypenodes quadralis	3	2.9
		Hypenodes palustris	2	2.7
	Lymantriinae	Dasychira basiflava	2	3.6
	Pangraptinae	Pangrapta decoralis	2	2.7
	Scolecocampinae	Gabara subnivosella	4	4.9
	Scoliopteryginae	Scoliopteryx libatrix	2	1.9*
Noctuidae	Agaristinae	Eudryas unio	2	2.2
	Acronictinae	Acronicta dactylina	2	4.1
		Acronicta fragilis	2	3.8
		Acronicta impressa	2	1.9*
	Amphipyrinae	Acopa perpallida	2	1.6*
	Bryophilinae	Cryphia cuerva	3	2.8
		Cryphia olivacea	2	2
	Cuculliinae	Cucullia antipoda	2	2.8
	Heliothinae	Schinia acutilinea	2	2.1
		Heliothis acesias	2	2.5
	Oncocnemidinae	Sympistis badistriga	2	1.3*
		Sympistis columbia	2	3.85
		Sympistis dunbari	2	4.15
		Sympistis poliochroa	2	1.7*
	Pantheinae	Colocasia propinquilinea	2	2.4
	Noctuinae	Capsula subflava	2	2.7
		Oligia modica	2	2
		Hypocoena inquinata	2	2.5
		Amphipoea americana	2	3.96
		Apamea burgessi	3	4.8
		Apamea commoda	2	2
		Apamea zeta	2	3.4
		Pseudorthodes vecors	2	2.5
		Anhimella contrahens	2	2.7
		Anhimella pacifica	3	3
		Anhimella perbrunnea	2	1.7*
		Lacinipolia olivacea	4	2.9
		Lacinipolia pensilis	3	3.5
		Lacinipolia renigera	5	4.3
		Lacinipolia stricta	3	4.8
		Lacinipolia vicina	4	3.6
		Hadenella pergentilis	3	3.2
		Anarta crotchii	2	4.3
		Anarta trifolii	2	1.2*
		Melanchra adjuncta	2	2.5
		Sideridis uscripta	2	1.9*
		Lacanobia subjuncta	2	2
		Abagrotis duanca	2	2.66
		Abagrotis hermina	3	1.5*
		Abagrotis placida	2	2
		Abagrotis variata	3	2.4
		Agnorisma badinodis	2	2.4
		Agrotis obliqua	2	5.1
		Coenophila opacifrons	2	3
		Diarsia calgary	2	1.6*
		Diarsia esurialis	2	2
		Diarsia rosaria	2	2.8
		Eueretagrotis perattentus	2	3.3
		Euxoa brunneigera	3	3.1
		Euxoa comosa	3	3.6
		Euxoa difformis	2	1.6*
		Euxoa divergens	2	2.2
		Euxoa niveilinea	2	2.7
		Euxoa satis	5	2.8
		Euxoa servitus	2	2.4
		Euxoa setonia	2	1.6*
		Eurois astricta	2	3.65
		Feltia jaculifera	3	2.9
		Feltia tricosa	2	2.1
		Graphiphora augur	3	4.5
		Parabarrovia keelei	2	1.8*
		Protolampra rufipectus	3	3.1
		Setagrotis vocalis	2	1.8*
		Xestia aequaeva	2	1.8*
		Xestia atrata	3	5.5
		Xestia finatimis	2	3.6
		Xestia normanianus	2	3
		Xestia perquiritata	3	2.7
		Xestia speciosa	2	1.7*
		Xestia vernilis	2	3.6
		Egira simplex	2	2
		Orthosia hibisci	2	2.3
		Stretchia plusiaeformis	2	2.1
		Euplexia benesimilis	3	3.5
		Spodoptera frugiperda	2	2
		Agrochola pulchella	2	2.8
		Anathix aggressa	2	2
		Aseptis binotata	2	8.5
		Brachylomia algens	2	2.7
		Epidemas cinerea	4	6.2
		Hillia maida	2	2.6
		Lithomoia germana	2	2.7
		Lithophane contenta	2	2.3
		Parastichtis suspecta	2	2.4
		Pyreferra citrombra	2	3.5
		Sunira decipiens	2	4.9
		Xylena nupera	2	4.9
		Xylena thoracica	2	1.9*
		Properigea costa	3	3.2
4	22	140	347
