# Supplementary material for: A Transcontinental Challenge — A Test of DNA Barcode Performance for 1,541 Species of Canadian Noctuoidea (Lepidoptera)
Source: PLoS One. 2014 Mar 25;9(3):e92797. doi: 10.1371/journal.pone.0092797 (PMC3965468; doi:10.1371/journal.pone.0092797)
Supplement: Data set S1 — Data set for Canadian Noctuoidea: families Notodontidae, Euteliidae, Nolidae, Erebidae and Noctuidae. (XLS) [file pone.0092797.s010.xls]

## Sheet: Notodontidae
Sample ID	Phylum	Class	Order	Family	Subfamily	Tribe	Genus	Species	Identifier	Identifier email	Institution Storing	COI-5P Seq. Length	Collection Date	Country/Ocean	State/Province	Region	Sector	Exact Site	Lat	Lon	Elev
moth1058.02	Arthropoda	Insecta	Lepidoptera	Notodontidae	Heterocampinae		Heterocampa	Heterocampa biundata			Biodiversity Institute of Ontario	638[1n]	02-Jul-2002	Canada	Ontario	Wellington County	Puslinch Township	Concession 11/Hume Rd	43.537	-80.134	320
04HBL005508	Arthropoda	Insecta	Lepidoptera	Notodontidae	Heterocampinae		Heterocampa	Heterocampa biundata			Biodiversity Institute of Ontario	658[0n]	02-Jul-2003	Canada	Ontario	Wellington County	Puslinch Township	Concession 11/Hume Rd	43.537	-80.134	320
moth1322.02	Arthropoda	Insecta	Lepidoptera	Notodontidae	Heterocampinae		Heterocampa	Heterocampa biundata			Biodiversity Institute of Ontario	639[0n]	10-Jul-2002	Canada	Ontario	Wellington County	Puslinch Township	Concession 11/Hume Rd	43.537	-80.134	320
04HBL005143	Arthropoda	Insecta	Lepidoptera	Notodontidae	Heterocampinae		Heterocampa	Heterocampa biundata			Biodiversity Institute of Ontario	658[0n]	13-Jul-2004	Canada	Ontario	Wellington County	Puslinch Township	Concession 11/Hume Rd	43.537	-80.134	320
09BBELE-0404	Arthropoda	Insecta	Lepidoptera	Notodontidae	Heterocampinae		Heterocampa	Heterocampa biundata			Biodiversity Institute of Ontario	658[0n]	14-Jul-2009	Canada	Newfoundland and Labrador	Gros Morne National Park	Berry Hill	Parking Lot	49.624	-57.932	134
Moth4413.03	Arthropoda	Insecta	Lepidoptera	Notodontidae	Heterocampinae		Heterocampa	Heterocampa biundata			Biodiversity Institute of Ontario	658[0n]	15-Apr-2003	Canada	Ontario	Wellington County	Puslinch Township	Concession 11/Hume Rd	43.537	-80.134	320
Moth4599.03	Arthropoda	Insecta	Lepidoptera	Notodontidae	Heterocampinae		Heterocampa	Heterocampa biundata			Biodiversity Institute of Ontario	658[0n]	15-Apr-2003	Canada	Ontario	Wellington County	Puslinch Township	Concession 11/Hume Rd	43.537	-80.134	320
09BBELE-2421	Arthropoda	Insecta	Lepidoptera	Notodontidae	Heterocampinae		Heterocampa	Heterocampa biundata			Biodiversity Institute of Ontario	658[0n]	15-Jul-2009	Canada	Newfoundland and Labrador	Gros Morne National Park	Discovery Centre	Parking Lot	49.492	-57.928	59
09BBELE-0862	Arthropoda	Insecta	Lepidoptera	Notodontidae	Heterocampinae		Heterocampa	Heterocampa biundata			Biodiversity Institute of Ontario	658[0n]	16-Jul-2009	Canada	Newfoundland and Labrador	Gros Morne National Park	McKenzie Brook	Parking Lot	49.433	-57.876	12
09BBELE-0876	Arthropoda	Insecta	Lepidoptera	Notodontidae	Heterocampinae		Heterocampa	Heterocampa biundata			Biodiversity Institute of Ontario	658[0n]	16-Jul-2009	Canada	Newfoundland and Labrador	Gros Morne National Park	McKenzie Brook	Parking Lot	49.433	-57.876	12
09BBELE-0802	Arthropoda	Insecta	Lepidoptera	Notodontidae	Heterocampinae		Heterocampa	Heterocampa biundata			Biodiversity Institute of Ontario	658[0n]	16-Jul-2009	Canada	Newfoundland and Labrador	Gros Morne National Park	McKenzie Brook	Parking Lot	49.433	-57.876	12
09BBELE-0803	Arthropoda	Insecta	Lepidoptera	Notodontidae	Heterocampinae		Heterocampa	Heterocampa biundata			Biodiversity Institute of Ontario	658[0n]	16-Jul-2009	Canada	Newfoundland and Labrador	Gros Morne National Park	McKenzie Brook	Parking Lot	49.433	-57.876	12
09BBELE-0847	Arthropoda	Insecta	Lepidoptera	Notodontidae	Heterocampinae		Heterocampa	Heterocampa biundata			Biodiversity Institute of Ontario	633[0n]	16-Jul-2009	Canada	Newfoundland and Labrador	Gros Morne National Park	McKenzie Brook	Parking Lot	49.433	-57.876	12
09BBELE-0841	Arthropoda	Insecta	Lepidoptera	Notodontidae	Heterocampinae		Heterocampa	Heterocampa biundata			Biodiversity Institute of Ontario	633[0n]	16-Jul-2009	Canada	Newfoundland and Labrador	Gros Morne National Park	McKenzie Brook	Parking Lot	49.433	-57.876	12
moth207.02SA	Arthropoda	Insecta	Lepidoptera	Notodontidae	Heterocampinae		Heterocampa	Heterocampa biundata			Biodiversity Institute of Ontario	639[0n]	20-Jul-2002	Canada	New Brunswick	Charlotte Co.		St. Andrews	45.0833	-67.0667
HBL008632	Arthropoda	Insecta	Lepidoptera	Notodontidae	Heterocampinae		Heterocampa	Heterocampa biundata			Biodiversity Institute of Ontario	596[0n]	20-Jul-2003	Canada	New Brunswick	Charlotte Co.	St. Andrews		45.0833	-67.0667
09BBELE-1198	Arthropoda	Insecta	Lepidoptera	Notodontidae	Heterocampinae		Heterocampa	Heterocampa biundata			Biodiversity Institute of Ontario	658[0n]	21-Jul-2009	Canada	Nova Scotia	Cape Breton Highlands National Park	Black Brook	Parking Lot	46.779	-60.333	28
09BBELE-1242	Arthropoda	Insecta	Lepidoptera	Notodontidae	Heterocampinae		Heterocampa	Heterocampa biundata			Biodiversity Institute of Ontario	658[0n]	21-Jul-2009	Canada	Nova Scotia	Cape Breton Highlands National Park	Black Brook	Parking Lot	46.779	-60.333	28
HBL008677	Arthropoda	Insecta	Lepidoptera	Notodontidae	Heterocampinae		Heterocampa	Heterocampa biundata			Biodiversity Institute of Ontario	658[0n]	22-Jul-2003	Canada	New Brunswick	Charlotte Co.	St. Andrews		45.0833	-67.0667
DH011572	Arthropoda	Insecta	Lepidoptera	Notodontidae	Heterocampinae		Heterocampa	Heterocampa biundata			Research Collection of Daniel Handfield	633[0n]	24-Jun-2006	Canada	Quebec	Saint-Maurice		Parc de la Mauricie-Secteur l'Esker	46.65	-73
MNBTT-937	Arthropoda	Insecta	Lepidoptera	Notodontidae	Heterocampinae		Heterocampa	Heterocampa biundata	Anthony W. Thomas	mothman@nbnet.nb.ca	Biodiversity Institute of Ontario	658[0n]	27-Jun-2000	Canada	New Brunswick	Sunbury County		Acadia Research Forest	46	-66.18
moth286.01	Arthropoda	Insecta	Lepidoptera	Notodontidae	Heterocampinae		Heterocampa	Heterocampa guttivitta			Biodiversity Institute of Ontario	617[0n]		Canada	Ontario	Wellington County	Puslinch Township	Concession 11/Hume Rd	43.537	-80.134	320
moth782.01	Arthropoda	Insecta	Lepidoptera	Notodontidae	Heterocampinae		Heterocampa	Heterocampa guttivitta			Biodiversity Institute of Ontario	616[1n]		Canada	Ontario	Wellington County	Puslinch Township	Concession 11/Hume Rd	43.537	-80.134	320
BL237	Arthropoda	Insecta	Lepidoptera	Notodontidae	Heterocampinae		Heterocampa	Heterocampa guttivitta			University of Guelph	658[0n]	01-Aug-2008	Canada	Ontario	Ariss		5868 2nd Line E.
PPBP-0232	Arthropoda	Insecta	Lepidoptera	Notodontidae	Heterocampinae		Heterocampa	Heterocampa guttivitta			Biodiversity Institute of Ontario	658[0n]	01-Jun-2008	Canada	Ontario	Point Pelee National Park		Field	41.93	-82.51	183
PPBP-0361	Arthropoda	Insecta	Lepidoptera	Notodontidae	Heterocampinae		Heterocampa	Heterocampa guttivitta			Biodiversity Institute of Ontario	658[0n]	01-Jun-2008	Canada	Ontario	Point Pelee National Park		Field	41.971	-82.535	163
PPBP-0239	Arthropoda	Insecta	Lepidoptera	Notodontidae	Heterocampinae		Heterocampa	Heterocampa guttivitta			Biodiversity Institute of Ontario	658[0n]	01-Jun-2008	Canada	Ontario	Point Pelee National Park		Field	41.93	-82.51	183
04HBL005509	Arthropoda	Insecta	Lepidoptera	Notodontidae	Heterocampinae		Heterocampa	Heterocampa guttivitta				658[0n]	02-Jul-2003	Canada	Ontario	Wellington County	Puslinch Township	Concession 11/Hume Rd	43.537	-80.134	320
MNBTT-3156	Arthropoda	Insecta	Lepidoptera	Notodontidae	Heterocampinae		Heterocampa	Heterocampa guttivitta	Tony Thomas		Biodiversity Institute of Ontario	631[0n]	02-Jun-2006	Canada	New Brunswick	York Co	McAdam		45.583	-67.35
MNBTT-3157	Arthropoda	Insecta	Lepidoptera	Notodontidae	Heterocampinae		Heterocampa	Heterocampa guttivitta	Tony Thomas		Biodiversity Institute of Ontario	590[0n]	02-Jun-2006	Canada	New Brunswick	York Co	McAdam		45.583	-67.35
04HBL00652	Arthropoda	Insecta	Lepidoptera	Notodontidae	Heterocampinae		Heterocampa	Heterocampa guttivitta			Biodiversity Institute of Ontario	658[0n]	03-Jul-2004	Canada	New Brunswick	Charlotte Co.		St. Andrews	45.0833	-67.0667
04HBL00549	Arthropoda	Insecta	Lepidoptera	Notodontidae	Heterocampinae		Heterocampa	Heterocampa guttivitta			Biodiversity Institute of Ontario	658[0n]	03-Jul-2004	Canada	New Brunswick	Charlotte Co.		St. Andrews	45.0833	-67.0667
04HBL00796	Arthropoda	Insecta	Lepidoptera	Notodontidae	Heterocampinae		Heterocampa	Heterocampa guttivitta			Biodiversity Institute of Ontario	658[0n]	03-Jul-2004	Canada	New Brunswick	Charlotte Co.		St. Andrews	45.0833	-67.0667
04HBL00665	Arthropoda	Insecta	Lepidoptera	Notodontidae	Heterocampinae		Heterocampa	Heterocampa guttivitta			Biodiversity Institute of Ontario	658[0n]	03-Jul-2004	Canada	New Brunswick	Charlotte Co.		St. Andrews	45.0833	-67.0667
04HBL00668	Arthropoda	Insecta	Lepidoptera	Notodontidae	Heterocampinae		Heterocampa	Heterocampa guttivitta			Biodiversity Institute of Ontario	658[0n]	03-Jul-2004	Canada	New Brunswick	Charlotte Co.		St. Andrews	45.0833	-67.0667
04HBL00853	Arthropoda	Insecta	Lepidoptera	Notodontidae	Heterocampinae		Heterocampa	Heterocampa guttivitta			Biodiversity Institute of Ontario	658[0n]	03-Jul-2004	Canada	New Brunswick	Charlotte Co.		St. Andrews	45.0833	-67.0667
04HBL00585	Arthropoda	Insecta	Lepidoptera	Notodontidae	Heterocampinae		Heterocampa	Heterocampa guttivitta			Biodiversity Institute of Ontario	658[0n]	03-Jul-2004	Canada	New Brunswick	Charlotte Co.		St. Andrews	45.0833	-67.0667
04HBL00798	Arthropoda	Insecta	Lepidoptera	Notodontidae	Heterocampinae		Heterocampa	Heterocampa guttivitta			Biodiversity Institute of Ontario	658[0n]	03-Jul-2004	Canada	New Brunswick	Charlotte Co.		St. Andrews	45.0833	-67.0667
04HBL00803	Arthropoda	Insecta	Lepidoptera	Notodontidae	Heterocampinae		Heterocampa	Heterocampa guttivitta			Biodiversity Institute of Ontario	658[0n]	03-Jul-2004	Canada	New Brunswick	Charlotte Co.		St. Andrews	45.0833	-67.0667
04HBL00666	Arthropoda	Insecta	Lepidoptera	Notodontidae	Heterocampinae		Heterocampa	Heterocampa guttivitta			Biodiversity Institute of Ontario	658[0n]	03-Jul-2004	Canada	New Brunswick	Charlotte Co.		St. Andrews	45.0833	-67.0667
04HBL00682	Arthropoda	Insecta	Lepidoptera	Notodontidae	Heterocampinae		Heterocampa	Heterocampa guttivitta			Biodiversity Institute of Ontario	658[0n]	03-Jul-2004	Canada	New Brunswick	Charlotte Co.		St. Andrews	45.0833	-67.0667
04HBL00752	Arthropoda	Insecta	Lepidoptera	Notodontidae	Heterocampinae		Heterocampa	Heterocampa guttivitta			Biodiversity Institute of Ontario	658[0n]	03-Jul-2004	Canada	New Brunswick	Charlotte Co.		St. Andrews	45.0833	-67.0667
moth140.01	Arthropoda	Insecta	Lepidoptera	Notodontidae	Heterocampinae		Heterocampa	Heterocampa guttivitta			Biodiversity Institute of Ontario	639[0n]	03-May-2001	Canada	Ontario	Wellington County	Puslinch Township	Concession 11/Hume Rd	43.537	-80.134	320
PPBP-0527	Arthropoda	Insecta	Lepidoptera	Notodontidae	Heterocampinae		Heterocampa	Heterocampa guttivitta			Biodiversity Institute of Ontario	658[0n]	04-Jun-2008	Canada	Ontario	Point Pelee National Park		Beach	41.97	-82.536	179
PPBP-0526	Arthropoda	Insecta	Lepidoptera	Notodontidae	Heterocampinae		Heterocampa	Heterocampa guttivitta			Biodiversity Institute of Ontario	622[0n]	04-Jun-2008	Canada	Ontario	Point Pelee National Park		Beach	41.97	-82.536	179
2006-ONT-1280	Arthropoda	Insecta	Lepidoptera	Notodontidae	Heterocampinae		Heterocampa	Heterocampa guttivitta			Biodiversity Institute of Ontario	658[0n]	07-Aug-2006	Canada	Ontario	Wellington County	Puslinch Township	Concession 11/Hume Rd	43.537	-80.134	320
MNBTT-3155	Arthropoda	Insecta	Lepidoptera	Notodontidae	Heterocampinae		Heterocampa	Heterocampa guttivitta	Tony Thomas		Biodiversity Institute of Ontario	630[0n]	09-May-2006	Canada	New Brunswick	York Co	McAdam		45.583	-67.35
HLC-10369	Arthropoda	Insecta	Lepidoptera	Notodontidae	Heterocampinae		Heterocampa	Heterocampa guttivitta			Biodiversity Institute of Ontario	658[0n]	11-May-2005	Canada	Ontario	Wellington County	Puslinch Township	Concession 11/Hume Rd	43.537	-80.134	320
04HBL005361	Arthropoda	Insecta	Lepidoptera	Notodontidae	Heterocampinae		Heterocampa	Heterocampa guttivitta			Biodiversity Institute of Ontario	658[0n]	12-Jun-2004	Canada	Ontario	Wellington County	Puslinch Township	Concession 11/Hume Rd	43.537	-80.134	320
04HBL005367	Arthropoda	Insecta	Lepidoptera	Notodontidae	Heterocampinae		Heterocampa	Heterocampa guttivitta			Biodiversity Institute of Ontario	658[0n]	12-Jun-2004	Canada	Ontario	Wellington County	Puslinch Township	Concession 11/Hume Rd	43.537	-80.134	320
HLC-10446	Arthropoda	Insecta	Lepidoptera	Notodontidae	Heterocampinae		Heterocampa	Heterocampa guttivitta			Biodiversity Institute of Ontario	658[0n]	13-May-2005	Canada	Ontario	Wellington County	Puslinch Township	Concession 11/Hume Rd	43.537	-80.134	320
04HBL005395	Arthropoda	Insecta	Lepidoptera	Notodontidae	Heterocampinae		Heterocampa	Heterocampa guttivitta			Biodiversity Institute of Ontario	658[0n]	14-Jun-2004	Canada	Ontario	Wellington County	Puslinch Township	Concession 11/Hume Rd	43.537	-80.134	320
04HBL005396	Arthropoda	Insecta	Lepidoptera	Notodontidae	Heterocampinae		Heterocampa	Heterocampa guttivitta			Biodiversity Institute of Ontario	658[0n]	14-Jun-2004	Canada	Ontario	Wellington County	Puslinch Township	Concession 11/Hume Rd	43.537	-80.134	320
04HBL005393	Arthropoda	Insecta	Lepidoptera	Notodontidae	Heterocampinae		Heterocampa	Heterocampa guttivitta			Biodiversity Institute of Ontario	658[0n]	14-Jun-2004	Canada	Ontario	Wellington County	Puslinch Township	Concession 11/Hume Rd	43.537	-80.134	320
04HBL005394	Arthropoda	Insecta	Lepidoptera	Notodontidae	Heterocampinae		Heterocampa	Heterocampa guttivitta			Biodiversity Institute of Ontario	658[0n]	14-Jun-2004	Canada	Ontario	Wellington County	Puslinch Township	Concession 11/Hume Rd	43.537	-80.134	320
Moth4240.03	Arthropoda	Insecta	Lepidoptera	Notodontidae	Heterocampinae		Heterocampa	Heterocampa guttivitta			Biodiversity Institute of Ontario	658[0n]	15-Apr-2003	Canada	Ontario	Wellington County	Puslinch Township	Concession 11/Hume Rd	43.537	-80.134	320
Moth4222.03	Arthropoda	Insecta	Lepidoptera	Notodontidae	Heterocampinae		Heterocampa	Heterocampa guttivitta			Biodiversity Institute of Ontario	658[0n]	15-Apr-2003	Canada	Ontario	Wellington County	Puslinch Township	Concession 11/Hume Rd	43.537	-80.134	320
Moth4221.03	Arthropoda	Insecta	Lepidoptera	Notodontidae	Heterocampinae		Heterocampa	Heterocampa guttivitta			Biodiversity Institute of Ontario	658[0n]	15-Apr-2003	Canada	Ontario	Wellington County	Puslinch Township	Concession 11/Hume Rd	43.537	-80.134	320
Moth4522.03	Arthropoda	Insecta	Lepidoptera	Notodontidae	Heterocampinae		Heterocampa	Heterocampa guttivitta			Biodiversity Institute of Ontario	654[4n]	15-Apr-2003	Canada	Ontario	Wellington County	Puslinch Township	Concession 11/Hume Rd	43.537	-80.134	320
Moth4397.03	Arthropoda	Insecta	Lepidoptera	Notodontidae	Heterocampinae		Heterocampa	Heterocampa guttivitta			Biodiversity Institute of Ontario	567[0n]	15-Apr-2003	Canada	Ontario	Wellington County	Puslinch Township	Concession 11/Hume Rd	43.537	-80.134	320
Moth4239.03	Arthropoda	Insecta	Lepidoptera	Notodontidae	Heterocampinae		Heterocampa	Heterocampa guttivitta			Biodiversity Institute of Ontario	658[0n]	15-Apr-2003	Canada	Ontario	Wellington County	Puslinch Township	Concession 11/Hume Rd	43.537	-80.134	320
Moth4163.03	Arthropoda	Insecta	Lepidoptera	Notodontidae	Heterocampinae		Heterocampa	Heterocampa guttivitta			Biodiversity Institute of Ontario	658[0n]	15-Apr-2003	Canada	Ontario	Wellington County	Puslinch Township	Concession 11/Hume Rd	43.537	-80.134	320
Moth4241.03	Arthropoda	Insecta	Lepidoptera	Notodontidae	Heterocampinae		Heterocampa	Heterocampa guttivitta			Biodiversity Institute of Ontario	658[0n]	15-Apr-2003	Canada	Ontario	Wellington County	Puslinch Township	Concession 11/Hume Rd	43.537	-80.134	320
2005-ONT-1481	Arthropoda	Insecta	Lepidoptera	Notodontidae	Heterocampinae		Heterocampa	Heterocampa guttivitta			Biodiversity Institute of Ontario	658[0n]	15-Aug-2005	Canada	Ontario	Wellington County	Puslinch Township	Concession 11/Hume Rd	43.537	-80.134	320
MNBTT-542	Arthropoda	Insecta	Lepidoptera	Notodontidae	Heterocampinae		Heterocampa	Heterocampa guttivitta	Anthony W. Thomas	mothman@nbnet.nb.ca	Biodiversity Institute of Ontario	658[0n]	15-Jun-2000	Canada	New Brunswick	Sunbury County		Acadia Research Forest	46	-66.18
2005-ONT-121	Arthropoda	Insecta	Lepidoptera	Notodontidae	Heterocampinae		Heterocampa	Heterocampa guttivitta			Biodiversity Institute of Ontario	658[0n]	15-Jun-2005	Canada	Ontario	Wellington County	Puslinch Township	Concession 11/Hume Rd	43.537	-80.134	320
04HBL005556	Arthropoda	Insecta	Lepidoptera	Notodontidae	Heterocampinae		Heterocampa	Heterocampa guttivitta			Biodiversity Institute of Ontario	658[0n]	17-Jun-2004	Canada	Ontario	Wellington County	Puslinch Township	Concession 11/Hume Rd	43.537	-80.134	320
04HBL005547	Arthropoda	Insecta	Lepidoptera	Notodontidae	Heterocampinae		Heterocampa	Heterocampa guttivitta			Biodiversity Institute of Ontario	658[0n]	17-Jun-2004	Canada	Ontario	Wellington County	Puslinch Township	Concession 11/Hume Rd	43.537	-80.134	320
04HBL005555	Arthropoda	Insecta	Lepidoptera	Notodontidae	Heterocampinae		Heterocampa	Heterocampa guttivitta			Biodiversity Institute of Ontario	658[0n]	17-Jun-2004	Canada	Ontario	Wellington County	Puslinch Township	Concession 11/Hume Rd	43.537	-80.134	320
2005-ONT-385	Arthropoda	Insecta	Lepidoptera	Notodontidae	Heterocampinae		Heterocampa	Heterocampa guttivitta			Biodiversity Institute of Ontario	595[1n]	18-Jun-2005	Canada	Ontario	Wellington County	Puslinch Township	Concession 11/Hume Rd	43.537	-80.134	320
2005-ONT-414	Arthropoda	Insecta	Lepidoptera	Notodontidae	Heterocampinae		Heterocampa	Heterocampa guttivitta			Biodiversity Institute of Ontario	535[0n]	18-Jun-2005	Canada	Ontario	Wellington County	Puslinch Township	Concession 11/Hume Rd	43.537	-80.134	320
PPBP-1787	Arthropoda	Insecta	Lepidoptera	Notodontidae	Heterocampinae		Heterocampa	Heterocampa guttivitta			Biodiversity Institute of Ontario	658[0n]	19-Jun-2008	Canada	Ontario	Grey County	Fay Jensen Farm	bank of slow moving vegetated stream	44.37	-80.57	414
PPBP-1966	Arthropoda	Insecta	Lepidoptera	Notodontidae	Heterocampinae		Heterocampa	Heterocampa guttivitta			Biodiversity Institute of Ontario	658[0n]	19-Jun-2008	Canada	Ontario	Grey County	Fay Jensen Farm	interior of maple/ash hardwood forest	44.379	-80.574	427
PPBP-2078	Arthropoda	Insecta	Lepidoptera	Notodontidae	Heterocampinae		Heterocampa	Heterocampa guttivitta			Biodiversity Institute of Ontario	658[0n]	20-Jun-2008	Canada	Ontario	Grey County	Fay Jensen Farm	Grass field behind barn	44.38	-80.58	343
MNBTT-059	Arthropoda	Insecta	Lepidoptera	Notodontidae	Heterocampinae		Heterocampa	Heterocampa guttivitta	Anthony W. Thomas	mothman@nbnet.nb.ca	Biodiversity Institute of Ontario	658[0n]	25-Jul-2000	Canada	New Brunswick	Sunbury County		Acadia Research Forest	46	-66.18
08OEC-107	Arthropoda	Insecta	Lepidoptera	Notodontidae	Heterocampinae		Heterocampa	Heterocampa guttivitta			Biodiversity Institute of Ontario	658[0n]	25-May-2008	Canada	Ontario	Kawartha	Oliver Ecological Centre, ca. 5 km NE Of Bobcaygeon	lake front meadow	44.564	-78.505	250
08OEC-068	Arthropoda	Insecta	Lepidoptera	Notodontidae	Heterocampinae		Heterocampa	Heterocampa guttivitta			Biodiversity Institute of Ontario	658[0n]	25-May-2008	Canada	Ontario	Kawartha	Oliver Ecological Centre, ca. 5 km NE Of Bobcaygeon	lake front meadow	44.564	-78.505	250
08OEC-141	Arthropoda	Insecta	Lepidoptera	Notodontidae	Heterocampinae		Heterocampa	Heterocampa guttivitta			Biodiversity Institute of Ontario	658[0n]	26-May-2008	Canada	Ontario	Kawartha	Oliver Ecological Centre, ca. 5 km NE of Bobcayeon	lake front meadow	44.564	-78.505	250
08OEC-242	Arthropoda	Insecta	Lepidoptera	Notodontidae	Heterocampinae		Heterocampa	Heterocampa guttivitta			Biodiversity Institute of Ontario	658[0n]	26-May-2008	Canada	Ontario	Kawartha	Oliver Ecological Centre, ca. 5 km NE of Bobcayeon	lake front meadow	44.564	-78.505	250
08OEC-193	Arthropoda	Insecta	Lepidoptera	Notodontidae	Heterocampinae		Heterocampa	Heterocampa guttivitta			Biodiversity Institute of Ontario	658[0n]	26-May-2008	Canada	Ontario	Kawartha	Oliver Ecological Centre, ca. 5 km NE of Bobcayeon	lake front meadow	44.564	-78.505	250
08BBLEP-00130	Arthropoda	Insecta	Lepidoptera	Notodontidae	Heterocampinae		Heterocampa	Heterocampa guttivitta			Biodiversity Institute of Ontario	658[0n]	28-Jun-2008	Canada	Ontario	Northwestern Ontario	Goulais River	beach on Lake Superior	46.849	-84.372	187
08BBLEP-00096	Arthropoda	Insecta	Lepidoptera	Notodontidae	Heterocampinae		Heterocampa	Heterocampa guttivitta			Biodiversity Institute of Ontario	658[0n]	28-Jun-2008	Canada	Ontario	Northwestern Ontario	Goulais River	beach on Lake Superior	46.849	-84.372	187
08BBLEP-00029	Arthropoda	Insecta	Lepidoptera	Notodontidae	Heterocampinae		Heterocampa	Heterocampa guttivitta			Biodiversity Institute of Ontario	658[0n]	28-Jun-2008	Canada	Ontario	Northwestern Ontario	Goulais River	beach on Lake Superior	46.849	-84.372	187
08BBLEP-00050	Arthropoda	Insecta	Lepidoptera	Notodontidae	Heterocampinae		Heterocampa	Heterocampa guttivitta			Biodiversity Institute of Ontario	608[0n]	28-Jun-2008	Canada	Ontario	Northwestern Ontario	Goulais River	beach on Lake Superior	46.849	-84.372	187
moth468.01	Arthropoda	Insecta	Lepidoptera	Notodontidae	Heterocampinae		Heterocampa	Heterocampa guttivitta			Biodiversity Institute of Ontario	639[0n]	28-May-2001	Canada	Ontario	Wellington County	Puslinch Township	Concession 11/Hume Rd	43.537	-80.134	320
2005-ONT-22	Arthropoda	Insecta	Lepidoptera	Notodontidae	Heterocampinae		Heterocampa	Heterocampa guttivitta			Biodiversity Institute of Ontario	651[0n]	28-May-2005	Canada	Ontario	Wellington County	Puslinch Township	Concession 11/Hume Rd	43.537	-80.134	320
2006-ONT-0423	Arthropoda	Insecta	Lepidoptera	Notodontidae	Heterocampinae		Heterocampa	Heterocampa guttivitta			Biodiversity Institute of Ontario	658[0n]	29-May-2006	Canada	Ontario	Wellington County	Puslinch Township	Concession 11/Hume Rd	43.537	-80.134	320
2006-ONT-0459	Arthropoda	Insecta	Lepidoptera	Notodontidae	Heterocampinae		Heterocampa	Heterocampa guttivitta			Biodiversity Institute of Ontario	658[0n]	29-May-2006	Canada	Ontario	Wellington County	Puslinch Township	Concession 11/Hume Rd	43.537	-80.134	320
MNBTT-248	Arthropoda	Insecta	Lepidoptera	Notodontidae	Heterocampinae		Heterocampa	Heterocampa guttivitta	Anthony W. Thomas	mothman@nbnet.nb.ca	Biodiversity Institute of Ontario	658[0n]	30-May-2000	Canada	New Brunswick	Sunbury County		Acadia Research Forest	46	-66.18
PPBP-0030	Arthropoda	Insecta	Lepidoptera	Notodontidae	Heterocampinae		Heterocampa	Heterocampa guttivitta			Biodiversity Institute of Ontario	658[0n]	31-May-2008	Canada	Ontario	Point Pelee National Park		Field	41.94	-82.52	173
PPBP-0009	Arthropoda	Insecta	Lepidoptera	Notodontidae	Heterocampinae		Heterocampa	Heterocampa guttivitta			Biodiversity Institute of Ontario	658[0n]	31-May-2008	Canada	Ontario	Point Pelee National Park		Field	41.94	-82.52	173
09BBELE-0138	Arthropoda	Insecta	Lepidoptera	Notodontidae	Heterocampinae		Heterocampa	Heterocampa obliqua			Biodiversity Institute of Ontario	658[0n]	29-Jul-2009	Canada	Nova Scotia	Kejimkujik National Park	Grafton Lake	Shore	44.383	-65.202	103
PPBP-0358	Arthropoda	Insecta	Lepidoptera	Notodontidae	Heterocampinae		Heterocampa	Heterocampa subrotata			Biodiversity Institute of Ontario	658[0n]	01-Jun-2008	Canada	Ontario	Point Pelee National Park		Field	41.971	-82.535	163
PPBP-0373	Arthropoda	Insecta	Lepidoptera	Notodontidae	Heterocampinae		Heterocampa	Heterocampa subrotata			Biodiversity Institute of Ontario	658[0n]	01-Jun-2008	Canada	Ontario	Point Pelee National Park		Field	41.971	-82.535	163
PPBP-0356	Arthropoda	Insecta	Lepidoptera	Notodontidae	Heterocampinae		Heterocampa	Heterocampa subrotata			Biodiversity Institute of Ontario	658[0n]	01-Jun-2008	Canada	Ontario	Point Pelee National Park		Field	41.971	-82.535	163
PPBP-0375	Arthropoda	Insecta	Lepidoptera	Notodontidae	Heterocampinae		Heterocampa	Heterocampa subrotata			Biodiversity Institute of Ontario	658[0n]	01-Jun-2008	Canada	Ontario	Point Pelee National Park		Field	41.971	-82.535	163
PPBP-0419	Arthropoda	Insecta	Lepidoptera	Notodontidae	Heterocampinae		Heterocampa	Heterocampa subrotata			Biodiversity Institute of Ontario	658[0n]	02-Jun-2008	Canada	Ontario	Point Pelee National Park		Marsh	41.97	-82.53	173
PPBP-0418	Arthropoda	Insecta	Lepidoptera	Notodontidae	Heterocampinae		Heterocampa	Heterocampa subrotata			Biodiversity Institute of Ontario	658[0n]	02-Jun-2008	Canada	Ontario	Point Pelee National Park		Marsh	41.97	-82.53	173
PPBP-0411	Arthropoda	Insecta	Lepidoptera	Notodontidae	Heterocampinae		Heterocampa	Heterocampa subrotata			Biodiversity Institute of Ontario	658[0n]	02-Jun-2008	Canada	Ontario	Point Pelee National Park		Marsh	41.97	-82.53	173
PPBP-0415	Arthropoda	Insecta	Lepidoptera	Notodontidae	Heterocampinae		Heterocampa	Heterocampa subrotata			Biodiversity Institute of Ontario	658[0n]	02-Jun-2008	Canada	Ontario	Point Pelee National Park		Marsh	41.97	-82.53	173
PPBP-0469	Arthropoda	Insecta	Lepidoptera	Notodontidae	Heterocampinae		Heterocampa	Heterocampa subrotata			Biodiversity Institute of Ontario	658[0n]	02-Jun-2008	Canada	Ontario	Point Pelee National Park		Marsh	41.97	-82.53	173
PPBP-0416	Arthropoda	Insecta	Lepidoptera	Notodontidae	Heterocampinae		Heterocampa	Heterocampa subrotata			Biodiversity Institute of Ontario	658[0n]	02-Jun-2008	Canada	Ontario	Point Pelee National Park		Marsh	41.97	-82.53	173
PPBP-0412	Arthropoda	Insecta	Lepidoptera	Notodontidae	Heterocampinae		Heterocampa	Heterocampa subrotata			Biodiversity Institute of Ontario	658[0n]	02-Jun-2008	Canada	Ontario	Point Pelee National Park		Marsh	41.97	-82.53	173
PPBP-0410	Arthropoda	Insecta	Lepidoptera	Notodontidae	Heterocampinae		Heterocampa	Heterocampa subrotata			Biodiversity Institute of Ontario	658[0n]	02-Jun-2008	Canada	Ontario	Point Pelee National Park		Marsh	41.97	-82.53	173
PPBP-0414	Arthropoda	Insecta	Lepidoptera	Notodontidae	Heterocampinae		Heterocampa	Heterocampa subrotata			Biodiversity Institute of Ontario	658[0n]	02-Jun-2008	Canada	Ontario	Point Pelee National Park		Marsh	41.97	-82.53	173
PPBP-0426	Arthropoda	Insecta	Lepidoptera	Notodontidae	Heterocampinae		Heterocampa	Heterocampa subrotata			Biodiversity Institute of Ontario	658[0n]	02-Jun-2008	Canada	Ontario	Point Pelee National Park		Marsh	41.97	-82.53	173
PPBP-0420	Arthropoda	Insecta	Lepidoptera	Notodontidae	Heterocampinae		Heterocampa	Heterocampa subrotata			Biodiversity Institute of Ontario	630[1n]	02-Jun-2008	Canada	Ontario	Point Pelee National Park		Marsh	41.97	-82.53	173
PPBP-0413	Arthropoda	Insecta	Lepidoptera	Notodontidae	Heterocampinae		Heterocampa	Heterocampa subrotata			Biodiversity Institute of Ontario	656[0n]	02-Jun-2008	Canada	Ontario	Point Pelee National Park		Marsh	41.97	-82.53	173
PPBP-0541	Arthropoda	Insecta	Lepidoptera	Notodontidae	Heterocampinae		Heterocampa	Heterocampa subrotata			Biodiversity Institute of Ontario	658[0n]	04-Jun-2008	Canada	Ontario	Point Pelee National Park		Beach	41.97	-82.536	179
PPBP-0532	Arthropoda	Insecta	Lepidoptera	Notodontidae	Heterocampinae		Heterocampa	Heterocampa subrotata			Biodiversity Institute of Ontario	658[0n]	04-Jun-2008	Canada	Ontario	Point Pelee National Park		Beach	41.97	-82.536	179
PPBP-0559	Arthropoda	Insecta	Lepidoptera	Notodontidae	Heterocampinae		Heterocampa	Heterocampa subrotata			Biodiversity Institute of Ontario	658[0n]	04-Jun-2008	Canada	Ontario	Point Pelee National Park		Beach	41.97	-82.536	179
PPBP-0531	Arthropoda	Insecta	Lepidoptera	Notodontidae	Heterocampinae		Heterocampa	Heterocampa subrotata			Biodiversity Institute of Ontario	658[0n]	04-Jun-2008	Canada	Ontario	Point Pelee National Park		Beach	41.97	-82.536	179
PPBP-0535	Arthropoda	Insecta	Lepidoptera	Notodontidae	Heterocampinae		Heterocampa	Heterocampa subrotata			Biodiversity Institute of Ontario	658[0n]	04-Jun-2008	Canada	Ontario	Point Pelee National Park		Beach	41.97	-82.536	179
PPBP-0528	Arthropoda	Insecta	Lepidoptera	Notodontidae	Heterocampinae		Heterocampa	Heterocampa subrotata			Biodiversity Institute of Ontario	658[0n]	04-Jun-2008	Canada	Ontario	Point Pelee National Park		Beach	41.97	-82.536	179
PPBP-0490	Arthropoda	Insecta	Lepidoptera	Notodontidae	Heterocampinae		Heterocampa	Heterocampa subrotata			Biodiversity Institute of Ontario	658[0n]	04-Jun-2008	Canada	Ontario	Point Pelee National Park		Forest/Meadow	41.94	-82.52	230
PPBP-0540	Arthropoda	Insecta	Lepidoptera	Notodontidae	Heterocampinae		Heterocampa	Heterocampa subrotata			Biodiversity Institute of Ontario	658[0n]	04-Jun-2008	Canada	Ontario	Point Pelee National Park		Beach	41.97	-82.536	179
PPBP-0539	Arthropoda	Insecta	Lepidoptera	Notodontidae	Heterocampinae		Heterocampa	Heterocampa subrotata			Biodiversity Institute of Ontario	658[0n]	04-Jun-2008	Canada	Ontario	Point Pelee National Park		Beach	41.97	-82.536	179
PPBP-0548	Arthropoda	Insecta	Lepidoptera	Notodontidae	Heterocampinae		Heterocampa	Heterocampa subrotata			Biodiversity Institute of Ontario	658[0n]	04-Jun-2008	Canada	Ontario	Point Pelee National Park		Beach	41.97	-82.536	179
PPBP-0530	Arthropoda	Insecta	Lepidoptera	Notodontidae	Heterocampinae		Heterocampa	Heterocampa subrotata			Biodiversity Institute of Ontario	658[0n]	04-Jun-2008	Canada	Ontario	Point Pelee National Park		Beach	41.97	-82.536	179
PPBP-0488	Arthropoda	Insecta	Lepidoptera	Notodontidae	Heterocampinae		Heterocampa	Heterocampa subrotata			Biodiversity Institute of Ontario	658[0n]	04-Jun-2008	Canada	Ontario	Point Pelee National Park		Forest/Meadow	41.94	-82.52	230
PPBP-0529	Arthropoda	Insecta	Lepidoptera	Notodontidae	Heterocampinae		Heterocampa	Heterocampa subrotata			Biodiversity Institute of Ontario	658[0n]	04-Jun-2008	Canada	Ontario	Point Pelee National Park		Beach	41.97	-82.536	179
PPBP-0533	Arthropoda	Insecta	Lepidoptera	Notodontidae	Heterocampinae		Heterocampa	Heterocampa subrotata			Biodiversity Institute of Ontario	658[0n]	04-Jun-2008	Canada	Ontario	Point Pelee National Park		Beach	41.97	-82.536	179
PPBP-0536	Arthropoda	Insecta	Lepidoptera	Notodontidae	Heterocampinae		Heterocampa	Heterocampa subrotata			Biodiversity Institute of Ontario	658[0n]	04-Jun-2008	Canada	Ontario	Point Pelee National Park		Beach	41.97	-82.536	179
PPBP-0538	Arthropoda	Insecta	Lepidoptera	Notodontidae	Heterocampinae		Heterocampa	Heterocampa subrotata			Biodiversity Institute of Ontario	658[0n]	04-Jun-2008	Canada	Ontario	Point Pelee National Park		Beach	41.97	-82.536	179
PPBP-0501	Arthropoda	Insecta	Lepidoptera	Notodontidae	Heterocampinae		Heterocampa	Heterocampa subrotata			Biodiversity Institute of Ontario	658[0n]	04-Jun-2008	Canada	Ontario	Point Pelee National Park		Forest/Meadow	41.94	-82.52	230
PPBP-0534	Arthropoda	Insecta	Lepidoptera	Notodontidae	Heterocampinae		Heterocampa	Heterocampa subrotata			Biodiversity Institute of Ontario	658[0n]	04-Jun-2008	Canada	Ontario	Point Pelee National Park		Beach	41.97	-82.536	179
PPBP-0537	Arthropoda	Insecta	Lepidoptera	Notodontidae	Heterocampinae		Heterocampa	Heterocampa subrotata			Biodiversity Institute of Ontario	658[0n]	04-Jun-2008	Canada	Ontario	Point Pelee National Park		Beach	41.97	-82.536	179
PPBP-0884	Arthropoda	Insecta	Lepidoptera	Notodontidae	Heterocampinae		Heterocampa	Heterocampa subrotata			Biodiversity Institute of Ontario	658[0n]	06-Jun-2008	Canada	Ontario	Point Pelee National Park		Field	41.93	-82.51	183
PPBP-0956	Arthropoda	Insecta	Lepidoptera	Notodontidae	Heterocampinae		Heterocampa	Heterocampa subrotata			Biodiversity Institute of Ontario	658[0n]	07-Jun-2008	Canada	Ontario	Point Pelee National Park		Field	41.93	-82.51	183
PPBP-0957	Arthropoda	Insecta	Lepidoptera	Notodontidae	Heterocampinae		Heterocampa	Heterocampa subrotata			Biodiversity Institute of Ontario	658[0n]	07-Jun-2008	Canada	Ontario	Point Pelee National Park		Field	41.93	-82.51	183
PPBP-1097	Arthropoda	Insecta	Lepidoptera	Notodontidae	Heterocampinae		Heterocampa	Heterocampa subrotata			Biodiversity Institute of Ontario	658[0n]	08-Jun-2008	Canada	Ontario	Point Pelee National Park		Staff House Yard	41.96	-82.53	204
PPBP-1085	Arthropoda	Insecta	Lepidoptera	Notodontidae	Heterocampinae		Heterocampa	Heterocampa subrotata			Biodiversity Institute of Ontario	658[0n]	08-Jun-2008	Canada	Ontario	Point Pelee National Park		Staff House Yard	41.96	-82.53	204
PPBP-1090	Arthropoda	Insecta	Lepidoptera	Notodontidae	Heterocampinae		Heterocampa	Heterocampa subrotata			Biodiversity Institute of Ontario	658[0n]	08-Jun-2008	Canada	Ontario	Point Pelee National Park		Staff House Yard	41.96	-82.53	204
PPBP-1088	Arthropoda	Insecta	Lepidoptera	Notodontidae	Heterocampinae		Heterocampa	Heterocampa subrotata			Biodiversity Institute of Ontario	658[0n]	08-Jun-2008	Canada	Ontario	Point Pelee National Park		Staff House Yard	41.96	-82.53	204
PPBP-1086	Arthropoda	Insecta	Lepidoptera	Notodontidae	Heterocampinae		Heterocampa	Heterocampa subrotata			Biodiversity Institute of Ontario	653[0n]	08-Jun-2008	Canada	Ontario	Point Pelee National Park		Staff House Yard	41.96	-82.53	204
PPBP-1084	Arthropoda	Insecta	Lepidoptera	Notodontidae	Heterocampinae		Heterocampa	Heterocampa subrotata			Biodiversity Institute of Ontario	658[0n]	08-Jun-2008	Canada	Ontario	Point Pelee National Park		Staff House Yard	41.96	-82.53	204
PPBP-1089	Arthropoda	Insecta	Lepidoptera	Notodontidae	Heterocampinae		Heterocampa	Heterocampa subrotata			Biodiversity Institute of Ontario	658[0n]	08-Jun-2008	Canada	Ontario	Point Pelee National Park		Staff House Yard	41.96	-82.53	204
PPBP-1083	Arthropoda	Insecta	Lepidoptera	Notodontidae	Heterocampinae		Heterocampa	Heterocampa subrotata			Biodiversity Institute of Ontario	658[0n]	08-Jun-2008	Canada	Ontario	Point Pelee National Park		Staff House Yard	41.96	-82.53	204
PPBP-1082	Arthropoda	Insecta	Lepidoptera	Notodontidae	Heterocampinae		Heterocampa	Heterocampa subrotata			Biodiversity Institute of Ontario	658[0n]	08-Jun-2008	Canada	Ontario	Point Pelee National Park		Staff House Yard	41.96	-82.53	204
PPBP-1072	Arthropoda	Insecta	Lepidoptera	Notodontidae	Heterocampinae		Heterocampa	Heterocampa subrotata			Biodiversity Institute of Ontario	658[0n]	08-Jun-2008	Canada	Ontario	Point Pelee National Park		Staff House Yard	41.96	-82.53	204
PPBP-1087	Arthropoda	Insecta	Lepidoptera	Notodontidae	Heterocampinae		Heterocampa	Heterocampa subrotata			Biodiversity Institute of Ontario	658[0n]	08-Jun-2008	Canada	Ontario	Point Pelee National Park		Staff House Yard	41.96	-82.53	204
PPBP-0164	Arthropoda	Insecta	Lepidoptera	Notodontidae	Heterocampinae		Heterocampa	Heterocampa subrotata			Biodiversity Institute of Ontario	658[0n]	30-May-2008	Canada	Ontario	Point Pelee National Park		Forest	41.94	-82.52	174
PPBP-0176	Arthropoda	Insecta	Lepidoptera	Notodontidae	Heterocampinae		Heterocampa	Heterocampa subrotata			Biodiversity Institute of Ontario	658[0n]	30-May-2008	Canada	Ontario	Point Pelee National Park		Forest	41.94	-82.52	174
PPBP-0163	Arthropoda	Insecta	Lepidoptera	Notodontidae	Heterocampinae		Heterocampa	Heterocampa subrotata			Biodiversity Institute of Ontario	658[0n]	30-May-2008	Canada	Ontario	Point Pelee National Park		Forest	41.94	-82.52	174
HETEROC1.00	Arthropoda	Insecta	Lepidoptera	Notodontidae	Heterocampinae		Heterocampa	Heterocampa umbrata			Biodiversity Institute of Ontario	617[0n]		Canada	Ontario	Wellington County	Puslinch Township	Concession 11/Hume Rd	43.537	-80.134	320
04HBL00894	Arthropoda	Insecta	Lepidoptera	Notodontidae	Heterocampinae		Heterocampa	Heterocampa umbrata			Biodiversity Institute of Ontario	658[0n]	03-Jul-2004	Canada	New Brunswick	Charlotte Co.		St. Andrews	45.0833	-67.0667
MNBTT-3013	Arthropoda	Insecta	Lepidoptera	Notodontidae	Heterocampinae		Heterocampa	Heterocampa umbrata	Tony Thomas		Biodiversity Institute of Ontario	658[0n]	07-Jul-2006	Canada	New Brunswick	York Co	McAdam		45.583	-67.35
MNBTT-3011	Arthropoda	Insecta	Lepidoptera	Notodontidae	Heterocampinae		Heterocampa	Heterocampa umbrata	Tony Thomas		Biodiversity Institute of Ontario	658[0n]	07-Jul-2006	Canada	New Brunswick	York Co	McAdam		45.583	-67.35
MNBTT-3012	Arthropoda	Insecta	Lepidoptera	Notodontidae	Heterocampinae		Heterocampa	Heterocampa umbrata	Tony Thomas		Biodiversity Institute of Ontario	658[0n]	07-Jul-2006	Canada	New Brunswick	York Co	McAdam		45.583	-67.35
2006-ONT-1148	Arthropoda	Insecta	Lepidoptera	Notodontidae	Heterocampinae		Heterocampa	Heterocampa umbrata			Biodiversity Institute of Ontario	658[0n]	13-Jun-2006	Canada	Ontario	Wellington County	Puslinch Township	Concession 11/Hume Rd	43.537	-80.134	320
MNBTT-3009	Arthropoda	Insecta	Lepidoptera	Notodontidae	Heterocampinae		Heterocampa	Heterocampa umbrata	Tony Thomas		Biodiversity Institute of Ontario	658[0n]	17-Jun-2006	Canada	New Brunswick	York Co	McAdam		45.583	-67.35
moth148.02SA	Arthropoda	Insecta	Lepidoptera	Notodontidae	Heterocampinae		Heterocampa	Heterocampa umbrata			Biodiversity Institute of Ontario	639[0n]	19-Jul-2002	Canada	New Brunswick	Charlotte Co.		St. Andrews	45.0833	-67.0667
MNBTT-3010	Arthropoda	Insecta	Lepidoptera	Notodontidae	Heterocampinae		Heterocampa	Heterocampa umbrata	Tony Thomas		Biodiversity Institute of Ontario	658[0n]	20-Jul-2006	Canada	New Brunswick	York Co	McAdam		45.583	-67.35
MNBTT-935	Arthropoda	Insecta	Lepidoptera	Notodontidae	Heterocampinae		Heterocampa	Heterocampa umbrata	Anthony W. Thomas	mothman@nbnet.nb.ca	Biodiversity Institute of Ontario	658[0n]	27-Jun-2000	Canada	New Brunswick	Sunbury County		Acadia Research Forest	46	-66.18
MNBTT-936	Arthropoda	Insecta	Lepidoptera	Notodontidae	Heterocampinae		Heterocampa	Heterocampa umbrata	Anthony W. Thomas	mothman@nbnet.nb.ca	Biodiversity Institute of Ontario	658[0n]	27-Jun-2000	Canada	New Brunswick	Sunbury County		Acadia Research Forest	46	-66.18
08BBLEP-00141	Arthropoda	Insecta	Lepidoptera	Notodontidae	Heterocampinae		Heterocampa	Heterocampa umbrata			Biodiversity Institute of Ontario	658[0n]	28-Jun-2008	Canada	Ontario	Northwestern Ontario	Goulais River	beach on Lake Superior	46.849	-84.372	187
05-NBSTA-159	Arthropoda	Insecta	Lepidoptera	Notodontidae	Heterocampinae		Heterocampa	Heterocampa umbrata			Biodiversity Institute of Ontario	585[4n]	30-Jul-2005	Canada	New Brunswick	Charlotte Co.		St. Andrews	45.0833	-67.0667
08BBLEP-00284	Arthropoda	Insecta	Lepidoptera	Notodontidae	Heterocampinae		Heterocampa	Heterocampa umbrata			Biodiversity Institute of Ontario	658[0n]	30-Jun-2008	Canada	Ontario	Pukaskwa National Park	Park road entrance		48.592	-86.289	187
DH010299	Arthropoda	Insecta	Lepidoptera	Notodontidae	Heterocampinae		Heterocampa	Heterocampa umbrata pulverea			Research Collection of Daniel Handfield	597[0n]	29-Jun-2005	Canada	Quebec	St-Michel des Saints		Lac Dussault	47.002	-73.894
DH010297	Arthropoda	Insecta	Lepidoptera	Notodontidae	Heterocampinae		Heterocampa	Heterocampa umbrata pulverea			Research Collection of Daniel Handfield	558[0n]	29-Jun-2005	Canada	Quebec	St-Michel des Saints		Lac Dussault	47.002	-73.894
HLC-17631	Arthropoda	Insecta	Lepidoptera	Notodontidae	Heterocampinae		Hyparpax	Hyparpax aurora			Canadian National Collection of Insects, Arachnids and Nematodes	658[0n]	01-Sep-2007	United States	Georgia	Emanuel	Ohoopee Dunes Tract 3 (Hall`s Bridge Rd. Tract) 8 mi. WSW of Swainsboro		32.5319	-82.4556
HLC-17630	Arthropoda	Insecta	Lepidoptera	Notodontidae	Heterocampinae		Hyparpax	Hyparpax aurora			Canadian National Collection of Insects, Arachnids and Nematodes	658[0n]	02-Sep-2007	United States	Georgia	Emanuel	Ohoopee Dunes Tract 4 (Covena Tract, 9 miles SW of Swainshore		32.4933	-82.4111
06-NCC-1010	Arthropoda	Insecta	Lepidoptera	Notodontidae	Heterocampinae		Hyparpax	Hyparpax aurora			Biodiversity Institute of Ontario	658[0n]	09-May-2006	United States	North Carolina	Carteret County	Croatan National Forest	Rd. 181	34.768	-76.764
06-NCC-1008	Arthropoda	Insecta	Lepidoptera	Notodontidae	Heterocampinae		Hyparpax	Hyparpax aurora			Biodiversity Institute of Ontario	658[0n]	09-May-2006	United States	North Carolina	Carteret County	Croatan National Forest	Rd. 181	34.768	-76.764
06-NCC-1009	Arthropoda	Insecta	Lepidoptera	Notodontidae	Heterocampinae		Hyparpax	Hyparpax aurora			Biodiversity Institute of Ontario	658[0n]	09-May-2006	United States	North Carolina	Carteret County	Croatan National Forest	Rd. 181	34.768	-76.764
06-JKA-0239	Arthropoda	Insecta	Lepidoptera	Notodontidae	Heterocampinae		Hyparpax	Hyparpax aurora			Biodiversity Institute of Ontario	658[0n]	10-May-2004	United States	Georgia	Emamuel County		Ohoopee Dunes, Tract 3	32.597	-82.334	101.194
3059-COI-08	Arthropoda	Insecta	Lepidoptera	Notodontidae	Heterocampinae		Hyparpax	Hyparpax aurora	Hugo L. Kons, Jr.	hkonsjr@yahoo.com	Research Collection of Hugo Kons, Jr.	658[0n]	22-May-2006	United States	Florida	Jackson County		Buena Vista Road	30.905	-84.967	22.86
2006-ONT-1258	Arthropoda	Insecta	Lepidoptera	Notodontidae	Heterocampinae		Lochmaeus	Lochmaeus bilineata			Biodiversity Institute of Ontario	658[0n]	06-Aug-2006	Canada	Ontario	Wellington County	Puslinch Township	Concession 11/Hume Rd	43.537	-80.134	320
04HBL005282	Arthropoda	Insecta	Lepidoptera	Notodontidae	Heterocampinae		Lochmaeus	Lochmaeus bilineata			Biodiversity Institute of Ontario	658[0n]	09-Jun-2004	Canada	Ontario	Wellington County	Puslinch Township	Concession 11/Hume Rd	43.537	-80.134	320
2006-ONT-1110	Arthropoda	Insecta	Lepidoptera	Notodontidae	Heterocampinae		Lochmaeus	Lochmaeus bilineata			Biodiversity Institute of Ontario	658[0n]	09-Jun-2006	Canada	Ontario	Wellington County	Puslinch Township	Concession 11/Hume Rd	43.537	-80.134	320
2005-ONT-1350	Arthropoda	Insecta	Lepidoptera	Notodontidae	Heterocampinae		Lochmaeus	Lochmaeus bilineata			Biodiversity Institute of Ontario	658[0n]	11-Aug-2005	Canada	Ontario	Wellington County	Puslinch Township	Concession 11/Hume Rd	43.537	-80.134	320
2005-ONT-1344	Arthropoda	Insecta	Lepidoptera	Notodontidae	Heterocampinae		Lochmaeus	Lochmaeus bilineata			Biodiversity Institute of Ontario	658[0n]	11-Aug-2005	Canada	Ontario	Wellington County	Puslinch Township	Concession 11/Hume Rd	43.537	-80.134	320
2005-ONT-1463	Arthropoda	Insecta	Lepidoptera	Notodontidae	Heterocampinae		Lochmaeus	Lochmaeus bilineata			Biodiversity Institute of Ontario	658[0n]	14-Aug-2005	Canada	Ontario	Wellington County	Puslinch Township	Concession 11/Hume Rd	43.537	-80.134	320
Moth4354.03	Arthropoda	Insecta	Lepidoptera	Notodontidae	Heterocampinae		Lochmaeus	Lochmaeus bilineata			Biodiversity Institute of Ontario	658[0n]	15-Apr-2003	Canada	Ontario	Wellington County	Puslinch Township	Concession 11/Hume Rd	43.537	-80.134	320
Moth4627.03	Arthropoda	Insecta	Lepidoptera	Notodontidae	Heterocampinae		Lochmaeus	Lochmaeus bilineata			Biodiversity Institute of Ontario	658[0n]	15-Apr-2003	Canada	Ontario	Wellington County	Puslinch Township	Concession 11/Hume Rd	43.537	-80.134	320
Moth4394.03	Arthropoda	Insecta	Lepidoptera	Notodontidae	Heterocampinae		Lochmaeus	Lochmaeus bilineata			Biodiversity Institute of Ontario	658[0n]	15-Apr-2003	Canada	Ontario	Wellington County	Puslinch Township	Concession 11/Hume Rd	43.537	-80.134	320
Moth4308.03	Arthropoda	Insecta	Lepidoptera	Notodontidae	Heterocampinae		Lochmaeus	Lochmaeus bilineata			Biodiversity Institute of Ontario	658[0n]	15-Apr-2003	Canada	Ontario	Wellington County	Puslinch Township	Concession 11/Hume Rd	43.537	-80.134	320
Moth4584.03	Arthropoda	Insecta	Lepidoptera	Notodontidae	Heterocampinae		Lochmaeus	Lochmaeus bilineata			Biodiversity Institute of Ontario	569[0n]	15-Apr-2003	Canada	Ontario	Wellington County	Puslinch Township	Concession 11/Hume Rd	43.537	-80.134	320
2005-ONT-469	Arthropoda	Insecta	Lepidoptera	Notodontidae	Heterocampinae		Lochmaeus	Lochmaeus bilineata			Biodiversity Institute of Ontario	658[0n]	21-Jun-2005	Canada	Ontario	Wellington County	Puslinch Township	Concession 11/Hume Rd	43.537	-80.134	320
2005-ONT-694	Arthropoda	Insecta	Lepidoptera	Notodontidae	Heterocampinae		Lochmaeus	Lochmaeus bilineata			Biodiversity Institute of Ontario	658[0n]	24-Jul-2005	Canada	Ontario	Wellington County	Puslinch Township	Concession 11/Hume Rd	43.537	-80.134	320
2005-ONT-688	Arthropoda	Insecta	Lepidoptera	Notodontidae	Heterocampinae		Lochmaeus	Lochmaeus bilineata			Biodiversity Institute of Ontario	658[0n]	24-Jul-2005	Canada	Ontario	Wellington County	Puslinch Township	Concession 11/Hume Rd	43.537	-80.134	320
moth861.02	Arthropoda	Insecta	Lepidoptera	Notodontidae	Heterocampinae		Lochmaeus	Lochmaeus bilineata			Biodiversity Institute of Ontario	639[0n]	27-Jun-2002	Canada	Ontario	Wellington County	Puslinch Township	Concession 11/Hume Rd	43.537	-80.134	320
HLC-16155	Arthropoda	Insecta	Lepidoptera	Notodontidae	Heterocampinae		Lochmaeus	Lochmaeus bilineata			Biodiversity Institute of Ontario	594[0n]	28-Jul-2006	Canada	Ontario	Wellington County	Puslinch Township	Concession 11/Hume Rd	43.537	-80.134	320
HLC-16156	Arthropoda	Insecta	Lepidoptera	Notodontidae	Heterocampinae		Lochmaeus	Lochmaeus bilineata			Biodiversity Institute of Ontario	658[0n]	28-Jul-2006	Canada	Ontario	Wellington County	Puslinch Township	Concession 11/Hume Rd	43.537	-80.134	320
HETEROC2.00	Arthropoda	Insecta	Lepidoptera	Notodontidae	Heterocampinae		Lochmaeus	Lochmaeus manteo			Biodiversity Institute of Ontario	617[0n]		Canada	Ontario	Wellington County	Puslinch Township	Concession 11/Hume Rd	43.537	-80.134	320
09BBELE-0904	Arthropoda	Insecta	Lepidoptera	Notodontidae	Heterocampinae		Lochmaeus	Lochmaeus manteo			Biodiversity Institute of Ontario	658[0n]	02-Aug-2009	Canada	Nova Scotia	Kejimkujik National Park	Gold Mines	Open field in coniferous forest	44.383	-65.202	117
MNBTT-3160	Arthropoda	Insecta	Lepidoptera	Notodontidae	Heterocampinae		Lochmaeus	Lochmaeus manteo	Tony Thomas		Biodiversity Institute of Ontario	658[0n]	05-Sep-2006	Canada	New Brunswick	York Co	McAdam		45.583	-67.35
MNBTT-3154	Arthropoda	Insecta	Lepidoptera	Notodontidae	Heterocampinae		Lochmaeus	Lochmaeus manteo	Tony Thomas		Biodiversity Institute of Ontario	657[0n]	05-Sep-2006	Canada	New Brunswick	York Co	McAdam		45.583	-67.35
MNBTT-3159	Arthropoda	Insecta	Lepidoptera	Notodontidae	Heterocampinae		Lochmaeus	Lochmaeus manteo	Tony Thomas		Biodiversity Institute of Ontario	656[0n]	07-Jul-2006	Canada	New Brunswick	York Co	McAdam		45.583	-67.35
2005-ONT-1431	Arthropoda	Insecta	Lepidoptera	Notodontidae	Heterocampinae		Lochmaeus	Lochmaeus manteo			Biodiversity Institute of Ontario	658[0n]	13-Aug-2005	Canada	Ontario	Wellington County	Puslinch Township	Concession 11/Hume Rd	43.537	-80.134	320
Moth4623.03	Arthropoda	Insecta	Lepidoptera	Notodontidae	Heterocampinae		Lochmaeus	Lochmaeus manteo			Biodiversity Institute of Ontario	658[0n]	15-Apr-2003	Canada	Ontario	Wellington County	Puslinch Township	Concession 11/Hume Rd	43.537	-80.134	320
moth212.02SA	Arthropoda	Insecta	Lepidoptera	Notodontidae	Heterocampinae		Lochmaeus	Lochmaeus manteo			Biodiversity Institute of Ontario	639[0n]	20-Jul-2002	Canada	New Brunswick	Charlotte Co.		St. Andrews	45.0833	-67.0667
DH010780	Arthropoda	Insecta	Lepidoptera	Notodontidae	Heterocampinae		Lochmaeus	Lochmaeus manteo			Research Collection of Daniel Handfield	658[0n]	20-Jul-2005	Canada	Quebec	Val-des-Monts		Lac Barnes	45.65	-75.593
HLC-16060	Arthropoda	Insecta	Lepidoptera	Notodontidae	Heterocampinae		Lochmaeus	Lochmaeus manteo			Biodiversity Institute of Ontario	658[0n]	21-Jul-2006	Canada	Ontario	Wellington County	Puslinch Township	Concession 11/Hume Rd	43.537	-80.134	320
2005-ONT-833	Arthropoda	Insecta	Lepidoptera	Notodontidae	Heterocampinae		Lochmaeus	Lochmaeus manteo			Biodiversity Institute of Ontario	503[2n]	29-Jul-2005	Canada	Ontario	Wellington County	Puslinch Township	Concession 11/Hume Rd	43.537	-80.134	320
09BBELE-2589	Arthropoda	Insecta	Lepidoptera	Notodontidae	Heterocampinae		Lochmaeus	Lochmaeus manteo			Biodiversity Institute of Ontario	658[0n]	29-Jul-2009	Canada	Nova Scotia	Kejimkujik National Park	Grafton Lake	Shore	44.383	-65.202	103
05-NBSTA-150	Arthropoda	Insecta	Lepidoptera	Notodontidae	Heterocampinae		Lochmaeus	Lochmaeus manteo			Biodiversity Institute of Ontario	658[0n]	30-Jul-2005	Canada	New Brunswick	Charlotte Co.		St. Andrews	45.0833	-67.0667
2005-ONT-219	Arthropoda	Insecta	Lepidoptera	Notodontidae	Heterocampinae		Macrurocampa	Macrurocampa marthesia			Biodiversity Institute of Ontario	658[0n]	07-Jun-2005	Canada	Ontario	Wellington County	Puslinch Township	Concession 11/Hume Rd	43.537	-80.134	320
MNBTT-3153	Arthropoda	Insecta	Lepidoptera	Notodontidae	Heterocampinae		Macrurocampa	Macrurocampa marthesia	Tony Thomas		Biodiversity Institute of Ontario	630[0n]	14-Jul-2006	Canada	New Brunswick	York Co	McAdam		45.583	-67.35
Moth4426.03	Arthropoda	Insecta	Lepidoptera	Notodontidae	Heterocampinae		Macrurocampa	Macrurocampa marthesia			Biodiversity Institute of Ontario	591[0n]	15-Apr-2003	Canada	Ontario	Wellington County	Puslinch Township	Concession 11/Hume Rd	43.537	-80.134	320
Moth4425.03	Arthropoda	Insecta	Lepidoptera	Notodontidae	Heterocampinae		Macrurocampa	Macrurocampa marthesia			Biodiversity Institute of Ontario	658[0n]	15-Apr-2003	Canada	Ontario	Wellington County	Puslinch Township	Concession 11/Hume Rd	43.537	-80.134	320
Moth4441.03	Arthropoda	Insecta	Lepidoptera	Notodontidae	Heterocampinae		Macrurocampa	Macrurocampa marthesia			Biodiversity Institute of Ontario	658[0n]	15-Apr-2003	Canada	Ontario	Wellington County	Puslinch Township	Concession 11/Hume Rd	43.537	-80.134	320
DH007822	Arthropoda	Insecta	Lepidoptera	Notodontidae	Heterocampinae		Macrurocampa	Macrurocampa marthesia			Research Collection of Daniel Handfield	653[0n]	21-Jul-2004	Canada	Quebec	Rougemont		Montagne	45.465	-73.075
DNA-ATBI-2762	Arthropoda	Insecta	Lepidoptera	Notodontidae	Heterocampinae		Misogada	Misogada unicolor			Biodiversity Institute of Ontario	658[0n]	19-May-2005	United States	Tennessee	Blount	Great Smoky Mountains Institute at Tremont	TREM	35.64	-83.689	457
DNA-ATBI-1104	Arthropoda	Insecta	Lepidoptera	Notodontidae	Heterocampinae		Misogada	Misogada unicolor			Research Collection of Brian Scholtens	571[0n]	20-Jul-2004	United States	Tennessee	Blount County	MVST2	Foothills Pkwy at Little River, MVST2	35.7186	-83.8202	305
DNA-ATBI-1103	Arthropoda	Insecta	Lepidoptera	Notodontidae	Heterocampinae		Misogada	Misogada unicolor			Research Collection of Brian Scholtens	534[1n]	20-Jul-2004	United States	Tennessee	Cocke County	MVST6	Cosby Campground house, MVST6	35.7513	-83.2059	732
05-NBSTA-277	Arthropoda	Insecta	Lepidoptera	Notodontidae	Heterocampinae		Oligocentria	Oligocentria lignicolor			Biodiversity Institute of Ontario	655[0n]	02-Aug-2005	Canada	New Brunswick	Charlotte Co.		St. Andrews	45.0833	-67.0667
05-NBSTA-347	Arthropoda	Insecta	Lepidoptera	Notodontidae	Heterocampinae		Oligocentria	Oligocentria lignicolor			Biodiversity Institute of Ontario	658[0n]	04-Aug-2005	Canada	New Brunswick	Charlotte Co.		St. Andrews	45.0833	-67.0667
MNBTT-252	Arthropoda	Insecta	Lepidoptera	Notodontidae	Heterocampinae		Oligocentria	Oligocentria lignicolor	Anthony W. Thomas	mothman@nbnet.nb.ca	Biodiversity Institute of Ontario	658[0n]	08-Aug-2000	Canada	New Brunswick	Sunbury County		Acadia Research Forest	46	-66.18
05-NBSTA-530	Arthropoda	Insecta	Lepidoptera	Notodontidae	Heterocampinae		Oligocentria	Oligocentria lignicolor			Biodiversity Institute of Ontario	658[0n]	08-Aug-2005	Canada	New Brunswick	Charlotte Co.		St. Andrews	45.0833	-67.0667
MNBTT-041	Arthropoda	Insecta	Lepidoptera	Notodontidae	Heterocampinae		Oligocentria	Oligocentria lignicolor	Anthony W. Thomas	mothman@nbnet.nb.ca	Biodiversity Institute of Ontario	658[0n]	08-Jun-2000	Canada	New Brunswick	Sunbury County		Acadia Research Forest	46	-66.18
MNBTT-251	Arthropoda	Insecta	Lepidoptera	Notodontidae	Heterocampinae		Oligocentria	Oligocentria lignicolor	Anthony W. Thomas	mothman@nbnet.nb.ca	Biodiversity Institute of Ontario	658[0n]	13-Jul-2005	Canada	New Brunswick	York County		Fredericton north, 45	45.85	-67.7
MNBTT-3002	Arthropoda	Insecta	Lepidoptera	Notodontidae	Heterocampinae		Oligocentria	Oligocentria lignicolor	Evgeny V. Zakharov	zakharov@uoguelph.ca	Biodiversity Institute of Ontario	659[0n]	14-Jul-2006	Canada	New Brunswick	York Co	McAdam		45.583	-67.35
MNBTT-3004	Arthropoda	Insecta	Lepidoptera	Notodontidae	Heterocampinae		Oligocentria	Oligocentria lignicolor	Evgeny V. Zakharov	zakharov@uoguelph.ca	Biodiversity Institute of Ontario	658[0n]	14-Jul-2006	Canada	New Brunswick	York Co	McAdam		45.583	-67.35
Moth4357.03	Arthropoda	Insecta	Lepidoptera	Notodontidae	Heterocampinae		Oligocentria	Oligocentria lignicolor			Biodiversity Institute of Ontario	658[0n]	15-Apr-2003	Canada	Ontario	Wellington County	Puslinch Township	Concession 11/Hume Rd	43.537	-80.134	320
Moth 466.03SA	Arthropoda	Insecta	Lepidoptera	Notodontidae	Heterocampinae		Oligocentria	Oligocentria lignicolor			Biodiversity Institute of Ontario	658[0n]	15-Jul-2003	Canada	New Brunswick	Charlotte Co.		St. Andrew`s	45.0833	-67.0667
moth1120.01	Arthropoda	Insecta	Lepidoptera	Notodontidae	Heterocampinae		Oligocentria	Oligocentria lignicolor			Biodiversity Institute of Ontario	639[0n]	17-Jul-2001	Canada	Ontario	Wellington County	Puslinch Township	Concession 11/Hume Rd	43.537	-80.134	320
MNBTT-3003	Arthropoda	Insecta	Lepidoptera	Notodontidae	Heterocampinae		Oligocentria	Oligocentria lignicolor	Evgeny V. Zakharov	zakharov@uoguelph.ca	Biodiversity Institute of Ontario	658[0n]	20-Jul-2006	Canada	New Brunswick	York Co	McAdam		45.583	-67.35
MNBTT-944	Arthropoda	Insecta	Lepidoptera	Notodontidae	Heterocampinae		Oligocentria	Oligocentria lignicolor	Anthony W. Thomas	mothman@nbnet.nb.ca	Biodiversity Institute of Ontario	656[0n]	22-Jul-2002	Canada	New Brunswick	Sunbury County		Acadia Research Forest	46	-66.18
MNBTT-943	Arthropoda	Insecta	Lepidoptera	Notodontidae	Heterocampinae		Oligocentria	Oligocentria lignicolor	Anthony W. Thomas	mothman@nbnet.nb.ca	Biodiversity Institute of Ontario	657[0n]	22-Jul-2002	Canada	New Brunswick	Sunbury County		Acadia Research Forest	46	-66.18
04HBL005468	Arthropoda	Insecta	Lepidoptera	Notodontidae	Heterocampinae		Oligocentria	Oligocentria lignicolor			Biodiversity Institute of Ontario	557[1n]	23-Jul-2003	Canada	Ontario	Wellington County	Puslinch Township	Concession 11/Hume Rd	43.537	-80.134	320
DH011414	Arthropoda	Insecta	Lepidoptera	Notodontidae	Heterocampinae		Oligocentria	Oligocentria lignicolor	Daniel Handfield	dhandfield@mediamedtech.com	Research Collection of Daniel Handfield	658[0n]	24-Jul-2006	Canada	Quebec	Manseau		Chemin de la Belgique	46.306	-72.004
MNBTT-3001	Arthropoda	Insecta	Lepidoptera	Notodontidae	Heterocampinae		Oligocentria	Oligocentria lignicolor	Evgeny V. Zakharov	zakharov@uoguelph.ca	Biodiversity Institute of Ontario	658[0n]	28-Jul-2006	Canada	New Brunswick	York Co	McAdam		45.583	-67.35
MNBTT-3000	Arthropoda	Insecta	Lepidoptera	Notodontidae	Heterocampinae		Oligocentria	Oligocentria lignicolor	Evgeny V. Zakharov	zakharov@uoguelph.ca	Biodiversity Institute of Ontario	658[0n]	28-Jul-2006	Canada	New Brunswick	York Co	McAdam		45.583	-67.35
05-NBSTA-093	Arthropoda	Insecta	Lepidoptera	Notodontidae	Heterocampinae		Oligocentria	Oligocentria lignicolor			Biodiversity Institute of Ontario	658[0n]	29-Jul-2005	Canada	New Brunswick	Charlotte Co.		St. Andrews	45.0833	-67.0667
DH010289	Arthropoda	Insecta	Lepidoptera	Notodontidae	Heterocampinae		Oligocentria	Oligocentria lignicolor			Research Collection of Daniel Handfield	658[0n]	29-Jun-2005	Canada	Quebec	St-Michel des Saints		Lac Dussault	47.002	-73.894
DH010287	Arthropoda	Insecta	Lepidoptera	Notodontidae	Heterocampinae		Oligocentria	Oligocentria lignicolor			Research Collection of Daniel Handfield	658[0n]	29-Jun-2005	Canada	Quebec	St-Michel des Saints		Lac Dussault	47.002	-73.894
DH010290	Arthropoda	Insecta	Lepidoptera	Notodontidae	Heterocampinae		Oligocentria	Oligocentria lignicolor			Research Collection of Daniel Handfield	658[0n]	29-Jun-2005	Canada	Quebec	St-Michel des Saints		Lac Dussault	47.002	-73.894
DH010288	Arthropoda	Insecta	Lepidoptera	Notodontidae	Heterocampinae		Oligocentria	Oligocentria lignicolor			Research Collection of Daniel Handfield	658[0n]	29-Jun-2005	Canada	Quebec	St-Michel des Saints		Lac Dussault	47.002	-73.894
DH010286	Arthropoda	Insecta	Lepidoptera	Notodontidae	Heterocampinae		Oligocentria	Oligocentria lignicolor			Research Collection of Daniel Handfield	658[0n]	29-Jun-2005	Canada	Quebec	St-Michel des Saints		Lac Dussault	47.002	-73.894
05-NBSTA-167	Arthropoda	Insecta	Lepidoptera	Notodontidae	Heterocampinae		Oligocentria	Oligocentria lignicolor			Biodiversity Institute of Ontario	658[0n]	30-Jul-2005	Canada	New Brunswick	Charlotte Co.		St. Andrews	45.0833	-67.0667
09BBELE-0970	Arthropoda	Insecta	Lepidoptera	Notodontidae	Heterocampinae		Oligocentria	Oligocentria lignicolor			Biodiversity Institute of Ontario	658[0n]	30-Jul-2009	Canada	Nova Scotia	Kejimkujik National Park	Farmlands	Trail parking lot surrounded by white pine	44.415	-65.226	90
HLC-23134	Arthropoda	Insecta	Lepidoptera	Notodontidae	Heterocampinae		Oligocentria	Oligocentria pallida			Biodiversity Institute of Ontario	648[0n]	04-Aug-2005	Canada	British Columbia		Eastern edge of Golden	Cabin on Golden-Donald Upper Rd	51.3719	-116.982	985
HLC-23135	Arthropoda	Insecta	Lepidoptera	Notodontidae	Heterocampinae		Oligocentria	Oligocentria pallida			Biodiversity Institute of Ontario	658[0n]	04-Aug-2005	Canada	British Columbia		Eastern edge of Golden	Cabin on Golden-Donald Upper Rd	51.3719	-116.982	985
08BBLEP-05372	Arthropoda	Insecta	Lepidoptera	Notodontidae	Heterocampinae		Oligocentria	Oligocentria pallida			Biodiversity Institute of Ontario	658[0n]	08-Aug-2008	Canada	Alberta	Waterton Lakes National Park	Coppermine Creek	Roadside meadow	49.105	-113.959	1427
HLC-20794	Arthropoda	Insecta	Lepidoptera	Notodontidae	Heterocampinae		Oligocentria	Oligocentria pallida			Biodiversity Institute of Ontario	658[0n]	12-Jul-2005	Canada	British Columbia	Mount Revelstoke National Park		One-Mile Compound at base of Mount Revelstoke	51.0219	-118.207	560
10-JDWBC-0004	Arthropoda	Insecta	Lepidoptera	Notodontidae	Heterocampinae		Oligocentria	Oligocentria pallida			Royal British Columbia Museum	658[0n]	12-Jul-2009	Canada	British Columbia	nr. Hazelton	Date Creek Silvicultural Systems	B1-T	55.437	-127.801	397
10-JDWBC-0645	Arthropoda	Insecta	Lepidoptera	Notodontidae	Heterocampinae		Oligocentria	Oligocentria pallida			Research Collection of Jeremy deWaard	658[0n]	12-Jul-2009	Canada	British Columbia	nr. Hazelton	Date Cr. Silvicultural System	A2-T	55.466	-127.815	460
AVBC 339-10	Arthropoda	Insecta	Lepidoptera	Notodontidae	Heterocampinae		Oligocentria	Oligocentria pallida	Libby Avis	libbyavis@shaw.ca	Biodiversity Institute of Ontario	658[0n]	14-Jul-2010	Canada	British Columbia	Vancouver Island	Port Alberni		49.3	-124.78	100
PFC-2006-0439	Arthropoda	Insecta	Lepidoptera	Notodontidae	Heterocampinae		Oligocentria	Oligocentria pallida	Leland M. Humble	lhumble@nrcan.gc.ca	Canadian Forest Service, Pacific Forestry Centre	632[0n]	17-Jul-2006	Canada	British Columbia			Saanich, Pacific Forestry Centre	48.461	-123.397	41
HLC-21903	Arthropoda	Insecta	Lepidoptera	Notodontidae	Heterocampinae		Oligocentria	Oligocentria pallida			Biodiversity Institute of Ontario	658[0n]	26-Jul-2005	Canada	British Columbia	Mount Revelstoke National Park		Skunk Cabbage Boardwalk	51.0859	-117.921	622
HLC-23053	Arthropoda	Insecta	Lepidoptera	Notodontidae	Heterocampinae		Oligocentria	Oligocentria semirufescens			Biodiversity Institute of Ontario	616[0n]	04-Aug-2005	Canada	British Columbia		Eastern edge of Golden	Cabin on Golden-Donald Upper Rd	51.3719	-116.982	985
08BBLEP-00829	Arthropoda	Insecta	Lepidoptera	Notodontidae	Heterocampinae		Oligocentria	Oligocentria semirufescens			Biodiversity Institute of Ontario	658[0n]	04-Jul-2008	Canada	Manitoba		Bird Hill Provincial Park	Meadow	49.999	-96.876	267
08BBLEP-01138	Arthropoda	Insecta	Lepidoptera	Notodontidae	Heterocampinae		Oligocentria	Oligocentria semirufescens	Evgeny V. Zakharov	zakharov@uoguelph.ca	Biodiversity Institute of Ontario	658[0n]	08-Jul-2008	Canada	Manitoba	Riding Mountain National Park	Wasagaming campground		50.656	-99.962	635
HLC-20588	Arthropoda	Insecta	Lepidoptera	Notodontidae	Heterocampinae		Oligocentria	Oligocentria semirufescens			Biodiversity Institute of Ontario	658[0n]	10-Jul-2005	Canada	British Columbia		South of Golden/Nicholson on Highway 95	Cabin on Birchlands Rd	51.1588	-116.796	834
HLC-20579	Arthropoda	Insecta	Lepidoptera	Notodontidae	Heterocampinae		Oligocentria	Oligocentria semirufescens			Biodiversity Institute of Ontario	645[0n]	10-Jul-2005	Canada	British Columbia		South of Golden/Nicholson on Highway 95	Cabin on Birchlands Rd	51.1588	-116.796	834
HLC-20587	Arthropoda	Insecta	Lepidoptera	Notodontidae	Heterocampinae		Oligocentria	Oligocentria semirufescens			Biodiversity Institute of Ontario	597[0n]	10-Jul-2005	Canada	British Columbia		South of Golden/Nicholson on Highway 95	Cabin on Birchlands Rd	51.1588	-116.796	834
HLC-20586	Arthropoda	Insecta	Lepidoptera	Notodontidae	Heterocampinae		Oligocentria	Oligocentria semirufescens			Biodiversity Institute of Ontario	649[0n]	10-Jul-2005	Canada	British Columbia		South of Golden/Nicholson on Highway 95	Cabin on Birchlands Rd	51.1588	-116.796	834
HLC-20589	Arthropoda	Insecta	Lepidoptera	Notodontidae	Heterocampinae		Oligocentria	Oligocentria semirufescens			Biodiversity Institute of Ontario	658[0n]	10-Jul-2005	Canada	British Columbia		South of Golden/Nicholson on Highway 95	Cabin on Birchlands Rd	51.1588	-116.796	834
UBC-2006-0740	Arthropoda	Insecta	Lepidoptera	Notodontidae	Heterocampinae		Oligocentria	Oligocentria semirufescens			Canadian Forest Service, Pacific Forestry Centre	658[0n]	11-Jul-2006	Canada	British Columbia		Maple Ridge	UBC Research Forest	49.266	-122.573	158
UBC-2006-0738	Arthropoda	Insecta	Lepidoptera	Notodontidae	Heterocampinae		Oligocentria	Oligocentria semirufescens			Canadian Forest Service, Pacific Forestry Centre	628[0n]	11-Jul-2006	Canada	British Columbia		Maple Ridge	UBC Research Forest	49.266	-122.573	158
UBC-2006-0739	Arthropoda	Insecta	Lepidoptera	Notodontidae	Heterocampinae		Oligocentria	Oligocentria semirufescens			Canadian Forest Service, Pacific Forestry Centre	624[0n]	11-Jul-2006	Canada	British Columbia		Maple Ridge	UBC Research Forest	49.266	-122.573	158
UBC-2006-0737	Arthropoda	Insecta	Lepidoptera	Notodontidae	Heterocampinae		Oligocentria	Oligocentria semirufescens			Canadian Forest Service, Pacific Forestry Centre	658[0n]	11-Jul-2006	Canada	British Columbia		Maple Ridge	UBC Research Forest	49.266	-122.573	158
HLC-20797	Arthropoda	Insecta	Lepidoptera	Notodontidae	Heterocampinae		Oligocentria	Oligocentria semirufescens			Biodiversity Institute of Ontario	658[0n]	12-Jul-2005	Canada	British Columbia	Mount Revelstoke National Park		One-Mile Compound at base of Mount Revelstoke	51.0219	-118.207	560
04HBL005169	Arthropoda	Insecta	Lepidoptera	Notodontidae	Heterocampinae		Oligocentria	Oligocentria semirufescens			Biodiversity Institute of Ontario	554[1n]	14-Jul-2004	Canada	Ontario	Wellington County	Puslinch Township	Concession 11/Hume Rd	43.537	-80.134	320
MNBTT-2993	Arthropoda	Insecta	Lepidoptera	Notodontidae	Heterocampinae		Oligocentria	Oligocentria semirufescens	Tony Thomas		Biodiversity Institute of Ontario	646[0n]	14-Jul-2006	Canada	New Brunswick	York Co	McAdam		45.583	-67.35
MNBTT-2994	Arthropoda	Insecta	Lepidoptera	Notodontidae	Heterocampinae		Oligocentria	Oligocentria semirufescens	Tony Thomas		Biodiversity Institute of Ontario	649[0n]	14-Jul-2006	Canada	New Brunswick	York Co	McAdam		45.583	-67.35
MNBTT-2990	Arthropoda	Insecta	Lepidoptera	Notodontidae	Heterocampinae		Oligocentria	Oligocentria semirufescens	Tony Thomas		Biodiversity Institute of Ontario	651[0n]	14-Jul-2006	Canada	New Brunswick	York Co	McAdam		45.583	-67.35
Moth 467.03SA	Arthropoda	Insecta	Lepidoptera	Notodontidae	Heterocampinae		Oligocentria	Oligocentria semirufescens			Biodiversity Institute of Ontario	658[0n]	15-Jul-2003	Canada	New Brunswick	Charlotte Co.		St. Andrew`s	45.0833	-67.0667
HLC-21120	Arthropoda	Insecta	Lepidoptera	Notodontidae	Heterocampinae		Oligocentria	Oligocentria semirufescens			Biodiversity Institute of Ontario	658[0n]	15-Jul-2005	Canada	British Columbia	Mount Revelstoke National Park		One-Mile Compound at base of Mount Revelstoke	51.0219	-118.207	560
DH010616	Arthropoda	Insecta	Lepidoptera	Notodontidae	Heterocampinae		Oligocentria	Oligocentria semirufescens			Research Collection of Daniel Handfield	658[0n]	16-Jul-2005	Canada	Quebec	Val-des-Monts		Lac Barnes	45.65	-75.593
CNCNoctuoidea10213	Arthropoda	Insecta	Lepidoptera	Notodontidae	Heterocampinae		Oligocentria	Oligocentria semirufescens			Research Collection of Jim Troubridge	580[1n]	17-Jul-1998	Canada	British Columbia			Mount Kobau	49.1	-119.65	1812
moth38.02SA	Arthropoda	Insecta	Lepidoptera	Notodontidae	Heterocampinae		Oligocentria	Oligocentria semirufescens			Biodiversity Institute of Ontario	639[0n]	18-Jul-2002	Canada	New Brunswick	Charlotte Co.		St. Andrews	45.0833	-67.0667
MNBTT-2992	Arthropoda	Insecta	Lepidoptera	Notodontidae	Heterocampinae		Oligocentria	Oligocentria semirufescens	Tony Thomas		Biodiversity Institute of Ontario	643[0n]	20-Jul-2006	Canada	New Brunswick	York Co	McAdam		45.583	-67.35
MNBTT-2991	Arthropoda	Insecta	Lepidoptera	Notodontidae	Heterocampinae		Oligocentria	Oligocentria semirufescens	Tony Thomas		Biodiversity Institute of Ontario	658[0n]	20-Jul-2006	Canada	New Brunswick	York Co	McAdam		45.583	-67.35
04HBL005467	Arthropoda	Insecta	Lepidoptera	Notodontidae	Heterocampinae		Oligocentria	Oligocentria semirufescens			Biodiversity Institute of Ontario	578[0n]	22-Jul-2003	Canada	Ontario	Wellington County	Puslinch Township	Concession 11/Hume Rd	43.537	-80.134	320
BIOUG01146-H01	Arthropoda	Insecta	Lepidoptera	Notodontidae	Heterocampinae		Oligocentria	Oligocentria semirufescens			Biodiversity Institute of Ontario	658[0n]	23-Sep-2010	Canada	Ontario	Wellington County	Puslinch Township	Concession 11/Hume Rd	43.537	-80.134	320
HLC-21896	Arthropoda	Insecta	Lepidoptera	Notodontidae	Heterocampinae		Oligocentria	Oligocentria semirufescens			Biodiversity Institute of Ontario	587[0n]	26-Jul-2005	Canada	British Columbia	Mount Revelstoke National Park		Skunk Cabbage Boardwalk	51.0859	-117.921	622
HLC-21902	Arthropoda	Insecta	Lepidoptera	Notodontidae	Heterocampinae		Oligocentria	Oligocentria semirufescens			Biodiversity Institute of Ontario	658[0n]	26-Jul-2005	Canada	British Columbia	Mount Revelstoke National Park		Skunk Cabbage Boardwalk	51.0859	-117.921	622
HLC-21900	Arthropoda	Insecta	Lepidoptera	Notodontidae	Heterocampinae		Oligocentria	Oligocentria semirufescens			Biodiversity Institute of Ontario	658[0n]	26-Jul-2005	Canada	British Columbia	Mount Revelstoke National Park		Skunk Cabbage Boardwalk	51.0859	-117.921	622
2005-ONT-760	Arthropoda	Insecta	Lepidoptera	Notodontidae	Heterocampinae		Oligocentria	Oligocentria semirufescens			Biodiversity Institute of Ontario	658[0n]	26-Jul-2005	Canada	Ontario	Wellington County	Puslinch Township	Concession 11/Hume Rd	43.537	-80.134	320
HLC-22304	Arthropoda	Insecta	Lepidoptera	Notodontidae	Heterocampinae		Oligocentria	Oligocentria semirufescens			Biodiversity Institute of Ontario	658[0n]	27-Jul-2005	Canada	British Columbia	Mount Revelstoke National Park		One-Mile Compound at base of Mount Revelstoke	51.0219	-118.207	560
HLC-22303	Arthropoda	Insecta	Lepidoptera	Notodontidae	Heterocampinae		Oligocentria	Oligocentria semirufescens			Biodiversity Institute of Ontario	658[0n]	27-Jul-2005	Canada	British Columbia	Mount Revelstoke National Park		One-Mile Compound at base of Mount Revelstoke	51.0219	-118.207	560
HLC-22307	Arthropoda	Insecta	Lepidoptera	Notodontidae	Heterocampinae		Oligocentria	Oligocentria semirufescens			Biodiversity Institute of Ontario	658[0n]	27-Jul-2005	Canada	British Columbia	Mount Revelstoke National Park		One-Mile Compound at base of Mount Revelstoke	51.0219	-118.207	560
HLC-22301	Arthropoda	Insecta	Lepidoptera	Notodontidae	Heterocampinae		Oligocentria	Oligocentria semirufescens			Biodiversity Institute of Ontario	658[0n]	27-Jul-2005	Canada	British Columbia	Mount Revelstoke National Park		One-Mile Compound at base of Mount Revelstoke	51.0219	-118.207	560
2005-ONT-822	Arthropoda	Insecta	Lepidoptera	Notodontidae	Heterocampinae		Oligocentria	Oligocentria semirufescens			Biodiversity Institute of Ontario	658[0n]	28-Jul-2005	Canada	Ontario	Wellington County	Puslinch Township	Concession 11/Hume Rd	43.537	-80.134	320
2006-ONT-1414	Arthropoda	Insecta	Lepidoptera	Notodontidae	Heterocampinae		Oligocentria	Oligocentria semirufescens			Biodiversity Institute of Ontario	658[0n]	28-Jul-2006	Canada	Ontario	County of Lennox-Addington	Tamworth	Thompson Hill Rd	44.53	-77
HLC-22844	Arthropoda	Insecta	Lepidoptera	Notodontidae	Heterocampinae		Oligocentria	Oligocentria semirufescens			Biodiversity Institute of Ontario	658[0n]	31-Jul-2005	Canada	British Columbia	Mount Revelstoke National Park		Skunk Cabbage Boardwalk	51.0859	-117.921	622
05-NBSTA-213	Arthropoda	Insecta	Lepidoptera	Notodontidae	Heterocampinae		Oligocentria	Oligocentria semirufescens			Biodiversity Institute of Ontario	658[0n]	31-Jul-2005	Canada	New Brunswick	Charlotte Co.		St. Andrews	45.0833	-67.0667
NOC14487	Arthropoda	Insecta	Lepidoptera	Notodontidae	Heterocampinae		Schizura	Schizura apicalis	J. Donald Lafontaine	Lafontained@agr.gc.ca	Canadian National Collection of Insects, Arachnids and Nematodes	658[0n]	04-Apr-2002	Canada	Ontario	Cape ridge			45.3842	-76.08
NOC14488	Arthropoda	Insecta	Lepidoptera	Notodontidae	Heterocampinae		Schizura	Schizura apicalis	J. Donald Lafontaine	Lafontained@agr.gc.ca	Canadian National Collection of Insects, Arachnids and Nematodes	658[0n]	23-Jul-2003	Canada	Ontario	Cape ridge			45.3842	-76.08
moth603.01	Arthropoda	Insecta	Lepidoptera	Notodontidae	Heterocampinae		Schizura	Schizura badia			Biodiversity Institute of Ontario	617[0n]		Canada	Ontario	Wellington County	Puslinch Township	Concession 11/Hume Rd	43.537	-80.134	320
DH011657	Arthropoda	Insecta	Lepidoptera	Notodontidae	Heterocampinae		Schizura	Schizura badia	Daniel Handfield	dhandfield@mediamedtech.com	Research Collection of Daniel Handfield	658[0n]	07-Jun-2006	Canada	Quebec	Manseau		Chemin de la Belgique	46.306	-72.004
DH011848	Arthropoda	Insecta	Lepidoptera	Notodontidae	Heterocampinae		Schizura	Schizura badia	Daniel Handfield	dhandfield@mediamedtech.com	Research Collection of Daniel Handfield	639[0n]	13-Jul-2006	Canada	Quebec	Saint-Narcice		Tourbiere	46.585	-73.198
DH011847	Arthropoda	Insecta	Lepidoptera	Notodontidae	Heterocampinae		Schizura	Schizura badia	Daniel Handfield	dhandfield@mediamedtech.com	Research Collection of Daniel Handfield	636[1n]	13-Jul-2006	Canada	Quebec	Saint-Narcice		Tourbiere	46.585	-73.198
04HBL005597	Arthropoda	Insecta	Lepidoptera	Notodontidae	Heterocampinae		Schizura	Schizura badia			Biodiversity Institute of Ontario	658[0n]	19-Jun-2004	Canada	Ontario	Wellington County	Puslinch Township	Concession 11/Hume Rd	43.537	-80.134	320
MNBTT-939	Arthropoda	Insecta	Lepidoptera	Notodontidae	Heterocampinae		Schizura	Schizura badia	Anthony W. Thomas	mothman@nbnet.nb.ca	Biodiversity Institute of Ontario	658[0n]	22-Jul-2002	Canada	New Brunswick	Sunbury County		Acadia Research Forest	46	-66.18
DH011432	Arthropoda	Insecta	Lepidoptera	Notodontidae	Heterocampinae		Schizura	Schizura badia	Daniel Handfield	dhandfield@mediamedtech.com	Research Collection of Daniel Handfield	658[0n]	24-Jul-2006	Canada	Quebec	Manseau		Chemin de la Belgique	46.306	-72.004
09BBELE-2021	Arthropoda	Insecta	Lepidoptera	Notodontidae	Heterocampinae		Schizura	Schizura badia			Biodiversity Institute of Ontario	658[0n]	26-Jul-2009	Canada	Nova Scotia	Cape Breton Highlands National Park	Glasgow Lake Lookoff	Hiking Trail through mixed wood conifer, fen, taiga	46.835	-60.434	269
MDOK-2847	Arthropoda	Insecta	Lepidoptera	Notodontidae	Heterocampinae		Schizura	Schizura concinna			Biodiversity Institute of Ontario	658[0n]	08-Aug-2009	United States	Oklahoma		Bartlesville	1301 Cherokee Hills Drive	36.74	-95.95	215
06-JKA-0605	Arthropoda	Insecta	Lepidoptera	Notodontidae	Heterocampinae		Schizura	Schizura concinna			Biodiversity Institute of Ontario	658[0n]	15-Jul-2006	United States	Georgia	Bartow County		NE Corner, 5 mi. ESE of Fairmount, Salacoa Rd. at Salacoa Creek
DNA-ATBI-1090	Arthropoda	Insecta	Lepidoptera	Notodontidae	Heterocampinae		Schizura	Schizura concinna			Research Collection of Brian Scholtens	584[0n]	20-Jul-2004	United States	Tennessee	Sevier County	BLST2	Greenbrier picnic shelter, BLST2	35.71	-83.38
DNA-ATBI-1089	Arthropoda	Insecta	Lepidoptera	Notodontidae	Heterocampinae		Schizura	Schizura concinna			Research Collection of Brian Scholtens	578[0n]	20-Jul-2004	United States	Tennessee	Blount County	BLBT20	Cades Cove, just inside Parson Br. Rd. gate, BLBT 20	35.563	-83.8484	585
MDOK-0065	Arthropoda	Insecta	Lepidoptera	Notodontidae	Heterocampinae		Schizura	Schizura concinna			Biodiversity Institute of Ontario	658[0n]	21-Aug-2008	United States	Oklahoma		Bartlesville	1301 Cherokee Hills Drive	36.735	-95.951	215
UBC-2006-1513	Arthropoda	Insecta	Lepidoptera	Notodontidae	Heterocampinae		Schizura	Schizura ipomoeae			Canadian Forest Service, Pacific Forestry Centre	658[0n]	01-Aug-2006	Canada	British Columbia		Maple Ridge	UBC Research Forest	49.266	-122.573	158
MNBTT-3016	Arthropoda	Insecta	Lepidoptera	Notodontidae	Heterocampinae		Schizura	Schizura ipomoeae	Tony Thomas		Biodiversity Institute of Ontario	630[0n]	07-Jul-2006	Canada	New Brunswick	York Co	McAdam		45.583	-67.35
MNBTT-3017	Arthropoda	Insecta	Lepidoptera	Notodontidae	Heterocampinae		Schizura	Schizura ipomoeae	Tony Thomas		Biodiversity Institute of Ontario	658[0n]	07-Jul-2006	Canada	New Brunswick	York Co	McAdam		45.583	-67.35
MNBTT-3018	Arthropoda	Insecta	Lepidoptera	Notodontidae	Heterocampinae		Schizura	Schizura ipomoeae	Tony Thomas		Biodiversity Institute of Ontario	658[0n]	07-Jul-2006	Canada	New Brunswick	York Co	McAdam		45.583	-67.35
UBC-2006-0741	Arthropoda	Insecta	Lepidoptera	Notodontidae	Heterocampinae		Schizura	Schizura ipomoeae			Canadian Forest Service, Pacific Forestry Centre	658[0n]	11-Jul-2006	Canada	British Columbia		Maple Ridge	UBC Research Forest	49.266	-122.573	158
HLC-20795	Arthropoda	Insecta	Lepidoptera	Notodontidae	Heterocampinae		Schizura	Schizura ipomoeae			Biodiversity Institute of Ontario	658[0n]	12-Jul-2005	Canada	British Columbia	Mount Revelstoke National Park		One-Mile Compound at base of Mount Revelstoke	51.0219	-118.207	560
HLC-20792	Arthropoda	Insecta	Lepidoptera	Notodontidae	Heterocampinae		Schizura	Schizura ipomoeae			Biodiversity Institute of Ontario	600[0n]	12-Jul-2005	Canada	British Columbia	Mount Revelstoke National Park		One-Mile Compound at base of Mount Revelstoke	51.0219	-118.207	560
HLC-20793	Arthropoda	Insecta	Lepidoptera	Notodontidae	Heterocampinae		Schizura	Schizura ipomoeae			Biodiversity Institute of Ontario	658[0n]	12-Jul-2005	Canada	British Columbia	Mount Revelstoke National Park		One-Mile Compound at base of Mount Revelstoke	51.0219	-118.207	560
HLC-20791	Arthropoda	Insecta	Lepidoptera	Notodontidae	Heterocampinae		Schizura	Schizura ipomoeae			Biodiversity Institute of Ontario	658[0n]	12-Jul-2005	Canada	British Columbia	Mount Revelstoke National Park		One-Mile Compound at base of Mount Revelstoke	51.0219	-118.207	560
AVBC 338-10	Arthropoda	Insecta	Lepidoptera	Notodontidae	Heterocampinae		Schizura	Schizura ipomoeae	Libby Avis	libbyavis@shaw.ca	Biodiversity Institute of Ontario	658[0n]	14-Jul-2010	Canada	British Columbia	Vancouver Island	Port Alberni		49.3	-124.78	100
HLC-21119	Arthropoda	Insecta	Lepidoptera	Notodontidae	Heterocampinae		Schizura	Schizura ipomoeae			Biodiversity Institute of Ontario	658[0n]	15-Jul-2005	Canada	British Columbia	Mount Revelstoke National Park		One-Mile Compound at base of Mount Revelstoke	51.0219	-118.207	560
MNBTT-938	Arthropoda	Insecta	Lepidoptera	Notodontidae	Heterocampinae		Schizura	Schizura ipomoeae	Anthony W. Thomas	mothman@nbnet.nb.ca	Biodiversity Institute of Ontario	658[0n]	16-Jul-2002	Canada	New Brunswick	Sunbury County		Acadia Research Forest	46	-66.18
AVBC 368-10	Arthropoda	Insecta	Lepidoptera	Notodontidae	Heterocampinae		Schizura	Schizura ipomoeae	Libby Avis	libbyavis@shaw.ca	Biodiversity Institute of Ontario	658[0n]	16-Jul-2010	Canada	British Columbia	Vancouver Island	Port Alberni		49.3	-124.78	100
MNBTT-3014	Arthropoda	Insecta	Lepidoptera	Notodontidae	Heterocampinae		Schizura	Schizura ipomoeae	Tony Thomas		Biodiversity Institute of Ontario	658[0n]	20-Jul-2006	Canada	New Brunswick	York Co	McAdam		45.583	-67.35
HLC-16082	Arthropoda	Insecta	Lepidoptera	Notodontidae	Heterocampinae		Schizura	Schizura ipomoeae			Biodiversity Institute of Ontario	658[0n]	22-Jul-2006	Canada	Ontario	Wellington County	Puslinch Township	Concession 11/Hume Rd	43.537	-80.134	320
moth738.02	Arthropoda	Insecta	Lepidoptera	Notodontidae	Heterocampinae		Schizura	Schizura ipomoeae			Biodiversity Institute of Ontario	639[0n]	23-Jun-2002	Canada	Ontario	Wellington County	Puslinch Township	Concession 11/Hume Rd	43.537	-80.134	320
HLC-22300	Arthropoda	Insecta	Lepidoptera	Notodontidae	Heterocampinae		Schizura	Schizura ipomoeae			Biodiversity Institute of Ontario	658[0n]	27-Jul-2005	Canada	British Columbia	Mount Revelstoke National Park		One-Mile Compound at base of Mount Revelstoke	51.0219	-118.207	560
HLC-22299	Arthropoda	Insecta	Lepidoptera	Notodontidae	Heterocampinae		Schizura	Schizura ipomoeae			Biodiversity Institute of Ontario	658[0n]	27-Jul-2005	Canada	British Columbia	Mount Revelstoke National Park		One-Mile Compound at base of Mount Revelstoke	51.0219	-118.207	560
HLC-22302	Arthropoda	Insecta	Lepidoptera	Notodontidae	Heterocampinae		Schizura	Schizura ipomoeae			Biodiversity Institute of Ontario	658[0n]	27-Jul-2005	Canada	British Columbia	Mount Revelstoke National Park		One-Mile Compound at base of Mount Revelstoke	51.0219	-118.207	560
HLC-22224	Arthropoda	Insecta	Lepidoptera	Notodontidae	Heterocampinae		Schizura	Schizura ipomoeae			Biodiversity Institute of Ontario	658[0n]	27-Jul-2005	Canada	British Columbia	Mount Revelstoke National Park		Monashee Cabin on Mount Revelstoke	51.0101	-118.185	877
UBC-2006-0271	Arthropoda	Insecta	Lepidoptera	Notodontidae	Heterocampinae		Schizura	Schizura ipomoeae			Canadian Forest Service, Pacific Forestry Centre	658[0n]	27-Jun-2006	Canada	British Columbia		Pitt Meadows		49.269	-122.64	3
MNBTT-3015	Arthropoda	Insecta	Lepidoptera	Notodontidae	Heterocampinae		Schizura	Schizura ipomoeae	Tony Thomas		Biodiversity Institute of Ontario	658[0n]	28-Jul-2006	Canada	New Brunswick	York Co	McAdam		45.583	-67.35
PFC-2006-0135	Arthropoda	Insecta	Lepidoptera	Notodontidae	Heterocampinae		Schizura	Schizura ipomoeae	Leland M. Humble	lhumble@nrcan.gc.ca	Canadian Forest Service, Pacific Forestry Centre	658[0n]	28-Jun-2006	Canada	British Columbia			Saanich, Pacific Forestry Centre	48.515	-123.435	61
AVBC 477-10	Arthropoda	Insecta	Lepidoptera	Notodontidae	Heterocampinae		Schizura	Schizura ipomoeae	Libby Avis	libbyavis@shaw.ca	Biodiversity Institute of Ontario	658[0n]	29-Jul-2010	Canada	British Columbia	Vancouver Island	Port Alberni		49.3	-124.78	100
DH010278	Arthropoda	Insecta	Lepidoptera	Notodontidae	Heterocampinae		Schizura	Schizura ipomoeae			Research Collection of Daniel Handfield	571[0n]	29-Jun-2005	Canada	Quebec	St-Michel des Saints		Lac Dussault	47.002	-73.894
DH010275	Arthropoda	Insecta	Lepidoptera	Notodontidae	Heterocampinae		Schizura	Schizura ipomoeae			Research Collection of Daniel Handfield	655[3n]	29-Jun-2005	Canada	Quebec	St-Michel des Saints		Lac Dussault	47.002	-73.894
DH010276	Arthropoda	Insecta	Lepidoptera	Notodontidae	Heterocampinae		Schizura	Schizura ipomoeae			Research Collection of Daniel Handfield	582[2n]	29-Jun-2005	Canada	Quebec	St-Michel des Saints		Lac Dussault	47.002	-73.894
DH010277	Arthropoda	Insecta	Lepidoptera	Notodontidae	Heterocampinae		Schizura	Schizura ipomoeae			Research Collection of Daniel Handfield	593[0n]	29-Jun-2005	Canada	Quebec	St-Michel des Saints		Lac Dussault	47.002	-73.894
UBC-2007-0768	Arthropoda	Insecta	Lepidoptera	Notodontidae	Heterocampinae		Schizura	Schizura ipomoeae			Royal British Columbia Museum	658[0n]	31-Jul-2007	Canada	British Columbia	Vancouver	Stanley Park	Hollow Tree Area	49.301	-123.128	52
moth1011.02	Arthropoda	Insecta	Lepidoptera	Notodontidae	Heterocampinae		Schizura	Schizura leptinoides			Biodiversity Institute of Ontario	639[0n]	01-Jul-2002	Canada	Ontario	Wellington County	Puslinch Township	Concession 11/Hume Rd	43.537	-80.134	320
moth1015.02	Arthropoda	Insecta	Lepidoptera	Notodontidae	Heterocampinae		Schizura	Schizura leptinoides			Biodiversity Institute of Ontario	639[0n]	01-Jul-2002	Canada	Ontario	Wellington County	Puslinch Township	Concession 11/Hume Rd	43.537	-80.134	320
UASM57595	Arthropoda	Insecta	Lepidoptera	Notodontidae	Heterocampinae		Schizura	Schizura leptinoides			Canadian National Collection of Insects, Arachnids and Nematodes	636[0n]	01-Jul-2005	Canada	Alberta			Edmonton; edge Fulton Ravine	53.545	-113.434
PPBP-0344	Arthropoda	Insecta	Lepidoptera	Notodontidae	Heterocampinae		Schizura	Schizura leptinoides			Biodiversity Institute of Ontario	658[0n]	01-Jun-2008	Canada	Ontario	Point Pelee National Park		Field	41.971	-82.535	163
2005-ONT-1126	Arthropoda	Insecta	Lepidoptera	Notodontidae	Heterocampinae		Schizura	Schizura leptinoides			Biodiversity Institute of Ontario	563[1n]	05-Aug-2005	Canada	Ontario	Wellington County	Puslinch Township	Concession 11/Hume Rd	43.537	-80.134	320
08BBLEP-00975	Arthropoda	Insecta	Lepidoptera	Notodontidae	Heterocampinae		Schizura	Schizura leptinoides			Biodiversity Institute of Ontario	658[0n]	05-Jul-2008	Canada	Manitoba	Riding Mountain National Park	Maintenance compound		50.66	-99.95	620
08BBLEP-01143	Arthropoda	Insecta	Lepidoptera	Notodontidae	Heterocampinae		Schizura	Schizura leptinoides	Evgeny V. Zakharov	zakharov@uoguelph.ca	Biodiversity Institute of Ontario	658[0n]	08-Jul-2008	Canada	Manitoba	Riding Mountain National Park	Wasagaming campground		50.656	-99.962	635
2005-ONT-1287	Arthropoda	Insecta	Lepidoptera	Notodontidae	Heterocampinae		Schizura	Schizura leptinoides			Biodiversity Institute of Ontario	654[0n]	09-Aug-2005	Canada	Ontario	Wellington County	Puslinch Township	Concession 11/Hume Rd	43.537	-80.134	320
05-NBSTA-585	Arthropoda	Insecta	Lepidoptera	Notodontidae	Heterocampinae		Schizura	Schizura leptinoides			Biodiversity Institute of Ontario	658[0n]	09-Aug-2005	Canada	New Brunswick	Charlotte Co.		St. Andrews	45.0833	-67.0667
08BBLEP-01528	Arthropoda	Insecta	Lepidoptera	Notodontidae	Heterocampinae		Schizura	Schizura leptinoides	Evgeny V. Zakharov	zakharov@uoguelph.ca	Biodiversity Institute of Ontario	658[0n]	10-Jul-2008	Canada	Manitoba	Riding Mountain National Park	Clear spring	spruce bog	50.679	-99.804	650
04HBL005170	Arthropoda	Insecta	Lepidoptera	Notodontidae	Heterocampinae		Schizura	Schizura leptinoides			Biodiversity Institute of Ontario	538[0n]	14-Jul-2004	Canada	Ontario	Wellington County	Puslinch Township	Concession 11/Hume Rd	43.537	-80.134	320
MNBTT-2999	Arthropoda	Insecta	Lepidoptera	Notodontidae	Heterocampinae		Schizura	Schizura leptinoides	Tony Thomas		Biodiversity Institute of Ontario	658[0n]	14-Jul-2006	Canada	New Brunswick	York Co	McAdam		45.583	-67.35
MNBTT-2996	Arthropoda	Insecta	Lepidoptera	Notodontidae	Heterocampinae		Schizura	Schizura leptinoides	Tony Thomas		Biodiversity Institute of Ontario	648[0n]	17-Jun-2006	Canada	New Brunswick	York Co	McAdam		45.583	-67.35
DH012119	Arthropoda	Insecta	Lepidoptera	Notodontidae	Heterocampinae		Schizura	Schizura leptinoides	Daniel Handfield	dhandfield@mediamedtech.com	Research Collection of Daniel Handfield	658[0n]	18-Jun-2006	Canada	Quebec	Ste-Christine		Boise Julien Picard	45.651	-72.448
HLC-16034	Arthropoda	Insecta	Lepidoptera	Notodontidae	Heterocampinae		Schizura	Schizura leptinoides			Biodiversity Institute of Ontario	580[1n]	20-Jul-2006	Canada	Ontario	Wellington County	Puslinch Township	Concession 11/Hume Rd	43.537	-80.134	320
MNBTT-2995	Arthropoda	Insecta	Lepidoptera	Notodontidae	Heterocampinae		Schizura	Schizura leptinoides	Tony Thomas		Biodiversity Institute of Ontario	646[0n]	20-Jul-2006	Canada	New Brunswick	York Co	McAdam		45.583	-67.35
MNBTT-2998	Arthropoda	Insecta	Lepidoptera	Notodontidae	Heterocampinae		Schizura	Schizura leptinoides	Tony Thomas		Biodiversity Institute of Ontario	658[0n]	20-Jul-2006	Canada	New Brunswick	York Co	McAdam		45.583	-67.35
MNBTT-2997	Arthropoda	Insecta	Lepidoptera	Notodontidae	Heterocampinae		Schizura	Schizura leptinoides	Tony Thomas		Biodiversity Institute of Ontario	658[0n]	20-Jul-2006	Canada	New Brunswick	York Co	McAdam		45.583	-67.35
MNBTT-942	Arthropoda	Insecta	Lepidoptera	Notodontidae	Heterocampinae		Schizura	Schizura leptinoides	Anthony W. Thomas	mothman@nbnet.nb.ca	Biodiversity Institute of Ontario	656[0n]	22-Jul-2002	Canada	New Brunswick	Sunbury County		Acadia Research Forest	46	-66.18
DH010280	Arthropoda	Insecta	Lepidoptera	Notodontidae	Heterocampinae		Schizura	Schizura leptinoides			Research Collection of Daniel Handfield	658[0n]	29-Jun-2005	Canada	Quebec	St-Michel des Saints		Lac Dussault	47.002	-73.894
DH010281	Arthropoda	Insecta	Lepidoptera	Notodontidae	Heterocampinae		Schizura	Schizura leptinoides			Research Collection of Daniel Handfield	658[0n]	29-Jun-2005	Canada	Quebec	St-Michel des Saints		Lac Dussault	47.002	-73.894
DH010279	Arthropoda	Insecta	Lepidoptera	Notodontidae	Heterocampinae		Schizura	Schizura leptinoides			Research Collection of Daniel Handfield	657[1n]	29-Jun-2005	Canada	Quebec	St-Michel des Saints		Lac Dussault	47.002	-73.894
08-JDWBC-1105	Arthropoda	Insecta	Lepidoptera	Notodontidae	Heterocampinae		Schizura	Schizura sp.			Research Collection of Jeremy deWaard	658[0n]	01-Aug-2008	Canada	British Columbia	nr. Okanagan Falls	MOFR MPB site	OKIR22	49.319	-119.508	771
CNCNoctuoidea10214	Arthropoda	Insecta	Lepidoptera	Notodontidae	Heterocampinae		Schizura	Schizura sp.			Research Collection of Jim Troubridge	579[0n]	06-Jul-1990	Canada	British Columbia			Langley
moth609.01	Arthropoda	Insecta	Lepidoptera	Notodontidae	Heterocampinae		Schizura	Schizura unicornis			Biodiversity Institute of Ontario	617[0n]		Canada	Ontario	Wellington County	Puslinch Township	Concession 11/Hume Rd	43.537	-80.134	320
AVBC 502-10	Arthropoda	Insecta	Lepidoptera	Notodontidae	Heterocampinae		Schizura	Schizura unicornis	Libby Avis	libbyavis@shaw.ca	Biodiversity Institute of Ontario	658[0n]	01-Aug-2010	Canada	British Columbia	Vancouver Island	Port Alberni		49.3	-124.78	100
UASM57596	Arthropoda	Insecta	Lepidoptera	Notodontidae	Heterocampinae		Schizura	Schizura unicornis			Canadian National Collection of Insects, Arachnids and Nematodes	590[1n]	01-Jul-2005	Canada	Alberta			Edmonton; edge Fulton Ravine	53.545	-113.434
PPBP-0265	Arthropoda	Insecta	Lepidoptera	Notodontidae	Heterocampinae		Schizura	Schizura unicornis			Biodiversity Institute of Ontario	658[0n]	01-Jun-2008	Canada	Ontario	Point Pelee National Park		Field	41.93	-82.51	183
05-NBSTA-268	Arthropoda	Insecta	Lepidoptera	Notodontidae	Heterocampinae		Schizura	Schizura unicornis			Biodiversity Institute of Ontario	658[0n]	02-Aug-2005	Canada	New Brunswick	Charlotte Co.		St. Andrews	45.0833	-67.0667
MNBTT-2989	Arthropoda	Insecta	Lepidoptera	Notodontidae	Heterocampinae		Schizura	Schizura unicornis	Tony Thomas		Biodiversity Institute of Ontario	658[0n]	02-Jun-2006	Canada	New Brunswick	York Co	McAdam		45.583	-67.35
04HBL00801	Arthropoda	Insecta	Lepidoptera	Notodontidae	Heterocampinae		Schizura	Schizura unicornis			Biodiversity Institute of Ontario	658[0n]	03-Jul-2004	Canada	New Brunswick	Charlotte Co.		St. Andrews	45.0833	-67.0667
04HBL00800	Arthropoda	Insecta	Lepidoptera	Notodontidae	Heterocampinae		Schizura	Schizura unicornis			Biodiversity Institute of Ontario	658[0n]	03-Jul-2004	Canada	New Brunswick	Charlotte Co.		St. Andrews	45.0833	-67.0667
05-NBSTA-403	Arthropoda	Insecta	Lepidoptera	Notodontidae	Heterocampinae		Schizura	Schizura unicornis			Biodiversity Institute of Ontario	658[0n]	05-Aug-2005	Canada	New Brunswick	Charlotte Co.		St. Andrews	45.0833	-67.0667
08BBLEP-04921	Arthropoda	Insecta	Lepidoptera	Notodontidae	Heterocampinae		Schizura	Schizura unicornis			Biodiversity Institute of Ontario	658[0n]	06-Aug-2008	Canada	Alberta	Waterton Lakes National Park	Blakiston Creek	Rocky creekside	49.078	-113.882	1312
08BBLEP-01064	Arthropoda	Insecta	Lepidoptera	Notodontidae	Heterocampinae		Schizura	Schizura unicornis	Evgeny V. Zakharov	zakharov@uoguelph.ca	Biodiversity Institute of Ontario	658[0n]	06-Jul-2008	Canada	Manitoba	Riding Mountain National Park	Wasagaming campground		50.65	-99.94	582
2006-ONT-0670	Arthropoda	Insecta	Lepidoptera	Notodontidae	Heterocampinae		Schizura	Schizura unicornis			Biodiversity Institute of Ontario	658[0n]	06-Jun-2006	Canada	Ontario	Wellington County	Puslinch Township	Concession 11/Hume Rd	43.537	-80.134	320
AVBC 275-10	Arthropoda	Insecta	Lepidoptera	Notodontidae	Heterocampinae		Schizura	Schizura unicornis	Libby Avis	libbyavis@shaw.ca	Biodiversity Institute of Ontario	658[0n]	07-Jul-2010	Canada	British Columbia	Vancouver Island	Port Alberni		49.3	-124.78	100
2005-ONT-208	Arthropoda	Insecta	Lepidoptera	Notodontidae	Heterocampinae		Schizura	Schizura unicornis			Biodiversity Institute of Ontario	658[0n]	07-Jun-2005	Canada	Ontario	Wellington County	Puslinch Township	Concession 11/Hume Rd	43.537	-80.134	320
DH011669	Arthropoda	Insecta	Lepidoptera	Notodontidae	Heterocampinae		Schizura	Schizura unicornis	Daniel Handfield	dhandfield@mediamedtech.com	Research Collection of Daniel Handfield	658[0n]	07-Jun-2006	Canada	Quebec	Manseau		Chemin de la Belgique	46.306	-72.004
PPBP-0958	Arthropoda	Insecta	Lepidoptera	Notodontidae	Heterocampinae		Schizura	Schizura unicornis	Evgeny V. Zakharov	zakharov@uoguelph.ca	Biodiversity Institute of Ontario	609[0n]	07-Jun-2008	Canada	Ontario	Point Pelee National Park		Field	41.93	-82.51	183
PPBP-0928	Arthropoda	Insecta	Lepidoptera	Notodontidae	Heterocampinae		Schizura	Schizura unicornis			Biodiversity Institute of Ontario	658[0n]	07-Jun-2008	Canada	Ontario	Point Pelee National Park		Forest and Beach	41.93	-82.52	237
2005-ONT-1252	Arthropoda	Insecta	Lepidoptera	Notodontidae	Heterocampinae		Schizura	Schizura unicornis			Biodiversity Institute of Ontario	601[2n]	08-Aug-2005	Canada	Ontario	Wellington County	Puslinch Township	Concession 11/Hume Rd	43.537	-80.134	320
PPBP-1096	Arthropoda	Insecta	Lepidoptera	Notodontidae	Heterocampinae		Schizura	Schizura unicornis			Biodiversity Institute of Ontario	658[0n]	08-Jun-2008	Canada	Ontario	Point Pelee National Park		Staff House Yard	41.96	-82.53	204
04HBL005284	Arthropoda	Insecta	Lepidoptera	Notodontidae	Heterocampinae		Schizura	Schizura unicornis			Biodiversity Institute of Ontario	658[0n]	09-Jun-2004	Canada	Ontario	Wellington County	Puslinch Township	Concession 11/Hume Rd	43.537	-80.134	320
HLC-20606	Arthropoda	Insecta	Lepidoptera	Notodontidae	Heterocampinae		Schizura	Schizura unicornis			Biodiversity Institute of Ontario	633[0n]	10-Jul-2005	Canada	British Columbia		South of Golden/Nicholson on Highway 95	Cabin on Birchlands Rd	51.1588	-116.796	834
PFC-2006-2529	Arthropoda	Insecta	Lepidoptera	Notodontidae	Heterocampinae		Schizura	Schizura unicornis			Canadian Forest Service, Pacific Forestry Centre	658[0n]	10-Jul-2006	Canada	British Columbia	Saanich		Pacific Forestry Centre	48.461	-123.397	41
10BBCLP-1679	Arthropoda	Insecta	Lepidoptera	Notodontidae	Heterocampinae		Schizura	Schizura unicornis			Biodiversity Institute of Ontario	658[0n]	11-Jul-2010	Canada	British Columbia	Revelstoke	Revelstoke KOA	Grassy meadow	50.992	-118.157	515
10BBCLP-1682	Arthropoda	Insecta	Lepidoptera	Notodontidae	Heterocampinae		Schizura	Schizura unicornis			Biodiversity Institute of Ontario	658[0n]	11-Jul-2010	Canada	British Columbia	Revelstoke	Revelstoke KOA	Grassy meadow	50.992	-118.157	515
moth323.01	Arthropoda	Insecta	Lepidoptera	Notodontidae	Heterocampinae		Schizura	Schizura unicornis			Biodiversity Institute of Ontario	617[0n]	11-Jun-2001	Canada	Ontario	Wellington County	Puslinch Township	Concession 11/Hume Rd	43.537	-80.134	320
10BBCLP-1680	Arthropoda	Insecta	Lepidoptera	Notodontidae	Heterocampinae		Schizura	Schizura unicornis			Biodiversity Institute of Ontario	658[0n]	11-Jun-2010	Canada	Ontario	Pukaskwa NP	Pukaskwa NP Visitor Centre	Grassy area by lake	48.59	-86.291	190
CGWC-1100	Arthropoda	Insecta	Lepidoptera	Notodontidae	Heterocampinae		Schizura	Schizura unicornis			Biodiversity Institute of Ontario	658[0n]	12-Jul-1996	Canada	British Columbia			Riske Creek; Moon Road	51.951	-122.286	594.367
CGWC-1098	Arthropoda	Insecta	Lepidoptera	Notodontidae	Heterocampinae		Schizura	Schizura unicornis			Biodiversity Institute of Ontario	648[0n]	12-Jul-1996	Canada	British Columbia			Riske Creek; Doc English Gulch	51.921	-122.338	883.931
CGWC-1097	Arthropoda	Insecta	Lepidoptera	Notodontidae	Heterocampinae		Schizura	Schizura unicornis			Biodiversity Institute of Ontario	658[0n]	12-Jul-1996	Canada	British Columbia			Riske Creek; Meldrum Creek Road	51.995	-122.291	853.45
Dun-08-192	Arthropoda	Insecta	Lepidoptera	Notodontidae	Heterocampinae		Schizura	Schizura unicornis	R. Duncan		Canadian Forest Service, Pacific Forestry Centre	658[0n]	12-Jul-2001	Canada	British Columbia			Lumby, Hwy 6, 10 km E	50.27	-118.769
04HBL005118	Arthropoda	Insecta	Lepidoptera	Notodontidae	Heterocampinae		Schizura	Schizura unicornis			Biodiversity Institute of Ontario	658[0n]	12-Jul-2004	Canada	Ontario	Wellington County	Puslinch Township	Concession 11/Hume Rd	43.537	-80.134	320
HLC-20804	Arthropoda	Insecta	Lepidoptera	Notodontidae	Heterocampinae		Schizura	Schizura unicornis			Biodiversity Institute of Ontario	658[0n]	12-Jul-2005	Canada	British Columbia	Mount Revelstoke National Park		One-Mile Compound at base of Mount Revelstoke	51.0219	-118.207	560
HLC-20809	Arthropoda	Insecta	Lepidoptera	Notodontidae	Heterocampinae		Schizura	Schizura unicornis			Biodiversity Institute of Ontario	658[0n]	12-Jul-2005	Canada	British Columbia	Mount Revelstoke National Park		One-Mile Compound at base of Mount Revelstoke	51.0219	-118.207	560
HLC-20810	Arthropoda	Insecta	Lepidoptera	Notodontidae	Heterocampinae		Schizura	Schizura unicornis			Biodiversity Institute of Ontario	658[0n]	12-Jul-2005	Canada	British Columbia	Mount Revelstoke National Park		One-Mile Compound at base of Mount Revelstoke	51.0219	-118.207	560
MNBTT-2986	Arthropoda	Insecta	Lepidoptera	Notodontidae	Heterocampinae		Schizura	Schizura unicornis	Tony Thomas		Biodiversity Institute of Ontario	658[0n]	12-Jul-2006	Canada	New Brunswick	Carleton Co.	Jackson Falls		46.233	-67.75
CGWC-1507	Arthropoda	Insecta	Lepidoptera	Notodontidae	Heterocampinae		Schizura	Schizura unicornis			Biodiversity Institute of Ontario	658[0n]	13-Aug-1996	Canada	British Columbia			Riske Creek; Meldrum Creek Road	51.988	-122.359	929.651
10BBCLP-1681	Arthropoda	Insecta	Lepidoptera	Notodontidae	Heterocampinae		Schizura	Schizura unicornis			Biodiversity Institute of Ontario	658[0n]	13-Jul-2010	Canada	British Columbia	Revelstoke	KOA	Grassy meadow	50.992	-118.157	515
CGWC-1095	Arthropoda	Insecta	Lepidoptera	Notodontidae	Heterocampinae		Schizura	Schizura unicornis			Biodiversity Institute of Ontario	658[0n]	14-Jul-1996	Canada	British Columbia			Riske Creek; English Road	51.983	-122.27	457.206
CGWC-1093	Arthropoda	Insecta	Lepidoptera	Notodontidae	Heterocampinae		Schizura	Schizura unicornis			Biodiversity Institute of Ontario	658[0n]	14-Jul-1996	Canada	British Columbia			Riske Creek; English Road	51.983	-122.27	457.206
CGWC-1096	Arthropoda	Insecta	Lepidoptera	Notodontidae	Heterocampinae		Schizura	Schizura unicornis			Biodiversity Institute of Ontario	658[0n]	14-Jul-1996	Canada	British Columbia			Riske Creek; English Road	51.983	-122.27	457.206
2006-ONT-1004	Arthropoda	Insecta	Lepidoptera	Notodontidae	Heterocampinae		Schizura	Schizura unicornis			Biodiversity Institute of Ontario	658[0n]	14-Jul-2006	Canada	Ontario	Wellington County	Puslinch Township	Concession 11/Hume Rd	43.537	-80.134	320
08BBLEP-01711	Arthropoda	Insecta	Lepidoptera	Notodontidae	Heterocampinae		Schizura	Schizura unicornis	Evgeny V. Zakharov	zakharov@uoguelph.ca	Biodiversity Institute of Ontario	658[0n]	14-Jul-2008	Canada	Saskatchewan	Grasslands National Park	Visitor`s center	grass cattle pasture	49.246	-107.732	812
PPBP-1457	Arthropoda	Insecta	Lepidoptera	Notodontidae	Heterocampinae		Schizura	Schizura unicornis			Biodiversity Institute of Ontario	658[0n]	14-Jun-2008	Canada	Ontario	Bruce Peninsula National Park	Bruce Peninsula	Cyprus Lake Info Booth	45.19	-81.56	223
Moth4474.03	Arthropoda	Insecta	Lepidoptera	Notodontidae	Heterocampinae		Schizura	Schizura unicornis			Biodiversity Institute of Ontario	658[0n]	15-Apr-2003	Canada	Ontario	Wellington County	Puslinch Township	Concession 11/Hume Rd	43.537	-80.134	320
Moth4337.03	Arthropoda	Insecta	Lepidoptera	Notodontidae	Heterocampinae		Schizura	Schizura unicornis			Biodiversity Institute of Ontario	658[0n]	15-Apr-2003	Canada	Ontario	Wellington County	Puslinch Township	Concession 11/Hume Rd	43.537	-80.134	320
Moth4568.03	Arthropoda	Insecta	Lepidoptera	Notodontidae	Heterocampinae		Schizura	Schizura unicornis			Biodiversity Institute of Ontario	597[0n]	15-Apr-2003	Canada	Ontario	Wellington County	Puslinch Township	Concession 11/Hume Rd	43.537	-80.134	320
Moth4291.03	Arthropoda	Insecta	Lepidoptera	Notodontidae	Heterocampinae		Schizura	Schizura unicornis			Biodiversity Institute of Ontario	658[0n]	15-Apr-2003	Canada	Ontario	Wellington County	Puslinch Township	Concession 11/Hume Rd	43.537	-80.134	320
09BBELE-1003	Arthropoda	Insecta	Lepidoptera	Notodontidae	Heterocampinae		Schizura	Schizura unicornis			Biodiversity Institute of Ontario	658[0n]	15-Aug-2009	Canada	New Brunswick	Kouchibouguac National Park	Pines	Opening surrounded by mixed forest	46.771	-64.962	26
CGWC-1094	Arthropoda	Insecta	Lepidoptera	Notodontidae	Heterocampinae		Schizura	Schizura unicornis			Biodiversity Institute of Ontario	658[0n]	15-Jul-1996	Canada	British Columbia			Meldrum Creek	52.148	-122.293	685.808
HLC-21147	Arthropoda	Insecta	Lepidoptera	Notodontidae	Heterocampinae		Schizura	Schizura unicornis			Biodiversity Institute of Ontario	658[0n]	15-Jul-2005	Canada	British Columbia	Mount Revelstoke National Park		One-Mile Compound at base of Mount Revelstoke	51.0219	-118.207	560
HLC-21081	Arthropoda	Insecta	Lepidoptera	Notodontidae	Heterocampinae		Schizura	Schizura unicornis			Biodiversity Institute of Ontario	658[0n]	15-Jul-2005	Canada	British Columbia	Mount Revelstoke National Park		One-Mile Compound at base of Mount Revelstoke	51.0219	-118.207	560
BL324	Arthropoda	Insecta	Lepidoptera	Notodontidae	Heterocampinae		Schizura	Schizura unicornis			University of Guelph	658[0n]	15-Jul-2008	Canada	Ontario	Ariss		5868 2nd Line E.
08BBLEP-01806	Arthropoda	Insecta	Lepidoptera	Notodontidae	Heterocampinae		Schizura	Schizura unicornis	Evgeny V. Zakharov	zakharov@uoguelph.ca	Biodiversity Institute of Ontario	658[0n]	15-Jul-2008	Canada	Saskatchewan	Grasslands National Park	70 Mile Butte Rd.	grass clearing beside creek	49.203	-107.689	788
BL1646	Arthropoda	Insecta	Lepidoptera	Notodontidae	Heterocampinae		Schizura	Schizura unicornis			University of Guelph	630[0n]	15-Jul-2008	Canada	Ontario	Ariss		5868 2nd Line E.
BL1208	Arthropoda	Insecta	Lepidoptera	Notodontidae	Heterocampinae		Schizura	Schizura unicornis			University of Guelph	658[0n]	15-Jul-2008	Canada	Ontario	Ariss		5868 2nd Line E.
MNBTT-543	Arthropoda	Insecta	Lepidoptera	Notodontidae	Heterocampinae		Schizura	Schizura unicornis	Anthony W. Thomas	mothman@nbnet.nb.ca	Biodiversity Institute of Ontario	658[0n]	15-Jun-2000	Canada	New Brunswick	Sunbury County		Acadia Research Forest	46	-66.18
MNBTT-941	Arthropoda	Insecta	Lepidoptera	Notodontidae	Heterocampinae		Schizura	Schizura unicornis	Anthony W. Thomas	mothman@nbnet.nb.ca	Biodiversity Institute of Ontario	658[0n]	17-Jun-2000	Canada	New Brunswick	York County		North Lake	45.49	-67.44
04HBL005559	Arthropoda	Insecta	Lepidoptera	Notodontidae	Heterocampinae		Schizura	Schizura unicornis			Biodiversity Institute of Ontario	658[0n]	17-Jun-2004	Canada	Ontario	Wellington County	Puslinch Township	Concession 11/Hume Rd	43.537	-80.134	320
HBL008618	Arthropoda	Insecta	Lepidoptera	Notodontidae	Heterocampinae		Schizura	Schizura unicornis			Biodiversity Institute of Ontario	658[0n]	19-Jul-2003	Canada	New Brunswick	Charlotte Co.	St. Andrews		45.0833	-67.0667
MNBTT-2988	Arthropoda	Insecta	Lepidoptera	Notodontidae	Heterocampinae		Schizura	Schizura unicornis	Tony Thomas		Biodiversity Institute of Ontario	658[0n]	20-Jul-2006	Canada	New Brunswick	York Co	McAdam		45.583	-67.35
PFC-2006-1087	Arthropoda	Insecta	Lepidoptera	Notodontidae	Heterocampinae		Schizura	Schizura unicornis			Canadian Forest Service, Pacific Forestry Centre	658[0n]	20-Jul-2006	Canada	British Columbia	Saanich		Prospect Lake, Echo Dr.	48.515	-123.435	61
PFC-2006-1086	Arthropoda	Insecta	Lepidoptera	Notodontidae	Heterocampinae		Schizura	Schizura unicornis			Canadian Forest Service, Pacific Forestry Centre	658[0n]	20-Jul-2006	Canada	British Columbia	Saanich		Prospect Lake, Echo Dr.	48.515	-123.435	61
MNBTT-2987	Arthropoda	Insecta	Lepidoptera	Notodontidae	Heterocampinae		Schizura	Schizura unicornis	Tony Thomas		Biodiversity Institute of Ontario	655[0n]	20-Jul-2006	Canada	New Brunswick	York Co	McAdam		45.583	-67.35
MNBTT-2985	Arthropoda	Insecta	Lepidoptera	Notodontidae	Heterocampinae		Schizura	Schizura unicornis	Tony Thomas		Biodiversity Institute of Ontario	657[0n]	20-Jul-2006	Canada	New Brunswick	York Co	McAdam		45.583	-67.35
PFC-2006-0863	Arthropoda	Insecta	Lepidoptera	Notodontidae	Heterocampinae		Schizura	Schizura unicornis			Canadian Forest Service, Pacific Forestry Centre	624[0n]	20-Jul-2006	Canada	British Columbia	Saanich		Prospect Lake, Echo Dr.	48.515	-123.435	61
MNBTT-249	Arthropoda	Insecta	Lepidoptera	Notodontidae	Heterocampinae		Schizura	Schizura unicornis	Anthony W. Thomas	mothman@nbnet.nb.ca	Biodiversity Institute of Ontario	658[0n]	21-Jul-2005	Canada	New Brunswick	York County		Fredericton north, 45	45.85	-67.7
09BBELE-1183	Arthropoda	Insecta	Lepidoptera	Notodontidae	Heterocampinae		Schizura	Schizura unicornis			Biodiversity Institute of Ontario	658[0n]	21-Jul-2009	Canada	Nova Scotia	Cape Breton Highlands National Park	Black Brook	Parking Lot	46.779	-60.333	28
09BBELE-1248	Arthropoda	Insecta	Lepidoptera	Notodontidae	Heterocampinae		Schizura	Schizura unicornis			Biodiversity Institute of Ontario	658[0n]	21-Jul-2009	Canada	Nova Scotia	Cape Breton Highlands National Park	Black Brook	Parking Lot	46.779	-60.333	28
PPBP-2367	Arthropoda	Insecta	Lepidoptera	Notodontidae	Heterocampinae		Schizura	Schizura unicornis			Biodiversity Institute of Ontario	655[0n]	21-Jun-2008	Canada	Ontario	Grey County	Fay Jensen Farm	Grass field behind barn	44.38	-80.58	343
PPBP-2357	Arthropoda	Insecta	Lepidoptera	Notodontidae	Heterocampinae		Schizura	Schizura unicornis			Biodiversity Institute of Ontario	658[0n]	21-Jun-2008	Canada	Ontario	Grey County	Fay Jensen Farm	Grass field behind barn	44.38	-80.58	343
MNBTT-940	Arthropoda	Insecta	Lepidoptera	Notodontidae	Heterocampinae		Schizura	Schizura unicornis	Anthony W. Thomas	mothman@nbnet.nb.ca	Biodiversity Institute of Ontario	658[0n]	22-Jul-2002	Canada	New Brunswick	Sunbury County		Acadia Research Forest	46	-66.18
2005-ONT-602	Arthropoda	Insecta	Lepidoptera	Notodontidae	Heterocampinae		Schizura	Schizura unicornis			Biodiversity Institute of Ontario	629[0n]	22-Jul-2005	Canada	Ontario	Wellington County	Puslinch Township	Concession 11/Hume Rd	43.537	-80.134	320
CGWC-1092	Arthropoda	Insecta	Lepidoptera	Notodontidae	Heterocampinae		Schizura	Schizura unicornis			Biodiversity Institute of Ontario	658[0n]	23-Jul-1996	Canada	British Columbia			Riske Creek; Deer Park Ranch on Moon Road	51.922	-122.287	533.406
CGWC-1101	Arthropoda	Insecta	Lepidoptera	Notodontidae	Heterocampinae		Schizura	Schizura unicornis			Biodiversity Institute of Ontario	658[0n]	23-Jul-1996	Canada	British Columbia			Riske Creek; Deer Park Ranch on Moon Road	51.917	-122.299	579.127
CGWC-1099	Arthropoda	Insecta	Lepidoptera	Notodontidae	Heterocampinae		Schizura	Schizura unicornis			Biodiversity Institute of Ontario	658[0n]	24-Jul-1996	Canada	British Columbia			Riske Creek; Meldrum Creek Road	51.988	-122.359	929.651
2005-ONT-767	Arthropoda	Insecta	Lepidoptera	Notodontidae	Heterocampinae		Schizura	Schizura unicornis			Biodiversity Institute of Ontario	611[0n]	26-Jul-2005	Canada	Ontario	Wellington County	Puslinch Township	Concession 11/Hume Rd	43.537	-80.134	320
HLC-21884	Arthropoda	Insecta	Lepidoptera	Notodontidae	Heterocampinae		Schizura	Schizura unicornis			Biodiversity Institute of Ontario	658[0n]	26-Jul-2005	Canada	British Columbia	Mount Revelstoke National Park		Skunk Cabbage Boardwalk	51.0859	-117.921	622
2006-ONT-0357	Arthropoda	Insecta	Lepidoptera	Notodontidae	Heterocampinae		Schizura	Schizura unicornis			Biodiversity Institute of Ontario	614[0n]	27-May-2006	Canada	Ontario	Wellington County	Puslinch Township	Concession 11/Hume Rd	43.537	-80.134	320
05-NBSTA-042	Arthropoda	Insecta	Lepidoptera	Notodontidae	Heterocampinae		Schizura	Schizura unicornis			Biodiversity Institute of Ontario	658[0n]	28-Jul-2005	Canada	New Brunswick	Charlotte Co.		St. Andrews	45.0833	-67.0667
MNBTT-250	Arthropoda	Insecta	Lepidoptera	Notodontidae	Heterocampinae		Schizura	Schizura unicornis	Anthony W. Thomas	mothman@nbnet.nb.ca	Biodiversity Institute of Ontario	658[0n]	28-Jun-2005	Canada	New Brunswick	York County		Fredericton north, 45	45.85	-67.7
PFC-2006-0133	Arthropoda	Insecta	Lepidoptera	Notodontidae	Heterocampinae		Schizura	Schizura unicornis			Canadian Forest Service, Pacific Forestry Centre	658[0n]	28-Jun-2006	Canada	British Columbia	Saanich		Prospect Lake, Echo Dr.	48.515	-123.435	61
2006-ONT-0413	Arthropoda	Insecta	Lepidoptera	Notodontidae	Heterocampinae		Schizura	Schizura unicornis			Biodiversity Institute of Ontario	658[0n]	28-May-2006	Canada	Ontario	Wellington County	Puslinch Township	Concession 11/Hume Rd	43.537	-80.134	320
2005-ONT-847	Arthropoda	Insecta	Lepidoptera	Notodontidae	Heterocampinae		Schizura	Schizura unicornis			Biodiversity Institute of Ontario	658[0n]	29-Jul-2005	Canada	Ontario	Wellington County	Puslinch Township	Concession 11/Hume Rd	43.537	-80.134	320
HLC-22647	Arthropoda	Insecta	Lepidoptera	Notodontidae	Heterocampinae		Schizura	Schizura unicornis			Biodiversity Institute of Ontario	658[0n]	29-Jul-2005	Canada	British Columbia	Mount Revelstoke National Park		One-Mile Compound at base of Mount Revelstoke	51.0219	-118.207	560
HLC-22645	Arthropoda	Insecta	Lepidoptera	Notodontidae	Heterocampinae		Schizura	Schizura unicornis			Biodiversity Institute of Ontario	608[0n]	29-Jul-2005	Canada	British Columbia	Mount Revelstoke National Park		One-Mile Compound at base of Mount Revelstoke	51.0219	-118.207	560
AVBC 480-10	Arthropoda	Insecta	Lepidoptera	Notodontidae	Heterocampinae		Schizura	Schizura unicornis	Libby Avis	libbyavis@shaw.ca	Biodiversity Institute of Ontario	658[0n]	29-Jul-2010	Canada	British Columbia	Vancouver Island	Port Alberni		49.3	-124.78	100
05-NBSTA-164	Arthropoda	Insecta	Lepidoptera	Notodontidae	Heterocampinae		Schizura	Schizura unicornis			Biodiversity Institute of Ontario	658[0n]	30-Jul-2005	Canada	New Brunswick	Charlotte Co.		St. Andrews	45.0833	-67.0667
05-NBSTA-163	Arthropoda	Insecta	Lepidoptera	Notodontidae	Heterocampinae		Schizura	Schizura unicornis			Biodiversity Institute of Ontario	570[0n]	30-Jul-2005	Canada	New Brunswick	Charlotte Co.		St. Andrews	45.0833	-67.0667
05-NBSTA-218	Arthropoda	Insecta	Lepidoptera	Notodontidae	Heterocampinae		Schizura	Schizura unicornis			Biodiversity Institute of Ontario	658[0n]	31-Jul-2005	Canada	New Brunswick	Charlotte Co.		St. Andrews	45.0833	-67.0667
HLC-22843	Arthropoda	Insecta	Lepidoptera	Notodontidae	Heterocampinae		Schizura	Schizura unicornis			Biodiversity Institute of Ontario	658[0n]	31-Jul-2005	Canada	British Columbia	Mount Revelstoke National Park		Skunk Cabbage Boardwalk	51.0859	-117.921	622
HLC-22842	Arthropoda	Insecta	Lepidoptera	Notodontidae	Heterocampinae		Schizura	Schizura unicornis			Biodiversity Institute of Ontario	658[0n]	31-Jul-2005	Canada	British Columbia	Mount Revelstoke National Park		Skunk Cabbage Boardwalk	51.0859	-117.921	622
09BBELE-0205	Arthropoda	Insecta	Lepidoptera	Notodontidae	Heterocampinae		Schizura	Schizura unicornis			Biodiversity Institute of Ontario	658[0n]	31-Jul-2009	Canada	Nova Scotia	Kejimkujik National Park	Grafton Woods	Pine and Beech	44.383	-65.204	92
2006-ONT-0501	Arthropoda	Insecta	Lepidoptera	Notodontidae	Heterocampinae		Schizura	Schizura unicornis			Biodiversity Institute of Ontario	658[0n]	31-May-2006	Canada	Ontario	Wellington County	Puslinch Township	Concession 11/Hume Rd	43.537	-80.134	320
PPBP-0089	Arthropoda	Insecta	Lepidoptera	Notodontidae	Heterocampinae		Schizura	Schizura unicornis			Biodiversity Institute of Ontario	648[0n]	31-May-2008	Canada	Ontario	Point Pelee National Park		Field	41.94	-82.52	173
NOC14708	Arthropoda	Insecta	Lepidoptera	Notodontidae	Notodontinae	Dicranurini	Cerura	Cerura scitiscripta	J. Donald Lafontaine	Lafontained@agr.gc.ca	Canadian National Collection of Insects, Arachnids and Nematodes	640[0n]	15-Jun-1979	Canada	British Columbia	Hillsboro
PPBP-1722	Arthropoda	Insecta	Lepidoptera	Notodontidae	Notodontinae	Dicranurini	Cerura	Cerura scitiscripta	Evgeny V. Zakharov	zakharov@uoguelph.ca	Biodiversity Institute of Ontario	609[0n]	18-Jun-2008	Canada	Ontario	Grey County	Fay Jensen Farm	Grass field behind barn	44.38	-80.58	343
DH001233	Arthropoda	Insecta	Lepidoptera	Notodontidae	Notodontinae	Dicranurini	Cerura	Cerura scitiscripta	Bjorn C. Schmidt	schmidtcb@inspection.gc.ca	Research Collection of Daniel Handfield	656[0n]	22-Jun-2003	Canada	Quebec	St-Michel des Saints		Lac Dussault	47.002	-73.894
NOC14637	Arthropoda	Insecta	Lepidoptera	Notodontidae	Notodontinae	Dicranurini	Cerura	Cerura scitiscripta	J. Donald Lafontaine	Lafontained@agr.gc.ca	Canadian National Collection of Insects, Arachnids and Nematodes	640[0n]	25-Jun-1960	Canada	Ontario	One Sided Lake, Larson`s Camp.
2006-ONT-0421	Arthropoda	Insecta	Lepidoptera	Notodontidae	Notodontinae	Dicranurini	Cerura	Cerura scitiscripta			Biodiversity Institute of Ontario	658[0n]	29-May-2006	Canada	Ontario	Wellington County	Puslinch Township	Concession 11/Hume Rd	43.537	-80.134	320
moth576.01	Arthropoda	Insecta	Lepidoptera	Notodontidae	Notodontinae	Dicranurini	Furcula	Furcula borealis			Biodiversity Institute of Ontario	617[0n]		Canada	Ontario	Wellington County	Puslinch Township	Concession 11/Hume Rd	43.537	-80.134	320
2006-ONT-0590	Arthropoda	Insecta	Lepidoptera	Notodontidae	Notodontinae	Dicranurini	Furcula	Furcula borealis			Biodiversity Institute of Ontario	658[0n]	02-Jun-2006	Canada	Ontario	Wellington County	Puslinch Township	Concession 11/Hume Rd	43.537	-80.134	320
2006-ONT-0588	Arthropoda	Insecta	Lepidoptera	Notodontidae	Notodontinae	Dicranurini	Furcula	Furcula borealis			Biodiversity Institute of Ontario	658[0n]	02-Jun-2006	Canada	Ontario	Wellington County	Puslinch Township	Concession 11/Hume Rd	43.537	-80.134	320
2006-ONT-0589	Arthropoda	Insecta	Lepidoptera	Notodontidae	Notodontinae	Dicranurini	Furcula	Furcula borealis			Biodiversity Institute of Ontario	658[0n]	02-Jun-2006	Canada	Ontario	Wellington County	Puslinch Township	Concession 11/Hume Rd	43.537	-80.134	320
2006-ONT-0591	Arthropoda	Insecta	Lepidoptera	Notodontidae	Notodontinae	Dicranurini	Furcula	Furcula borealis			Biodiversity Institute of Ontario	658[0n]	02-Jun-2006	Canada	Ontario	Wellington County	Puslinch Township	Concession 11/Hume Rd	43.537	-80.134	320
2006-ONT-0593	Arthropoda	Insecta	Lepidoptera	Notodontidae	Notodontinae	Dicranurini	Furcula	Furcula borealis			Biodiversity Institute of Ontario	658[0n]	02-Jun-2006	Canada	Ontario	Wellington County	Puslinch Township	Concession 11/Hume Rd	43.537	-80.134	320
2006-ONT-0592	Arthropoda	Insecta	Lepidoptera	Notodontidae	Notodontinae	Dicranurini	Furcula	Furcula borealis			Biodiversity Institute of Ontario	658[0n]	02-Jun-2006	Canada	Ontario	Wellington County	Puslinch Township	Concession 11/Hume Rd	43.537	-80.134	320
DH011700	Arthropoda	Insecta	Lepidoptera	Notodontidae	Notodontinae	Dicranurini	Furcula	Furcula borealis	Daniel Handfield	dhandfield@mediamedtech.com	Research Collection of Daniel Handfield	658[0n]	03-Aug-2006	Canada	Quebec	St-Mathieu de Beloeil		355 Des Grands Coteaux	45.596	-73.255
DH011312	Arthropoda	Insecta	Lepidoptera	Notodontidae	Notodontinae	Dicranurini	Furcula	Furcula borealis	Daniel Handfield	dhandfield@mediamedtech.com	Research Collection of Daniel Handfield	658[0n]	05-Jun-2006	Canada	Quebec	Rougemont		Montagne	45.465	-73.075
2006-ONT-1288	Arthropoda	Insecta	Lepidoptera	Notodontidae	Notodontinae	Dicranurini	Furcula	Furcula borealis			Biodiversity Institute of Ontario	658[0n]	07-Aug-2006	Canada	Ontario	Wellington County	Puslinch Township	Concession 11/Hume Rd	43.537	-80.134	320
FURC3.00	Arthropoda	Insecta	Lepidoptera	Notodontidae	Notodontinae	Dicranurini	Furcula	Furcula borealis			Biodiversity Institute of Ontario	639[0n]	08-Aug-2000	Canada	Ontario	Wellington County	Puslinch Township	Concession 11/Hume Rd	43.537	-80.134	320
2005-ONT-1251	Arthropoda	Insecta	Lepidoptera	Notodontidae	Notodontinae	Dicranurini	Furcula	Furcula borealis			Biodiversity Institute of Ontario	609[2n]	08-Aug-2005	Canada	Ontario	Wellington County	Puslinch Township	Concession 11/Hume Rd	43.537	-80.134	320
2005-ONT-1286	Arthropoda	Insecta	Lepidoptera	Notodontidae	Notodontinae	Dicranurini	Furcula	Furcula borealis			Biodiversity Institute of Ontario	658[0n]	09-Aug-2005	Canada	Ontario	Wellington County	Puslinch Township	Concession 11/Hume Rd	43.537	-80.134	320
2006-ONT-1109	Arthropoda	Insecta	Lepidoptera	Notodontidae	Notodontinae	Dicranurini	Furcula	Furcula borealis			Biodiversity Institute of Ontario	658[0n]	09-Jun-2006	Canada	Ontario	Wellington County	Puslinch Township	Concession 11/Hume Rd	43.537	-80.134	320
2005-ONT-302	Arthropoda	Insecta	Lepidoptera	Notodontidae	Notodontinae	Dicranurini	Furcula	Furcula borealis			Biodiversity Institute of Ontario	658[0n]	10-Jun-2005	Canada	Ontario	Wellington County	Puslinch Township	Concession 11/Hume Rd	43.537	-80.134	320
04HBL005364	Arthropoda	Insecta	Lepidoptera	Notodontidae	Notodontinae	Dicranurini	Furcula	Furcula borealis			Biodiversity Institute of Ontario	658[0n]	12-Jun-2004	Canada	Ontario	Wellington County	Puslinch Township	Concession 11/Hume Rd	43.537	-80.134	320
2006-ONT-1002	Arthropoda	Insecta	Lepidoptera	Notodontidae	Notodontinae	Dicranurini	Furcula	Furcula borealis			Biodiversity Institute of Ontario	658[0n]	14-Jul-2006	Canada	Ontario	Wellington County	Puslinch Township	Concession 11/Hume Rd	43.537	-80.134	320
Moth4624.03	Arthropoda	Insecta	Lepidoptera	Notodontidae	Notodontinae	Dicranurini	Furcula	Furcula borealis			Biodiversity Institute of Ontario	658[0n]	15-Apr-2003	Canada	Ontario	Wellington County	Puslinch Township	Concession 11/Hume Rd	43.537	-80.134	320
Moth4109.03	Arthropoda	Insecta	Lepidoptera	Notodontidae	Notodontinae	Dicranurini	Furcula	Furcula borealis			Biodiversity Institute of Ontario	658[0n]	15-Apr-2003	Canada	Ontario	Wellington County	Puslinch Township	Concession 11/Hume Rd	43.537	-80.134	320
Moth4586.03	Arthropoda	Insecta	Lepidoptera	Notodontidae	Notodontinae	Dicranurini	Furcula	Furcula borealis			Biodiversity Institute of Ontario	576[0n]	15-Apr-2003	Canada	Ontario	Wellington County	Puslinch Township	Concession 11/Hume Rd	43.537	-80.134	320
moth1149.01	Arthropoda	Insecta	Lepidoptera	Notodontidae	Notodontinae	Dicranurini	Furcula	Furcula borealis			Biodiversity Institute of Ontario	639[0n]	19-Jul-2001	Canada	Ontario	Wellington County	Puslinch Township	Concession 11/Hume Rd	43.537	-80.134	320
LEP037849	Arthropoda	Insecta	Lepidoptera	Notodontidae	Notodontinae	Dicranurini	Furcula	Furcula cinerea	Bjorn C. Schmidt	schmidtcb@inspection.gc.ca	Canadian National Collection of Insects, Arachnids and Nematodes	658[0n]		Canada	Alberta	10 Km. N of Jenner, Red Deer Rd., riparian woods			50.834	-111.16
LEP037852	Arthropoda	Insecta	Lepidoptera	Notodontidae	Notodontinae	Dicranurini	Furcula	Furcula cinerea	Bjorn C. Schmidt	schmidtcb@inspection.gc.ca	Canadian National Collection of Insects, Arachnids and Nematodes	658[0n]		Canada	Alberta	Steveville, Dinosaur Prov. Pk., Cottonwood/ Water birch grassy edge
LEP037850	Arthropoda	Insecta	Lepidoptera	Notodontidae	Notodontinae	Dicranurini	Furcula	Furcula cinerea	Bjorn C. Schmidt	schmidtcb@inspection.gc.ca	Canadian National Collection of Insects, Arachnids and Nematodes	658[0n]		Canada	British Columbia	East end of Seton Lake, base of Mt. McLean
LEP037848	Arthropoda	Insecta	Lepidoptera	Notodontidae	Notodontinae	Dicranurini	Furcula	Furcula cinerea	Bjorn C. Schmidt	schmidtcb@inspection.gc.ca	Canadian National Collection of Insects, Arachnids and Nematodes	658[0n]		Canada	Alberta	Dinosaur P. P., ( W. of staff area )
DH012168	Arthropoda	Insecta	Lepidoptera	Notodontidae	Notodontinae	Dicranurini	Furcula	Furcula cinerea	Daniel Handfield	dhandfield@mediamedtech.com	Research Collection of Daniel Handfield	658[0n]	02-Jul-2006	Canada	Quebec	St-Mathieu de Beloeil		355 Des Grands Coteaux	45.596	-73.255
05-NBSTA-363	Arthropoda	Insecta	Lepidoptera	Notodontidae	Notodontinae	Dicranurini	Furcula	Furcula cinerea			Biodiversity Institute of Ontario	658[0n]	04-Aug-2005	Canada	New Brunswick	Charlotte Co.		St. Andrews	45.0833	-67.0667
MNBTT-3101	Arthropoda	Insecta	Lepidoptera	Notodontidae	Notodontinae	Dicranurini	Furcula	Furcula cinerea	Tony Thomas		Biodiversity Institute of Ontario	658[0n]	06-Jun-2006	Canada	New Brunswick	York Co	Fredericton		45.917	-66.633
CNCLEP00063146	Arthropoda	Insecta	Lepidoptera	Notodontidae	Notodontinae	Dicranurini	Furcula	Furcula cinerea	J. Donald Lafontaine	Lafontained@agr.gc.ca	Canadian National Collection of Insects, Arachnids and Nematodes	658[0n]	08-Jul-1996	Canada	Ontario	Manitoulin Is.	S. end Pike Lake		45.874	-81.986
Moth4253.03	Arthropoda	Insecta	Lepidoptera	Notodontidae	Notodontinae	Dicranurini	Furcula	Furcula cinerea			Biodiversity Institute of Ontario	658[0n]	15-Apr-2003	Canada	Ontario	Wellington County	Puslinch Township	Concession 11/Hume Rd	43.537	-80.134	320
MNBTT-3102	Arthropoda	Insecta	Lepidoptera	Notodontidae	Notodontinae	Dicranurini	Furcula	Furcula cinerea	Tony Thomas		Biodiversity Institute of Ontario	646[0n]	17-Jun-2006	Canada	New Brunswick	York Co	McAdam		45.583	-67.35
UASM77809	Arthropoda	Insecta	Lepidoptera	Notodontidae	Notodontinae	Dicranurini	Furcula	Furcula cinerea			University of Alberta, Strickland Museum of Entomology	591[0n]	18-Jun-2005	Canada	Alberta			Red Deer River, north of Buffalo	50.849	-110.697
HBL008626	Arthropoda	Insecta	Lepidoptera	Notodontidae	Notodontinae	Dicranurini	Furcula	Furcula cinerea			Biodiversity Institute of Ontario	658[0n]	19-Jul-2003	Canada	New Brunswick	Charlotte Co.	St. Andrews		45.0833	-67.0667
10BBCLP-0611	Arthropoda	Insecta	Lepidoptera	Notodontidae	Notodontinae	Dicranurini	Furcula	Furcula cinerea			Biodiversity Institute of Ontario	658[0n]	21-Jun-2010	Canada	Ontario	Point Pelee National Park	15km SE of Leamington	Camp Henry, Big and Little Raccon Sites	41.936	-82.516	185
HBL008670	Arthropoda	Insecta	Lepidoptera	Notodontidae	Notodontinae	Dicranurini	Furcula	Furcula cinerea			Biodiversity Institute of Ontario	658[0n]	22-Jul-2003	Canada	New Brunswick	Charlotte Co.	St. Andrews		45.0833	-67.0667
MNBTT-931	Arthropoda	Insecta	Lepidoptera	Notodontidae	Notodontinae	Dicranurini	Furcula	Furcula cinerea	Anthony W. Thomas	mothman@nbnet.nb.ca	Biodiversity Institute of Ontario	658[0n]	27-Jun-2000	Canada	New Brunswick	Sunbury County		Acadia Research Forest	46	-66.18
MNBTT-930	Arthropoda	Insecta	Lepidoptera	Notodontidae	Notodontinae	Dicranurini	Furcula	Furcula cinerea	Anthony W. Thomas	mothman@nbnet.nb.ca	Biodiversity Institute of Ontario	658[0n]	27-Jun-2000	Canada	New Brunswick	Sunbury County		Acadia Research Forest	46	-66.18
08BBLEP-00019	Arthropoda	Insecta	Lepidoptera	Notodontidae	Notodontinae	Dicranurini	Furcula	Furcula cinerea			Biodiversity Institute of Ontario	658[0n]	28-Jun-2008	Canada	Ontario	Northwestern Ontario	Goulais River	beach on Lake Superior	46.849	-84.372	187
FURC1.00	Arthropoda	Insecta	Lepidoptera	Notodontidae	Notodontinae	Dicranurini	Furcula	Furcula modesta			Biodiversity Institute of Ontario	617[0n]		Canada	Ontario	Wellington County	Puslinch Township	Concession 11/Hume Rd	43.537	-80.134	320
DH012761	Arthropoda	Insecta	Lepidoptera	Notodontidae	Notodontinae	Dicranurini	Furcula	Furcula modesta	Daniel Handfield	dhandfield@mediamedtech.com	Research Collection of Daniel Handfield	656[0n]	05-May-2006	Canada	Quebec	Saint-Narcice		Tourbiere	46.585	-73.198
2005-ONT-1228	Arthropoda	Insecta	Lepidoptera	Notodontidae	Notodontinae	Dicranurini	Furcula	Furcula modesta			Biodiversity Institute of Ontario	658[0n]	07-Aug-2005	Canada	Ontario	Wellington County	Puslinch Township	Concession 11/Hume Rd	43.537	-80.134	320
2006-ONT-1281	Arthropoda	Insecta	Lepidoptera	Notodontidae	Notodontinae	Dicranurini	Furcula	Furcula modesta			Biodiversity Institute of Ontario	658[0n]	07-Aug-2006	Canada	Ontario	Wellington County	Puslinch Township	Concession 11/Hume Rd	43.537	-80.134	320
08BBLEP-01110	Arthropoda	Insecta	Lepidoptera	Notodontidae	Notodontinae	Dicranurini	Furcula	Furcula modesta	Evgeny V. Zakharov	zakharov@uoguelph.ca	Biodiversity Institute of Ontario	658[0n]	08-Jul-2008	Canada	Manitoba	Riding Mountain National Park	Wasagaming campground		50.656	-99.962	635
DH013324	Arthropoda	Insecta	Lepidoptera	Notodontidae	Notodontinae	Dicranurini	Furcula	Furcula modesta	Daniel Handfield	dhandfield@mediamedtech.com	Research Collection of Daniel Handfield	658[0n]	08-Oct-2006	Canada	Quebec	St-Mathieu de Beloeil		355 Des Grands Coteaux	45.596	-73.255
HLC-20602	Arthropoda	Insecta	Lepidoptera	Notodontidae	Notodontinae	Dicranurini	Furcula	Furcula modesta			Biodiversity Institute of Ontario	658[0n]	10-Jul-2005	Canada	British Columbia		South of Golden/Nicholson on Highway 95	Cabin on Birchlands Rd	51.1588	-116.796	834
HLC-10462	Arthropoda	Insecta	Lepidoptera	Notodontidae	Notodontinae	Dicranurini	Furcula	Furcula modesta			Biodiversity Institute of Ontario	658[0n]	12-May-2005	Canada	Ontario	Wellington County	Puslinch Township	Concession 11/Hume Rd	43.537	-80.134	320
HLC-10461	Arthropoda	Insecta	Lepidoptera	Notodontidae	Notodontinae	Dicranurini	Furcula	Furcula modesta			Biodiversity Institute of Ontario	658[0n]	12-May-2005	Canada	Ontario	Wellington County	Puslinch Township	Concession 11/Hume Rd	43.537	-80.134	320
MNBTT-3106	Arthropoda	Insecta	Lepidoptera	Notodontidae	Notodontinae	Dicranurini	Furcula	Furcula modesta	Tony Thomas		Biodiversity Institute of Ontario	658[0n]	14-Jul-2006	Canada	New Brunswick	York Co	McAdam		45.583	-67.35
MNBTT-3103	Arthropoda	Insecta	Lepidoptera	Notodontidae	Notodontinae	Dicranurini	Furcula	Furcula modesta	Tony Thomas		Biodiversity Institute of Ontario	658[0n]	14-Jul-2006	Canada	New Brunswick	York Co	McAdam		45.583	-67.35
Moth4471.03	Arthropoda	Insecta	Lepidoptera	Notodontidae	Notodontinae	Dicranurini	Furcula	Furcula modesta			Biodiversity Institute of Ontario	574[0n]	15-Apr-2003	Canada	Ontario	Wellington County	Puslinch Township	Concession 11/Hume Rd	43.537	-80.134	320
Moth4087.03	Arthropoda	Insecta	Lepidoptera	Notodontidae	Notodontinae	Dicranurini	Furcula	Furcula modesta			Biodiversity Institute of Ontario	658[0n]	15-Apr-2003	Canada	Ontario	Wellington County	Puslinch Township	Concession 11/Hume Rd	43.537	-80.134	320
Moth4252.03	Arthropoda	Insecta	Lepidoptera	Notodontidae	Notodontinae	Dicranurini	Furcula	Furcula modesta			Biodiversity Institute of Ontario	658[0n]	15-Apr-2003	Canada	Ontario	Wellington County	Puslinch Township	Concession 11/Hume Rd	43.537	-80.134	320
Moth4088.03	Arthropoda	Insecta	Lepidoptera	Notodontidae	Notodontinae	Dicranurini	Furcula	Furcula modesta			Biodiversity Institute of Ontario	658[0n]	15-Apr-2003	Canada	Ontario	Wellington County	Puslinch Township	Concession 11/Hume Rd	43.537	-80.134	320
HLC-16059	Arthropoda	Insecta	Lepidoptera	Notodontidae	Notodontinae	Dicranurini	Furcula	Furcula modesta			Biodiversity Institute of Ontario	658[0n]	21-Jul-2006	Canada	Ontario	Wellington County	Puslinch Township	Concession 11/Hume Rd	43.537	-80.134	320
HLC-16061	Arthropoda	Insecta	Lepidoptera	Notodontidae	Notodontinae	Dicranurini	Furcula	Furcula modesta			Biodiversity Institute of Ontario	658[0n]	21-Jul-2006	Canada	Ontario	Wellington County	Puslinch Township	Concession 11/Hume Rd	43.537	-80.134	320
05-ONMIS-0007	Arthropoda	Insecta	Lepidoptera	Notodontidae	Notodontinae	Dicranurini	Furcula	Furcula modesta			Biodiversity Institute of Ontario	658[0n]	21-May-2005	Canada	Ontario
2005-ONT-76	Arthropoda	Insecta	Lepidoptera	Notodontidae	Notodontinae	Dicranurini	Furcula	Furcula modesta			Biodiversity Institute of Ontario	658[0n]	25-May-2005	Canada	Ontario	Wellington County	Puslinch Township	Concession 11/Hume Rd	43.537	-80.134	320
2006-ONT-0317	Arthropoda	Insecta	Lepidoptera	Notodontidae	Notodontinae	Dicranurini	Furcula	Furcula modesta			Biodiversity Institute of Ontario	658[0n]	25-May-2006	Canada	Ontario	Wellington County	Puslinch Township	Concession 11/Hume Rd	43.537	-80.134	320
MNBTT-3107	Arthropoda	Insecta	Lepidoptera	Notodontidae	Notodontinae	Dicranurini	Furcula	Furcula modesta	Tony Thomas		Biodiversity Institute of Ontario	658[0n]	26-May-2006	Canada	New Brunswick	York Co	McAdam		45.583	-67.35
MNBTT-3105	Arthropoda	Insecta	Lepidoptera	Notodontidae	Notodontinae	Dicranurini	Furcula	Furcula modesta	Tony Thomas		Biodiversity Institute of Ontario	658[0n]	28-Jul-2006	Canada	New Brunswick	York Co	McAdam		45.583	-67.35
MNBTT-3104	Arthropoda	Insecta	Lepidoptera	Notodontidae	Notodontinae	Dicranurini	Furcula	Furcula modesta	Tony Thomas		Biodiversity Institute of Ontario	659[0n]	28-Jul-2006	Canada	New Brunswick	York Co	McAdam		45.583	-67.35
2005-ONT-30	Arthropoda	Insecta	Lepidoptera	Notodontidae	Notodontinae	Dicranurini	Furcula	Furcula modesta			Biodiversity Institute of Ontario	658[0n]	28-May-2005	Canada	Ontario	Wellington County	Puslinch Township	Concession 11/Hume Rd	43.537	-80.134	320
2005-ONT-26	Arthropoda	Insecta	Lepidoptera	Notodontidae	Notodontinae	Dicranurini	Furcula	Furcula modesta			Biodiversity Institute of Ontario	658[0n]	28-May-2005	Canada	Ontario	Wellington County	Puslinch Township	Concession 11/Hume Rd	43.537	-80.134	320
2006-ONT-0406	Arthropoda	Insecta	Lepidoptera	Notodontidae	Notodontinae	Dicranurini	Furcula	Furcula modesta			Biodiversity Institute of Ontario	658[0n]	28-May-2006	Canada	Ontario	Wellington County	Puslinch Township	Concession 11/Hume Rd	43.537	-80.134	320
2005-ONT-930	Arthropoda	Insecta	Lepidoptera	Notodontidae	Notodontinae	Dicranurini	Furcula	Furcula modesta			Biodiversity Institute of Ontario	658[0n]	29-Jul-2005	Canada	Ontario	Wellington County	Puslinch Township	Concession 11/Hume Rd	43.537	-80.134	320
09BBELE-0136	Arthropoda	Insecta	Lepidoptera	Notodontidae	Notodontinae	Dicranurini	Furcula	Furcula modesta			Biodiversity Institute of Ontario	658[0n]	29-Jul-2009	Canada	Nova Scotia	Kejimkujik National Park	Grafton Lake	Shore	44.383	-65.202	103
DH010272	Arthropoda	Insecta	Lepidoptera	Notodontidae	Notodontinae	Dicranurini	Furcula	Furcula modesta			Research Collection of Daniel Handfield	658[0n]	29-Jun-2005	Canada	Quebec	St-Michel des Saints		Lac Dussault	47.002	-73.894
04HBL005036	Arthropoda	Insecta	Lepidoptera	Notodontidae	Notodontinae	Dicranurini	Furcula	Furcula modesta			Biodiversity Institute of Ontario	617[0n]	31-Jul-2003	Canada	Ontario	Wellington County	Puslinch Township	Concession 11/Hume Rd	43.537	-80.134	320
FURC2.00	Arthropoda	Insecta	Lepidoptera	Notodontidae	Notodontinae	Dicranurini	Furcula	Furcula occidentalis			Biodiversity Institute of Ontario	617[0n]		Canada	Ontario	Wellington County	Puslinch Township	Concession 11/Hume Rd	43.537	-80.134	320
2006-ONT-0598	Arthropoda	Insecta	Lepidoptera	Notodontidae	Notodontinae	Dicranurini	Furcula	Furcula occidentalis			Biodiversity Institute of Ontario	658[0n]	02-Jun-2006	Canada	Ontario	Wellington County	Puslinch Township	Concession 11/Hume Rd	43.537	-80.134	320
PPBP-0421	Arthropoda	Insecta	Lepidoptera	Notodontidae	Notodontinae	Dicranurini	Furcula	Furcula occidentalis			Biodiversity Institute of Ontario	658[0n]	02-Jun-2008	Canada	Ontario	Point Pelee National Park		Marsh	41.97	-82.53	173
PPBP-0423	Arthropoda	Insecta	Lepidoptera	Notodontidae	Notodontinae	Dicranurini	Furcula	Furcula occidentalis			Biodiversity Institute of Ontario	657[0n]	02-Jun-2008	Canada	Ontario	Point Pelee National Park		Marsh	41.97	-82.53	173
PPBP-0424	Arthropoda	Insecta	Lepidoptera	Notodontidae	Notodontinae	Dicranurini	Furcula	Furcula occidentalis			Biodiversity Institute of Ontario	658[0n]	02-Jun-2008	Canada	Ontario	Point Pelee National Park		Marsh	41.97	-82.53	173
PPBP-0422	Arthropoda	Insecta	Lepidoptera	Notodontidae	Notodontinae	Dicranurini	Furcula	Furcula occidentalis			Biodiversity Institute of Ontario	657[0n]	02-Jun-2008	Canada	Ontario	Point Pelee National Park		Marsh	41.97	-82.53	173
PPBP-0425	Arthropoda	Insecta	Lepidoptera	Notodontidae	Notodontinae	Dicranurini	Furcula	Furcula occidentalis			Biodiversity Institute of Ontario	658[0n]	02-Jun-2008	Canada	Ontario	Point Pelee National Park		Marsh	41.97	-82.53	173
04HBL003217	Arthropoda	Insecta	Lepidoptera	Notodontidae	Notodontinae	Dicranurini	Furcula	Furcula occidentalis			Biodiversity Institute of Ontario	658[0n]	04-Aug-2004	Canada	Manitoba	Churchill	22 km E Churchill, CNSC	Churchill Northern Studies Centre	58.73	-93.82
2006-ONT-1239	Arthropoda	Insecta	Lepidoptera	Notodontidae	Notodontinae	Dicranurini	Furcula	Furcula occidentalis			Biodiversity Institute of Ontario	658[0n]	05-Aug-2006	Canada	Ontario	Wellington County	Puslinch Township	Concession 11/Hume Rd	43.537	-80.134	320
PPBP-0653	Arthropoda	Insecta	Lepidoptera	Notodontidae	Notodontinae	Dicranurini	Furcula	Furcula occidentalis			Biodiversity Institute of Ontario	657[0n]	05-Jun-2008	Canada	Ontario	Point Pelee National Park		Field	41.93	-82.51	183
2005-ONT-1167	Arthropoda	Insecta	Lepidoptera	Notodontidae	Notodontinae	Dicranurini	Furcula	Furcula occidentalis			Biodiversity Institute of Ontario	658[0n]	06-Aug-2005	Canada	Ontario	Wellington County	Puslinch Township	Concession 11/Hume Rd	43.537	-80.134	320
MNBTT-3026	Arthropoda	Insecta	Lepidoptera	Notodontidae	Notodontinae	Dicranurini	Furcula	Furcula occidentalis	Tony Thomas		Biodiversity Institute of Ontario	658[0n]	07-Jul-2006	Canada	New Brunswick	York Co	McAdam		45.583	-67.35
DH013325	Arthropoda	Insecta	Lepidoptera	Notodontidae	Notodontinae	Dicranurini	Furcula	Furcula occidentalis	Daniel Handfield	dhandfield@mediamedtech.com	Research Collection of Daniel Handfield	658[0n]	08-Oct-2006	Canada	Quebec	St-Mathieu de Beloeil		355 Des Grands Coteaux	45.596	-73.255
10PROBE-18733	Arthropoda	Insecta	Lepidoptera	Notodontidae	Notodontinae	Dicranurini	Furcula	Furcula occidentalis	Judy Gerlock	jgerlock@uoguelph.ca	Biodiversity Institute of Ontario	658[0n]	09-Aug-2010	Canada	Manitoba	Churchill	5 km SE Churchill, Intersection of Goose Creek Rd and Canadian National Railway	north railroad- along the railroad on willow	58.718	-94.124	10
08BBLEP-01386	Arthropoda	Insecta	Lepidoptera	Notodontidae	Notodontinae	Dicranurini	Furcula	Furcula occidentalis	Evgeny V. Zakharov	zakharov@uoguelph.ca	Biodiversity Institute of Ontario	658[0n]	09-Jul-2008	Canada	Manitoba	Riding Mountain National Park	Whirlpool River	grass field	50.66	-99.853	639
10PROBE-18772	Arthropoda	Insecta	Lepidoptera	Notodontidae	Notodontinae	Dicranurini	Furcula	Furcula occidentalis	Emily S. Mannella	emannell@uoguelph.ca	Biodiversity Institute of Ontario	658[0n]	10-Aug-2010	Canada	Manitoba	Churchill	23 km SE Churchill, Twin Lakes Road fen	Willow Trees	58.661	-93.832	20
08BBLEP-01518	Arthropoda	Insecta	Lepidoptera	Notodontidae	Notodontinae	Dicranurini	Furcula	Furcula occidentalis	Evgeny V. Zakharov	zakharov@uoguelph.ca	Biodiversity Institute of Ontario	658[0n]	10-Jul-2008	Canada	Manitoba	Riding Mountain National Park	Clear Lake	spruce bog	50.679	-99.804	650
10PROBE-26547	Arthropoda	Insecta	Lepidoptera	Notodontidae	Notodontinae	Dicranurini	Furcula	Furcula occidentalis	Brandon J. Laforest	laforest@yorku.ca	Biodiversity Institute of Ontario	658[0n]	11-Aug-2010	Canada	Manitoba	Churchill	11 km S Churchill, Goose Creek	First train tracks, Willows	58.6657	-94.1595
10PROBE-18807	Arthropoda	Insecta	Lepidoptera	Notodontidae	Notodontinae	Dicranurini	Furcula	Furcula occidentalis	Judy Gerlock	jgerlock@uoguelph.ca	Biodiversity Institute of Ontario	658[0n]	11-Aug-2010	Canada	Manitoba	Churchill	5 km SE Churchill, Intersection of Goose Creek Rd and Canadian National Railway	north railroad- along the railroad on willow	58.718	-94.124	10
10PROBE-18811	Arthropoda	Insecta	Lepidoptera	Notodontidae	Notodontinae	Dicranurini	Furcula	Furcula occidentalis	Judy Gerlock	jgerlock@uoguelph.ca	Biodiversity Institute of Ontario	658[0n]	11-Aug-2010	Canada	Manitoba	Churchill	5 km SE Churchill, Intersection of Goose Creek Rd and Canadian National Railway	north tracks- Birch trees	58.718	-94.124	10
10BBCLP-1294	Arthropoda	Insecta	Lepidoptera	Notodontidae	Notodontinae	Dicranurini	Furcula	Furcula occidentalis			Biodiversity Institute of Ontario	658[0n]	11-Jun-2010	Canada	Ontario	Pukaskwa NP	Pukaskwa NP Visitor Centre	Grassy area by lake	48.59	-86.291	190
08-JDWWI-0050	Arthropoda	Insecta	Lepidoptera	Notodontidae	Notodontinae	Dicranurini	Furcula	Furcula occidentalis			Research Collection of Jeremy deWaard	658[0n]	15-Aug-2008	Canada	British Columbia	Westham Island	CWS land		49.106	-123.17
Moth 424.03SA	Arthropoda	Insecta	Lepidoptera	Notodontidae	Notodontinae	Dicranurini	Furcula	Furcula occidentalis			Biodiversity Institute of Ontario	658[0n]	15-Jul-2003	Canada	New Brunswick	Charlotte Co.		St. Andrew`s	45.0833	-67.0667
07PROBE-00569	Arthropoda	Insecta	Lepidoptera	Notodontidae	Notodontinae	Dicranurini	Furcula	Furcula occidentalis			Biodiversity Institute of Ontario	656[0n]	15-Jul-2007	Canada	Manitoba	Churchill	22 km ESE Churchill, vicinity of CNSC, Twin Lakes Road	Field off Twin Lakes Rd.	58.723	-93.837
BL1353	Arthropoda	Insecta	Lepidoptera	Notodontidae	Notodontinae	Dicranurini	Furcula	Furcula occidentalis			University of Guelph	658[0n]	15-Jul-2008	Canada	Ontario	Ariss		5868 2nd Line E.
10BBCLP-1298	Arthropoda	Insecta	Lepidoptera	Notodontidae	Notodontinae	Dicranurini	Furcula	Furcula occidentalis			Biodiversity Institute of Ontario	658[0n]	15-Jun-2010	Canada	Saskatchewan	Prince Albert NP	Overflow Cmpgrd.	Open field cmpgrd.	53.905	-106.074	574
10BBCLP-1295	Arthropoda	Insecta	Lepidoptera	Notodontidae	Notodontinae	Dicranurini	Furcula	Furcula occidentalis			Biodiversity Institute of Ontario	658[0n]	15-Jun-2010	Canada	Saskatchewan	Prince Albert NP	Overflow Cmpgrd.	Open field cmpgrd.	53.905	-106.074	574
moth236.02SA	Arthropoda	Insecta	Lepidoptera	Notodontidae	Notodontinae	Dicranurini	Furcula	Furcula occidentalis			Biodiversity Institute of Ontario	639[0n]	20-Jul-2002	Canada	New Brunswick	Charlotte Co.		St. Andrews	45.0833	-67.0667
09PROBE-09537	Arthropoda	Insecta	Lepidoptera	Notodontidae	Notodontinae	Dicranurini	Furcula	Furcula occidentalis			Biodiversity Institute of Ontario	658[0n]	20-Jul-2009	Canada	Manitoba	Churchill	unspecified locality		58.74	-93.82
HLC-16058	Arthropoda	Insecta	Lepidoptera	Notodontidae	Notodontinae	Dicranurini	Furcula	Furcula occidentalis			Biodiversity Institute of Ontario	655[0n]	21-Jul-2006	Canada	Ontario	Wellington County	Puslinch Township	Concession 11/Hume Rd	43.537	-80.134	320
09PROBE-09544	Arthropoda	Insecta	Lepidoptera	Notodontidae	Notodontinae	Dicranurini	Furcula	Furcula occidentalis			Biodiversity Institute of Ontario	644[0n]	21-Jul-2009	Canada	Manitoba	Churchill	16 km SW Churchill, Churchill River Pump House		58.626	-94.229
HLC-16087	Arthropoda	Insecta	Lepidoptera	Notodontidae	Notodontinae	Dicranurini	Furcula	Furcula occidentalis			Biodiversity Institute of Ontario	658[0n]	22-Jul-2006	Canada	Ontario	Wellington County	Puslinch Township	Concession 11/Hume Rd	43.537	-80.134	320
HLC-16089	Arthropoda	Insecta	Lepidoptera	Notodontidae	Notodontinae	Dicranurini	Furcula	Furcula occidentalis			Biodiversity Institute of Ontario	658[0n]	22-Jul-2006	Canada	Ontario	Wellington County	Puslinch Township	Concession 11/Hume Rd	43.537	-80.134	320
HLC-16088	Arthropoda	Insecta	Lepidoptera	Notodontidae	Notodontinae	Dicranurini	Furcula	Furcula occidentalis			Biodiversity Institute of Ontario	658[0n]	22-Jul-2006	Canada	Ontario	Wellington County	Puslinch Township	Concession 11/Hume Rd	43.537	-80.134	320
HLC-16086	Arthropoda	Insecta	Lepidoptera	Notodontidae	Notodontinae	Dicranurini	Furcula	Furcula occidentalis			Biodiversity Institute of Ontario	657[0n]	22-Jul-2006	Canada	Ontario	Wellington County	Puslinch Township	Concession 11/Hume Rd	43.537	-80.134	320
09PROBE-09585	Arthropoda	Insecta	Lepidoptera	Notodontidae	Notodontinae	Dicranurini	Furcula	Furcula occidentalis			Biodiversity Institute of Ontario	658[0n]	26-Jul-2009	Canada	Manitoba	Churchill	22 km E Churchill, CNSC		58.738	-93.819	16
09PROBE-09362	Arthropoda	Insecta	Lepidoptera	Notodontidae	Notodontinae	Dicranurini	Furcula	Furcula occidentalis			Biodiversity Institute of Ontario	658[0n]	27-Jul-2009	Canada	Manitoba	Churchill	16 km SW Churchill, Churchill River Pump House		58.626	-94.229
09PROBE-09361	Arthropoda	Insecta	Lepidoptera	Notodontidae	Notodontinae	Dicranurini	Furcula	Furcula occidentalis			Biodiversity Institute of Ontario	658[0n]	27-Jul-2009	Canada	Manitoba	Churchill	16 km SW Churchill, Churchill River Pump House		58.626	-94.229
09PROBE-09364	Arthropoda	Insecta	Lepidoptera	Notodontidae	Notodontinae	Dicranurini	Furcula	Furcula occidentalis			Biodiversity Institute of Ontario	658[0n]	27-Jul-2009	Canada	Manitoba	Churchill	16 km SW Churchill, Churchill River Pump House		58.626	-94.229
09PROBE-09379	Arthropoda	Insecta	Lepidoptera	Notodontidae	Notodontinae	Dicranurini	Furcula	Furcula occidentalis			Biodiversity Institute of Ontario	658[0n]	28-Jul-2009	Canada	Manitoba	Churchill	22 km E Churchill, CNSC		58.738	-93.819	16
09PROBE-09380	Arthropoda	Insecta	Lepidoptera	Notodontidae	Notodontinae	Dicranurini	Furcula	Furcula occidentalis			Biodiversity Institute of Ontario	658[0n]	28-Jul-2009	Canada	Manitoba	Churchill	22 km E Churchill, CNSC		58.738	-93.819	16
09PROBE-09376	Arthropoda	Insecta	Lepidoptera	Notodontidae	Notodontinae	Dicranurini	Furcula	Furcula occidentalis			Biodiversity Institute of Ontario	658[0n]	28-Jul-2009	Canada	Manitoba	Churchill	22 km E Churchill, CNSC		58.738	-93.819	16
09PROBE-09381	Arthropoda	Insecta	Lepidoptera	Notodontidae	Notodontinae	Dicranurini	Furcula	Furcula occidentalis			Biodiversity Institute of Ontario	658[0n]	28-Jul-2009	Canada	Manitoba	Churchill	22 km E Churchill, CNSC		58.738	-93.819	16
2005-ONT-45	Arthropoda	Insecta	Lepidoptera	Notodontidae	Notodontinae	Dicranurini	Furcula	Furcula occidentalis			Biodiversity Institute of Ontario	658[0n]	28-May-2005	Canada	Ontario	Wellington County	Puslinch Township	Concession 11/Hume Rd	43.537	-80.134	320
09PROBE-09514	Arthropoda	Insecta	Lepidoptera	Notodontidae	Notodontinae	Dicranurini	Furcula	Furcula occidentalis			Biodiversity Institute of Ontario	658[0n]	30-Jul-2009	Canada	Manitoba	Churchill	22 km E Churchill, CNSC		58.738	-93.819	16
08BBLEP-00237	Arthropoda	Insecta	Lepidoptera	Notodontidae	Notodontinae	Dicranurini	Furcula	Furcula occidentalis			Biodiversity Institute of Ontario	658[0n]	30-Jun-2008	Canada	Ontario	Pukaskwa National Park	Park road entrance		48.592	-86.289	187
2006-ONT-0503	Arthropoda	Insecta	Lepidoptera	Notodontidae	Notodontinae	Dicranurini	Furcula	Furcula occidentalis			Biodiversity Institute of Ontario	634[0n]	31-May-2006	Canada	Ontario	Wellington County	Puslinch Township	Concession 11/Hume Rd	43.537	-80.134	320
UASM2769	Arthropoda	Insecta	Lepidoptera	Notodontidae	Notodontinae	Dicranurini	Furcula	Furcula occidentalis gigans			University of Alberta, Strickland Museum of Entomology	658[0n]	22-May-1999	Canada	Alberta			15 km sw Beaver Mines	49.381	-113.368
UASM56892	Arthropoda	Insecta	Lepidoptera	Notodontidae	Notodontinae	Dicranurini	Furcula	Furcula occidentalis gigans			University of Alberta, Strickland Museum of Entomology	658[0n]	22-May-1999	Canada	Alberta			15 km sw Beaver Mines	49.381	-113.368
10BBCLP-1293	Arthropoda	Insecta	Lepidoptera	Notodontidae	Notodontinae	Dicranurini	Furcula	Furcula occidentalis gigans			Biodiversity Institute of Ontario	658[0n]	24-Jun-2010	Canada	Alberta	Jasper NP	Whistlers Trl.	Montane aspen forest	52.85	-118.11	1250
UASM58242	Arthropoda	Insecta	Lepidoptera	Notodontidae	Notodontinae	Dicranurini	Furcula	Furcula occidentalis gigans			University of Alberta, Strickland Museum of Entomology	658[0n]	25-Jun-2000	Canada	Alberta			S. Sask. River s. of Empress (Sandy Point)	50.733	-110.078
UASM56875	Arthropoda	Insecta	Lepidoptera	Notodontidae	Notodontinae	Dicranurini	Furcula	Furcula occidentalis occidentalis			University of Alberta, Strickland Museum of Entomology	658[0n]	02-May-2000	Canada	Alberta			Edmonton, Waagner Bog	53.564	-113.824
HLC-23312	Arthropoda	Insecta	Lepidoptera	Notodontidae	Notodontinae	Dicranurini	Furcula	Furcula occidentalis occidentalis			Biodiversity Institute of Ontario	658[0n]	03-Jul-2005	Canada	British Columbia	Glacier National Park		Abandoned Horse Stables near Beaver River	51.4132	-117.475	846
UASM41462	Arthropoda	Insecta	Lepidoptera	Notodontidae	Notodontinae	Dicranurini	Furcula	Furcula occidentalis occidentalis			University of Alberta, Strickland Museum of Entomology	658[0n]	07-Jul-2005	Canada	Alberta			Waterton National Parr	49.1	-113.95
UASM2749	Arthropoda	Insecta	Lepidoptera	Notodontidae	Notodontinae	Dicranurini	Furcula	Furcula occidentalis occidentalis			University of Alberta, Strickland Museum of Entomology	658[0n]	14-Jun-1993	Canada	Alberta			Edmonton	54.545	-113.434
UASM56898	Arthropoda	Insecta	Lepidoptera	Notodontidae	Notodontinae	Dicranurini	Furcula	Furcula occidentalis occidentalis			University of Alberta, Strickland Museum of Entomology	658[0n]	15-Jun-1996	Canada	Alberta			Moose Lake	54.257	-111.008
UASM2722	Arthropoda	Insecta	Lepidoptera	Notodontidae	Notodontinae	Dicranurini	Furcula	Furcula occidentalis occidentalis			University of Alberta, Strickland Museum of Entomology	658[0n]	16-Jun-1996	Canada	Alberta			Moose Lake	54.257	-111.008
CGWC-3962	Arthropoda	Insecta	Lepidoptera	Notodontidae	Notodontinae	Dicranurini	Furcula	Furcula occidentalis occidentalis			Biodiversity Institute of Ontario	658[0n]	16-May-2000	Canada	British Columbia			Quesnel; Schiste Creek	52.9	-122.333	792.49
HLC-21488	Arthropoda	Insecta	Lepidoptera	Notodontidae	Notodontinae	Dicranurini	Furcula	Furcula occidentalis occidentalis			Biodiversity Institute of Ontario	658[0n]	20-Jul-2005	Canada	British Columbia	Mount Revelstoke National Park		Giant Cedars Boardwalk	51.105	-117.908	661
UASM2739	Arthropoda	Insecta	Lepidoptera	Notodontidae	Notodontinae	Dicranurini	Furcula	Furcula occidentalis occidentalis			University of Alberta, Strickland Museum of Entomology	658[0n]	23-Jun-1994	Canada	Alberta			Wolf Lake	54.671	-110.976
UASM2744	Arthropoda	Insecta	Lepidoptera	Notodontidae	Notodontinae	Dicranurini	Furcula	Furcula occidentalis occidentalis			University of Alberta, Strickland Museum of Entomology	582[0n]	23-Jun-1994	Canada	Alberta			Wolf Lake	54.671	-110.976
UASM2716	Arthropoda	Insecta	Lepidoptera	Notodontidae	Notodontinae	Dicranurini	Furcula	Furcula occidentalis occidentalis			University of Alberta, Strickland Museum of Entomology	658[0n]	25-Jun-2000	Canada	Alberta			S. Sask. River s. of Empress (Sandy Point)	50.733	-110.078
HLC-20304	Arthropoda	Insecta	Lepidoptera	Notodontidae	Notodontinae	Dicranurini	Furcula	Furcula occidentalis occidentalis			Biodiversity Institute of Ontario	658[0n]	28-Jun-2005	Canada	British Columbia	Glacier National Park		Glacier National Park Compound at Rogers Pass	51.3032	-117.519	1347
HLC-22796	Arthropoda	Insecta	Lepidoptera	Notodontidae	Notodontinae	Dicranurini	Furcula	Furcula occidentalis occidentalis			Biodiversity Institute of Ontario	658[0n]	31-Jul-2005	Canada	British Columbia	Mount Revelstoke National Park		Skunk Cabbage Boardwalk	51.0859	-117.921	622
UASM57592	Arthropoda	Insecta	Lepidoptera	Notodontidae	Notodontinae	Dicranurini	Furcula	Furcula scolopendrina			Canadian National Collection of Insects, Arachnids and Nematodes	593[0n]	01-Jul-2005	Canada	Alberta			Edmonton; edge Fulton Ravine	53.545	-113.434
UASM57593	Arthropoda	Insecta	Lepidoptera	Notodontidae	Notodontinae	Dicranurini	Furcula	Furcula scolopendrina			Canadian National Collection of Insects, Arachnids and Nematodes	635[0n]	01-Jul-2005	Canada	Alberta			Edmonton; edge Fulton Ravine	53.545	-113.434
HLC-20546	Arthropoda	Insecta	Lepidoptera	Notodontidae	Notodontinae	Dicranurini	Furcula	Furcula scolopendrina			Biodiversity Institute of Ontario	658[0n]	04-Jul-2005	Canada	British Columbia	Glacier National Park		Abandoned Rails Trail west of Rogers Pass Centre	51.2902	-117.516	1313
UASM41461	Arthropoda	Insecta	Lepidoptera	Notodontidae	Notodontinae	Dicranurini	Furcula	Furcula scolopendrina			University of Alberta, Strickland Museum of Entomology	658[0n]	07-Jul-2005	Canada	Alberta			Waterton National Park	49.026	-113.685
CGWC-1087	Arthropoda	Insecta	Lepidoptera	Notodontidae	Notodontinae	Dicranurini	Furcula	Furcula scolopendrina			Biodiversity Institute of Ontario	658[0n]	11-Jul-1996	Canada	British Columbia			Riske Creek; between Sword Creek and Meldrum Creek Road	51.981	-122.352	929.651
CGWC-1091	Arthropoda	Insecta	Lepidoptera	Notodontidae	Notodontinae	Dicranurini	Furcula	Furcula scolopendrina			Biodiversity Institute of Ontario	658[0n]	11-Jul-1996	Canada	British Columbia			Riske Creek; Doc English Gulch; Moon Lake	51.955	-122.371	914.411
PPBP-1126	Arthropoda	Insecta	Lepidoptera	Notodontidae	Notodontinae	Dicranurini	Furcula	Furcula scolopendrina			Biodiversity Institute of Ontario	658[0n]	11-Jun-2008	Canada	Ontario	Bruce Peninsula National Park	Bruce Peninsula	Gate house light	45.23	-81.53	228
UASM77820	Arthropoda	Insecta	Lepidoptera	Notodontidae	Notodontinae	Dicranurini	Furcula	Furcula scolopendrina			University of Alberta, Strickland Museum of Entomology	658[0n]	12-Jul-2005	Canada	Alberta			Waterton National Park	49.054	-113.91
CGWC-1088	Arthropoda	Insecta	Lepidoptera	Notodontidae	Notodontinae	Dicranurini	Furcula	Furcula scolopendrina			Biodiversity Institute of Ontario	658[0n]	13-Jul-1996	Canada	British Columbia			Riske Creek; Bechers Prairie; Rock Lake	51.971	-122.402	975.372
CGWC-1090	Arthropoda	Insecta	Lepidoptera	Notodontidae	Notodontinae	Dicranurini	Furcula	Furcula scolopendrina			Biodiversity Institute of Ontario	658[0n]	13-Jul-1996	Canada	British Columbia			Riske Creek; Bechers Prairie; Rock Lake	51.971	-122.402	975.372
UASM56888	Arthropoda	Insecta	Lepidoptera	Notodontidae	Notodontinae	Dicranurini	Furcula	Furcula scolopendrina			University of Alberta, Strickland Museum of Entomology	577[1n]	13-Jul-1996	Canada	Alberta			Edmonton	54.545	-113.434
AVBC 333-10	Arthropoda	Insecta	Lepidoptera	Notodontidae	Notodontinae	Dicranurini	Furcula	Furcula scolopendrina	Libby Avis	libbyavis@shaw.ca	Biodiversity Institute of Ontario	658[0n]	13-Jul-2010	Canada	British Columbia	Vancouver Island	Port Alberni		49.3	-124.78	100
CGWC-0381	Arthropoda	Insecta	Lepidoptera	Notodontidae	Notodontinae	Dicranurini	Furcula	Furcula scolopendrina			Biodiversity Institute of Ontario	658[0n]	14-Jul-1996	Canada	British Columbia			Riske Creek; English Road	51.983	-122.27	457.206
CGWC-1086	Arthropoda	Insecta	Lepidoptera	Notodontidae	Notodontinae	Dicranurini	Furcula	Furcula scolopendrina			Biodiversity Institute of Ontario	658[0n]	14-Jul-1996	Canada	British Columbia			Riske Creek; English Road	51.983	-122.27	457.206
UASM41263	Arthropoda	Insecta	Lepidoptera	Notodontidae	Notodontinae	Dicranurini	Furcula	Furcula scolopendrina			University of Alberta, Strickland Museum of Entomology	630[0n]	14-Jun-2005	Canada	Alberta			3 km east Jenner Bridge	50.844	-111.154
UASM41264	Arthropoda	Insecta	Lepidoptera	Notodontidae	Notodontinae	Dicranurini	Furcula	Furcula scolopendrina			University of Alberta, Strickland Museum of Entomology	658[0n]	14-Jun-2005	Canada	Alberta			3 km east Jenner Bridge	50.844	-111.154
CGWC-1089	Arthropoda	Insecta	Lepidoptera	Notodontidae	Notodontinae	Dicranurini	Furcula	Furcula scolopendrina			Biodiversity Institute of Ontario	658[0n]	15-Jul-1996	Canada	British Columbia			Riske Creek; Deer Park Ranch on Moon Road	51.925	-122.29	609.607
HLC-21017	Arthropoda	Insecta	Lepidoptera	Notodontidae	Notodontinae	Dicranurini	Furcula	Furcula scolopendrina			Biodiversity Institute of Ontario	658[0n]	15-Jul-2005	Canada	British Columbia	Mount Revelstoke National Park		Monashee Cabin on Mount Revelstoke	51.0101	-118.185	877
08BBLEP-01809	Arthropoda	Insecta	Lepidoptera	Notodontidae	Notodontinae	Dicranurini	Furcula	Furcula scolopendrina	Evgeny V. Zakharov	zakharov@uoguelph.ca	Biodiversity Institute of Ontario	658[0n]	15-Jul-2008	Canada	Saskatchewan	Grasslands National Park	70 Mile Butte Rd.	grass clearing beside creek	49.203	-107.689	788
08BBLEP-01811	Arthropoda	Insecta	Lepidoptera	Notodontidae	Notodontinae	Dicranurini	Furcula	Furcula scolopendrina	Evgeny V. Zakharov	zakharov@uoguelph.ca	Biodiversity Institute of Ontario	658[0n]	15-Jul-2008	Canada	Saskatchewan	Grasslands National Park	70 Mile Butte Rd.	grass clearing beside creek	49.203	-107.689	788
08BBLEP-01812	Arthropoda	Insecta	Lepidoptera	Notodontidae	Notodontinae	Dicranurini	Furcula	Furcula scolopendrina	Evgeny V. Zakharov	zakharov@uoguelph.ca	Biodiversity Institute of Ontario	658[0n]	15-Jul-2008	Canada	Saskatchewan	Grasslands National Park	70 Mile Butte Rd.	grass clearing beside creek	49.203	-107.689	788
08BBLEP-01810	Arthropoda	Insecta	Lepidoptera	Notodontidae	Notodontinae	Dicranurini	Furcula	Furcula scolopendrina	Evgeny V. Zakharov	zakharov@uoguelph.ca	Biodiversity Institute of Ontario	658[0n]	15-Jul-2008	Canada	Saskatchewan	Grasslands National Park	70 Mile Butte Rd.	grass clearing beside creek	49.203	-107.689	788
UASM58305	Arthropoda	Insecta	Lepidoptera	Notodontidae	Notodontinae	Dicranurini	Furcula	Furcula scolopendrina			University of Alberta, Strickland Museum of Entomology	636[0n]	15-Jun-1999	Canada	Alberta			Writing-on-stone Provincial Park	49.084	-111.623
10BBCLP-1296	Arthropoda	Insecta	Lepidoptera	Notodontidae	Notodontinae	Dicranurini	Furcula	Furcula scolopendrina			Biodiversity Institute of Ontario	658[0n]	15-Jun-2010	Canada	Saskatchewan	Prince Albert NP	Overflow Cmpgrd.	Open field cmpgrd.	53.905	-106.074	574
HLC-21296	Arthropoda	Insecta	Lepidoptera	Notodontidae	Notodontinae	Dicranurini	Furcula	Furcula scolopendrina			Biodiversity Institute of Ontario	658[0n]	16-Jul-2005	Canada	British Columbia	Glacier National Park		Glacier National Park Compound at Rogers Pass	51.3032	-117.519	1347
UASM2814	Arthropoda	Insecta	Lepidoptera	Notodontidae	Notodontinae	Dicranurini	Furcula	Furcula scolopendrina			University of Alberta, Strickland Museum of Entomology	658[0n]	17-Jun-1995	Canada	Alberta			Ironwood Lake	54.957	-111.55
08-JDWBC-0166	Arthropoda	Insecta	Lepidoptera	Notodontidae	Notodontinae	Dicranurini	Furcula	Furcula scolopendrina			Royal British Columbia Museum	658[0n]	17-Jun-2008	Canada	British Columbia	nr. Hazelton	Date Creek Silvicultural Systems	B2-T	55.459	-127.812	458
08-JDWBC-0138	Arthropoda	Insecta	Lepidoptera	Notodontidae	Notodontinae	Dicranurini	Furcula	Furcula scolopendrina			Research Collection of Jeremy deWaard	658[0n]	17-Jun-2008	Canada	British Columbia	nr. Hazelton	Date Creek Silvicultural Systems	B3-T	55.439	-127.814	502
08-JDWBC-3226	Arthropoda	Insecta	Lepidoptera	Notodontidae	Notodontinae	Dicranurini	Furcula	Furcula scolopendrina			Royal British Columbia Museum	658[0n]	17-Jun-2008	Canada	British Columbia	nr. Hazelton	Date Cr. Silvicultural System	A2-T	55.466	-127.815	460
08-JDWBC-3227	Arthropoda	Insecta	Lepidoptera	Notodontidae	Notodontinae	Dicranurini	Furcula	Furcula scolopendrina			Royal British Columbia Museum	559[11n]	17-Jun-2008	Canada	British Columbia	nr. Hazelton	Date Cr. Silvicultural System	A2-T	55.466	-127.815	460
08-JDWBC-3224	Arthropoda	Insecta	Lepidoptera	Notodontidae	Notodontinae	Dicranurini	Furcula	Furcula scolopendrina			Royal British Columbia Museum	658[0n]	17-Jun-2008	Canada	British Columbia	nr. Hazelton	Date Cr. Silvicultural System	A2-T	55.466	-127.815	460
08-JDWBC-3222	Arthropoda	Insecta	Lepidoptera	Notodontidae	Notodontinae	Dicranurini	Furcula	Furcula scolopendrina			Royal British Columbia Museum	658[0n]	17-Jun-2008	Canada	British Columbia	nr. Hazelton	Date Cr. Silvicultural System	A2-T	55.466	-127.815	460
08-JDWBC-3225	Arthropoda	Insecta	Lepidoptera	Notodontidae	Notodontinae	Dicranurini	Furcula	Furcula scolopendrina			Royal British Columbia Museum	658[0n]	17-Jun-2008	Canada	British Columbia	nr. Hazelton	Date Cr. Silvicultural System	A2-T	55.466	-127.815	460
08-JDWBC-0165	Arthropoda	Insecta	Lepidoptera	Notodontidae	Notodontinae	Dicranurini	Furcula	Furcula scolopendrina			Research Collection of Jeremy deWaard	658[0n]	17-Jun-2008	Canada	British Columbia	nr. Hazelton	Date Creek Silvicultural Systems	B2-T	55.459	-127.812	458
08-JDWBC-3223	Arthropoda	Insecta	Lepidoptera	Notodontidae	Notodontinae	Dicranurini	Furcula	Furcula scolopendrina			Royal British Columbia Museum	658[0n]	17-Jun-2008	Canada	British Columbia	nr. Hazelton	Date Cr. Silvicultural System	A2-T	55.466	-127.815	460
08-JDWBC-2540	Arthropoda	Insecta	Lepidoptera	Notodontidae	Notodontinae	Dicranurini	Furcula	Furcula scolopendrina			Royal British Columbia Museum	658[0n]	17-Jun-2008	Canada	British Columbia	nr. Hazelton	Date Cr. Silvicultural System	B5-T	55.427	-127.803	447
AVBC 401-10	Arthropoda	Insecta	Lepidoptera	Notodontidae	Notodontinae	Dicranurini	Furcula	Furcula scolopendrina	Libby Avis	libbyavis@shaw.ca	Biodiversity Institute of Ontario	658[0n]	19-Jul-2010	Canada	British Columbia	Vancouver Island	Port Alberni		49.3	-124.78	100
AVBC 402-10	Arthropoda	Insecta	Lepidoptera	Notodontidae	Notodontinae	Dicranurini	Furcula	Furcula scolopendrina	Libby Avis	libbyavis@shaw.ca	Biodiversity Institute of Ontario	658[0n]	19-Jul-2010	Canada	British Columbia	Vancouver Island	Port Alberni		49.3	-124.78	100
10BBCLP-1297	Arthropoda	Insecta	Lepidoptera	Notodontidae	Notodontinae	Dicranurini	Furcula	Furcula scolopendrina			Biodiversity Institute of Ontario	658[0n]	19-Jun-2010	Canada	Saskatchewan	Prince Albert NP	Sturgeon Crossing	Aspen forest	53.73	-106.722	518
UASM58442	Arthropoda	Insecta	Lepidoptera	Notodontidae	Notodontinae	Dicranurini	Furcula	Furcula scolopendrina			University of Alberta, Strickland Museum of Entomology	658[0n]	20-Jul-2005	Canada	Alberta			Bow Island	49.91	-111.491
UASM56901	Arthropoda	Insecta	Lepidoptera	Notodontidae	Notodontinae	Dicranurini	Furcula	Furcula scolopendrina			University of Alberta, Strickland Museum of Entomology	658[0n]	20-Jun-1998	Canada	Alberta			Edmonton	54.545	-113.434
CGWC-1085	Arthropoda	Insecta	Lepidoptera	Notodontidae	Notodontinae	Dicranurini	Furcula	Furcula scolopendrina			Biodiversity Institute of Ontario	658[0n]	24-May-1994	Canada	British Columbia			Quesnel; Schiste Creek; Hydraulic Rd	52.58	-122.2	792.49
HLC-20210	Arthropoda	Insecta	Lepidoptera	Notodontidae	Notodontinae	Dicranurini	Furcula	Furcula scolopendrina			Biodiversity Institute of Ontario	658[0n]	25-Jun-2005	Canada	British Columbia	Mount Revelstoke National Park		One-Mile Compound at base of Mount Revelstoke	51.0219	-118.207	560
HLC-21905	Arthropoda	Insecta	Lepidoptera	Notodontidae	Notodontinae	Dicranurini	Furcula	Furcula scolopendrina			Biodiversity Institute of Ontario	658[0n]	26-Jul-2005	Canada	British Columbia	Mount Revelstoke National Park		Skunk Cabbage Boardwalk	51.0859	-117.921	622
HLC-21906	Arthropoda	Insecta	Lepidoptera	Notodontidae	Notodontinae	Dicranurini	Furcula	Furcula scolopendrina			Biodiversity Institute of Ontario	658[0n]	26-Jul-2005	Canada	British Columbia	Mount Revelstoke National Park		Skunk Cabbage Boardwalk	51.0859	-117.921	622
UASM58110	Arthropoda	Insecta	Lepidoptera	Notodontidae	Notodontinae	Dicranurini	Furcula	Furcula scolopendrina			University of Alberta, Strickland Museum of Entomology	658[0n]	26-Jun-2004	Canada	Alberta			Holmes Crosing, se Ft. Assiniboine	54.305	-114.382
HLC-22291	Arthropoda	Insecta	Lepidoptera	Notodontidae	Notodontinae	Dicranurini	Furcula	Furcula scolopendrina			Biodiversity Institute of Ontario	658[0n]	27-Jul-2005	Canada	British Columbia	Mount Revelstoke National Park		One-Mile Compound at base of Mount Revelstoke	51.0219	-118.207	560
MNBTT-3099	Arthropoda	Insecta	Lepidoptera	Notodontidae	Notodontinae	Dicranurini	Gluphisia	Gluphisia avimacula	Tony Thomas		Biodiversity Institute of Ontario	658[0n]	02-Jun-2006	Canada	New Brunswick	York Co	McAdam		45.583	-67.35
MNBTT-924	Arthropoda	Insecta	Lepidoptera	Notodontidae	Notodontinae	Dicranurini	Gluphisia	Gluphisia avimacula	Anthony W. Thomas	mothman@nbnet.nb.ca	Biodiversity Institute of Ontario	658[0n]	10-May-2001	Canada	New Brunswick	York County		North Lake	45.49	-67.44
MNBTT-923	Arthropoda	Insecta	Lepidoptera	Notodontidae	Notodontinae	Dicranurini	Gluphisia	Gluphisia avimacula	Anthony W. Thomas	mothman@nbnet.nb.ca	Biodiversity Institute of Ontario	658[0n]	10-May-2001	Canada	New Brunswick	York County		North Lake	45.49	-67.44
MNBTT-922	Arthropoda	Insecta	Lepidoptera	Notodontidae	Notodontinae	Dicranurini	Gluphisia	Gluphisia avimacula	Anthony W. Thomas	mothman@nbnet.nb.ca	Biodiversity Institute of Ontario	658[0n]	10-May-2001	Canada	New Brunswick	York County		North Lake	45.49	-67.44
MNBTT-927	Arthropoda	Insecta	Lepidoptera	Notodontidae	Notodontinae	Dicranurini	Gluphisia	Gluphisia avimacula	Anthony W. Thomas	mothman@nbnet.nb.ca	Biodiversity Institute of Ontario	658[0n]	10-May-2001	Canada	New Brunswick	York County		North Lake	45.49	-67.44
MNBTT-921	Arthropoda	Insecta	Lepidoptera	Notodontidae	Notodontinae	Dicranurini	Gluphisia	Gluphisia avimacula	Anthony W. Thomas	mothman@nbnet.nb.ca	Biodiversity Institute of Ontario	658[0n]	10-May-2001	Canada	New Brunswick	York County		North Lake	45.49	-67.44
MNBTT-925	Arthropoda	Insecta	Lepidoptera	Notodontidae	Notodontinae	Dicranurini	Gluphisia	Gluphisia avimacula	Anthony W. Thomas	mothman@nbnet.nb.ca	Biodiversity Institute of Ontario	658[0n]	10-May-2001	Canada	New Brunswick	York County		North Lake	45.49	-67.44
PPBP-1342	Arthropoda	Insecta	Lepidoptera	Notodontidae	Notodontinae	Dicranurini	Gluphisia	Gluphisia avimacula			Biodiversity Institute of Ontario	658[0n]	12-Jun-2008	Canada	Ontario	Bruce Peninsula National Park	Bruce Peninsula	Gate house light	45.23	-81.53	228
PPBP-1455	Arthropoda	Insecta	Lepidoptera	Notodontidae	Notodontinae	Dicranurini	Gluphisia	Gluphisia avimacula			Biodiversity Institute of Ontario	658[0n]	14-Jun-2008	Canada	Ontario	Bruce Peninsula National Park	Bruce Peninsula	Cyprus Lake Info Booth	45.19	-81.56	223
PPBP-1387	Arthropoda	Insecta	Lepidoptera	Notodontidae	Notodontinae	Dicranurini	Gluphisia	Gluphisia avimacula			Biodiversity Institute of Ontario	658[0n]	14-Jun-2008	Canada	Ontario	Bruce Peninsula National Park	Bruce Peninsula	Cyprus lake gate house	45.23	-81.53	228
10BBCLP-1638	Arthropoda	Insecta	Lepidoptera	Notodontidae	Notodontinae	Dicranurini	Gluphisia	Gluphisia avimacula			Biodiversity Institute of Ontario	658[0n]	15-Jun-2010	Canada	Saskatchewan	Prince Albert NP	Overflow Cmpgrd.	Open field cmpgrd.	53.905	-106.074	574
DH009248	Arthropoda	Insecta	Lepidoptera	Notodontidae	Notodontinae	Dicranurini	Gluphisia	Gluphisia avimacula			Research Collection of Daniel Handfield	632[0n]	20-May-2005	Canada	Quebec	Ste-Christine		Boise Julien Picard	45.651	-72.448
MNBTT-920	Arthropoda	Insecta	Lepidoptera	Notodontidae	Notodontinae	Dicranurini	Gluphisia	Gluphisia avimacula	Evgeny V. Zakharov	zakharov@uoguelph.ca	Biodiversity Institute of Ontario	658[0n]	25-May-2001	Canada	New Brunswick	York County		North Lake	45.49	-67.44
MNBTT-3098	Arthropoda	Insecta	Lepidoptera	Notodontidae	Notodontinae	Dicranurini	Gluphisia	Gluphisia avimacula	Tony Thomas		Biodiversity Institute of Ontario	658[0n]	26-May-2006	Canada	New Brunswick	York Co	McAdam		45.583	-67.35
moth156.01	Arthropoda	Insecta	Lepidoptera	Notodontidae	Notodontinae	Dicranurini	Gluphisia	Gluphisia lintneri			Biodiversity Institute of Ontario	617[0n]		Canada	Ontario	Wellington County	Puslinch Township	Concession 11/Hume Rd	43.537	-80.134	320
MNBTT-3100	Arthropoda	Insecta	Lepidoptera	Notodontidae	Notodontinae	Dicranurini	Gluphisia	Gluphisia lintneri	Tony Thomas		Biodiversity Institute of Ontario	658[0n]	04-May-2006	Canada	New Brunswick	York Co	McAdam		45.583	-67.35
MNBTT-928	Arthropoda	Insecta	Lepidoptera	Notodontidae	Notodontinae	Dicranurini	Gluphisia	Gluphisia lintneri	Anthony W. Thomas	mothman@nbnet.nb.ca	Biodiversity Institute of Ontario	658[0n]	08-May-2000	Canada	New Brunswick	Sunbury County		Acadia Research Forest	46	-66.18
MNBTT-926	Arthropoda	Insecta	Lepidoptera	Notodontidae	Notodontinae	Dicranurini	Gluphisia	Gluphisia lintneri	Anthony W. Thomas	mothman@nbnet.nb.ca	Biodiversity Institute of Ontario	658[0n]	08-May-2000	Canada	New Brunswick	Sunbury County		Acadia Research Forest	46	-66.18
2006-ONT-0055	Arthropoda	Insecta	Lepidoptera	Notodontidae	Notodontinae	Dicranurini	Gluphisia	Gluphisia lintneri			Biodiversity Institute of Ontario	658[0n]	09-Apr-2006	Canada	Ontario	Wellington County	Puslinch Township	Concession 11/Hume Rd	43.537	-80.134	320
HBL008949	Arthropoda	Insecta	Lepidoptera	Notodontidae	Notodontinae	Dicranurini	Gluphisia	Gluphisia lintneri			Biodiversity Institute of Ontario	658[0n]	10-Apr-2005	Canada	Ontario	Wellington County	Puslinch Township	Concession 11/Hume Rd	43.537	-80.134	320
MNBTT-929	Arthropoda	Insecta	Lepidoptera	Notodontidae	Notodontinae	Dicranurini	Gluphisia	Gluphisia lintneri	Anthony W. Thomas	mothman@nbnet.nb.ca	Biodiversity Institute of Ontario	658[0n]	10-May-2001	Canada	New Brunswick	York County		North Lake	45.49	-67.44
2006-ONT-0067	Arthropoda	Insecta	Lepidoptera	Notodontidae	Notodontinae	Dicranurini	Gluphisia	Gluphisia lintneri			Biodiversity Institute of Ontario	658[0n]	12-Apr-2006	Canada	Ontario	Wellington County	Puslinch Township	Concession 11/Hume Rd	43.537	-80.134	320
Moth4130.03	Arthropoda	Insecta	Lepidoptera	Notodontidae	Notodontinae	Dicranurini	Gluphisia	Gluphisia lintneri			Biodiversity Institute of Ontario	658[0n]	15-Apr-2003	Canada	Ontario	Wellington County	Puslinch Township	Concession 11/Hume Rd	43.537	-80.134	320
Moth4131.03	Arthropoda	Insecta	Lepidoptera	Notodontidae	Notodontinae	Dicranurini	Gluphisia	Gluphisia lintneri			Biodiversity Institute of Ontario	658[0n]	15-Apr-2003	Canada	Ontario	Wellington County	Puslinch Township	Concession 11/Hume Rd	43.537	-80.134	320
2006-ONT-0092	Arthropoda	Insecta	Lepidoptera	Notodontidae	Notodontinae	Dicranurini	Gluphisia	Gluphisia lintneri			Biodiversity Institute of Ontario	658[0n]	15-Apr-2006	Canada	Ontario	Wellington County	Puslinch Township	Concession 11/Hume Rd	43.537	-80.134	320
2005-ONT-98	Arthropoda	Insecta	Lepidoptera	Notodontidae	Notodontinae	Dicranurini	Gluphisia	Gluphisia lintneri			Biodiversity Institute of Ontario	658[0n]	16-May-2005	Canada	Ontario	Wellington County	Puslinch Township	Concession 11/Hume Rd	43.537	-80.134	320
moth72.02	Arthropoda	Insecta	Lepidoptera	Notodontidae	Notodontinae	Dicranurini	Gluphisia	Gluphisia lintneri			Biodiversity Institute of Ontario	639[0n]	17-Apr-2002	Canada	Ontario	Wellington County	Puslinch Township	Concession 11/Hume Rd	43.537	-80.134	320
moth111.02	Arthropoda	Insecta	Lepidoptera	Notodontidae	Notodontinae	Dicranurini	Gluphisia	Gluphisia lintneri			Biodiversity Institute of Ontario	639[0n]	18-Apr-2002	Canada	Ontario	Wellington County	Puslinch Township	Concession 11/Hume Rd	43.537	-80.134	320
HLC-10234	Arthropoda	Insecta	Lepidoptera	Notodontidae	Notodontinae	Dicranurini	Gluphisia	Gluphisia lintneri			Biodiversity Institute of Ontario	658[0n]	18-Apr-2005	Canada	Ontario	Wellington County	Puslinch Township	Concession 11/Hume Rd	43.537	-80.134	320
2006-ONT-0127	Arthropoda	Insecta	Lepidoptera	Notodontidae	Notodontinae	Dicranurini	Gluphisia	Gluphisia lintneri			Biodiversity Institute of Ontario	658[0n]	18-Apr-2006	Canada	Ontario	Wellington County	Puslinch Township	Concession 11/Hume Rd	43.537	-80.134	320
2006-ONT-0113	Arthropoda	Insecta	Lepidoptera	Notodontidae	Notodontinae	Dicranurini	Gluphisia	Gluphisia lintneri			Biodiversity Institute of Ontario	658[0n]	18-Apr-2006	Canada	Ontario	Wellington County	Puslinch Township	Concession 11/Hume Rd	43.537	-80.134	320
2006-ONT-0165	Arthropoda	Insecta	Lepidoptera	Notodontidae	Notodontinae	Dicranurini	Gluphisia	Gluphisia lintneri			Biodiversity Institute of Ontario	658[0n]	22-Apr-2006	Canada	Ontario	Wellington County	Puslinch Township	Concession 11/Hume Rd	43.537	-80.134	320
2006-ONT-0137	Arthropoda	Insecta	Lepidoptera	Notodontidae	Notodontinae	Dicranurini	Gluphisia	Gluphisia lintneri			Biodiversity Institute of Ontario	633[0n]	22-Apr-2006	Canada	Ontario	Wellington County	Puslinch Township	Concession 11/Hume Rd	43.537	-80.134	320
2006-ONT-0170	Arthropoda	Insecta	Lepidoptera	Notodontidae	Notodontinae	Dicranurini	Gluphisia	Gluphisia lintneri			Biodiversity Institute of Ontario	658[0n]	22-Apr-2006	Canada	Ontario	Wellington County	Puslinch Township	Concession 11/Hume Rd	43.537	-80.134	320
CGWC-2777	Arthropoda	Insecta	Lepidoptera	Notodontidae	Notodontinae	Dicranurini	Gluphisia	Gluphisia septentrionis			Biodiversity Institute of Ontario	658[0n]		Canada	British Columbia
CGWC-4615	Arthropoda	Insecta	Lepidoptera	Notodontidae	Notodontinae	Dicranurini	Gluphisia	Gluphisia septentrionis			Biodiversity Institute of Ontario	658[0n]		Canada	British Columbia
05-NBSTA-242	Arthropoda	Insecta	Lepidoptera	Notodontidae	Notodontinae	Dicranurini	Gluphisia	Gluphisia septentrionis			Biodiversity Institute of Ontario	561[1n]	01-Aug-2005	Canada	New Brunswick	Charlotte Co.		St. Andrews	45.0833	-67.0667
09BBELE-0735	Arthropoda	Insecta	Lepidoptera	Notodontidae	Notodontinae	Dicranurini	Gluphisia	Gluphisia septentrionis			Biodiversity Institute of Ontario	658[0n]	01-Aug-2009	Canada	Nova Scotia	Kejimkujik National Park	Front Gate Warden Station	Open grassy field	44.434	-65.196	129
09BBELE-0725	Arthropoda	Insecta	Lepidoptera	Notodontidae	Notodontinae	Dicranurini	Gluphisia	Gluphisia septentrionis			Biodiversity Institute of Ontario	655[0n]	01-Aug-2009	Canada	Nova Scotia	Kejimkujik National Park	Front Gate Warden Station	Open grassy field	44.434	-65.196	129
09BBELE-0693	Arthropoda	Insecta	Lepidoptera	Notodontidae	Notodontinae	Dicranurini	Gluphisia	Gluphisia septentrionis			Biodiversity Institute of Ontario	658[0n]	01-Aug-2009	Canada	Nova Scotia	Kejimkujik National Park	Front Gate Warden Station	Open grassy field	44.434	-65.196	129
09BBELE-0704	Arthropoda	Insecta	Lepidoptera	Notodontidae	Notodontinae	Dicranurini	Gluphisia	Gluphisia septentrionis			Biodiversity Institute of Ontario	658[0n]	01-Aug-2009	Canada	Nova Scotia	Kejimkujik National Park	Front Gate Warden Station	Open grassy field	44.434	-65.196	129
09BBELE-0701	Arthropoda	Insecta	Lepidoptera	Notodontidae	Notodontinae	Dicranurini	Gluphisia	Gluphisia septentrionis			Biodiversity Institute of Ontario	655[0n]	01-Aug-2009	Canada	Nova Scotia	Kejimkujik National Park	Front Gate Warden Station	Open grassy field	44.434	-65.196	129
MNBTT-3093	Arthropoda	Insecta	Lepidoptera	Notodontidae	Notodontinae	Dicranurini	Gluphisia	Gluphisia septentrionis	Tony Thomas		Biodiversity Institute of Ontario	626[0n]	02-Aug-2006	Canada	New Brunswick	York Co	McAdam		45.583	-67.35
09BBELE-0887	Arthropoda	Insecta	Lepidoptera	Notodontidae	Notodontinae	Dicranurini	Gluphisia	Gluphisia septentrionis			Biodiversity Institute of Ontario	658[0n]	02-Aug-2009	Canada	Nova Scotia	Kejimkujik National Park	Gold Mines	Open field in coniferous forest	44.383	-65.202	117
09BBELE-0897	Arthropoda	Insecta	Lepidoptera	Notodontidae	Notodontinae	Dicranurini	Gluphisia	Gluphisia septentrionis			Biodiversity Institute of Ontario	658[0n]	02-Aug-2009	Canada	Nova Scotia	Kejimkujik National Park	Gold Mines	Open field in coniferous forest	44.383	-65.202	117
09BBELE-0929	Arthropoda	Insecta	Lepidoptera	Notodontidae	Notodontinae	Dicranurini	Gluphisia	Gluphisia septentrionis			Biodiversity Institute of Ontario	658[0n]	02-Aug-2009	Canada	Nova Scotia	Kejimkujik National Park	Gold Mines	Open field in coniferous forest	44.383	-65.202	117
09BBELE-0933	Arthropoda	Insecta	Lepidoptera	Notodontidae	Notodontinae	Dicranurini	Gluphisia	Gluphisia septentrionis			Biodiversity Institute of Ontario	658[0n]	02-Aug-2009	Canada	Nova Scotia	Kejimkujik National Park	Gold Mines	Open field in coniferous forest	44.383	-65.202	117
08BBLEP-00624	Arthropoda	Insecta	Lepidoptera	Notodontidae	Notodontinae	Dicranurini	Gluphisia	Gluphisia septentrionis			Biodiversity Institute of Ontario	658[0n]	02-Jul-2008	Canada	Ontario	Pukaskwa National Park	Park road entrance		48.592	-86.289	187
05-NBSTA-314	Arthropoda	Insecta	Lepidoptera	Notodontidae	Notodontinae	Dicranurini	Gluphisia	Gluphisia septentrionis			Biodiversity Institute of Ontario	580[0n]	03-Aug-2005	Canada	New Brunswick	Charlotte Co.		St. Andrews	45.0833	-67.0667
04HBL00799	Arthropoda	Insecta	Lepidoptera	Notodontidae	Notodontinae	Dicranurini	Gluphisia	Gluphisia septentrionis			Biodiversity Institute of Ontario	658[0n]	03-Jul-2004	Canada	New Brunswick	Charlotte Co.		St. Andrews	45.0833	-67.0667
04HBL00797	Arthropoda	Insecta	Lepidoptera	Notodontidae	Notodontinae	Dicranurini	Gluphisia	Gluphisia septentrionis			Biodiversity Institute of Ontario	658[0n]	03-Jul-2004	Canada	New Brunswick	Charlotte Co.		St. Andrews	45.0833	-67.0667
08BBLEP-00866	Arthropoda	Insecta	Lepidoptera	Notodontidae	Notodontinae	Dicranurini	Gluphisia	Gluphisia septentrionis			Biodiversity Institute of Ontario	658[0n]	04-Jul-2008	Canada	Manitoba		Bird Hill Provincial Park	Meadow	49.999	-96.876	267
08BBLEP-00889	Arthropoda	Insecta	Lepidoptera	Notodontidae	Notodontinae	Dicranurini	Gluphisia	Gluphisia septentrionis			Biodiversity Institute of Ontario	658[0n]	04-Jul-2008	Canada	Manitoba		Bird Hill Provincial Park	Meadow	49.999	-96.876	267
08BBLEP-00970	Arthropoda	Insecta	Lepidoptera	Notodontidae	Notodontinae	Dicranurini	Gluphisia	Gluphisia septentrionis			Biodiversity Institute of Ontario	658[0n]	05-Jul-2008	Canada	Manitoba	Riding Mountain National Park	Maintenance compound		50.66	-99.95	620
08BBLEP-00972	Arthropoda	Insecta	Lepidoptera	Notodontidae	Notodontinae	Dicranurini	Gluphisia	Gluphisia septentrionis			Biodiversity Institute of Ontario	658[0n]	05-Jul-2008	Canada	Manitoba	Riding Mountain National Park	Maintenance compound		50.66	-99.95	620
08BBLEP-00981	Arthropoda	Insecta	Lepidoptera	Notodontidae	Notodontinae	Dicranurini	Gluphisia	Gluphisia septentrionis			Biodiversity Institute of Ontario	658[0n]	05-Jul-2008	Canada	Manitoba	Riding Mountain National Park	Maintenance compound		50.66	-99.95	620
08BBLEP-00983	Arthropoda	Insecta	Lepidoptera	Notodontidae	Notodontinae	Dicranurini	Gluphisia	Gluphisia septentrionis			Biodiversity Institute of Ontario	658[0n]	05-Jul-2008	Canada	Manitoba	Riding Mountain National Park	Maintenance compound		50.66	-99.95	620
08BBLEP-00984	Arthropoda	Insecta	Lepidoptera	Notodontidae	Notodontinae	Dicranurini	Gluphisia	Gluphisia septentrionis			Biodiversity Institute of Ontario	658[0n]	05-Jul-2008	Canada	Manitoba	Riding Mountain National Park	Maintenance compound		50.66	-99.95	620
08BBLEP-01013	Arthropoda	Insecta	Lepidoptera	Notodontidae	Notodontinae	Dicranurini	Gluphisia	Gluphisia septentrionis	Evgeny V. Zakharov	zakharov@uoguelph.ca	Biodiversity Institute of Ontario	658[0n]	05-Jul-2008	Canada	Manitoba	Riding Mountain National Park	Maintenance compound		50.66	-99.95	620
08BBLEP-00988	Arthropoda	Insecta	Lepidoptera	Notodontidae	Notodontinae	Dicranurini	Gluphisia	Gluphisia septentrionis			Biodiversity Institute of Ontario	658[0n]	05-Jul-2008	Canada	Manitoba	Riding Mountain National Park	Maintenance compound		50.66	-99.95	620
08BBLEP-00996	Arthropoda	Insecta	Lepidoptera	Notodontidae	Notodontinae	Dicranurini	Gluphisia	Gluphisia septentrionis	Evgeny V. Zakharov	zakharov@uoguelph.ca	Biodiversity Institute of Ontario	658[0n]	05-Jul-2008	Canada	Manitoba	Riding Mountain National Park	Maintenance compound		50.66	-99.95	620
08BBLEP-00998	Arthropoda	Insecta	Lepidoptera	Notodontidae	Notodontinae	Dicranurini	Gluphisia	Gluphisia septentrionis	Evgeny V. Zakharov	zakharov@uoguelph.ca	Biodiversity Institute of Ontario	658[0n]	05-Jul-2008	Canada	Manitoba	Riding Mountain National Park	Maintenance compound		50.66	-99.95	620
08BBLEP-00969	Arthropoda	Insecta	Lepidoptera	Notodontidae	Notodontinae	Dicranurini	Gluphisia	Gluphisia septentrionis			Biodiversity Institute of Ontario	658[0n]	05-Jul-2008	Canada	Manitoba	Riding Mountain National Park	Maintenance compound		50.66	-99.95	620
08BBLEP-00995	Arthropoda	Insecta	Lepidoptera	Notodontidae	Notodontinae	Dicranurini	Gluphisia	Gluphisia septentrionis	Evgeny V. Zakharov	zakharov@uoguelph.ca	Biodiversity Institute of Ontario	658[0n]	05-Jul-2008	Canada	Manitoba	Riding Mountain National Park	Maintenance compound		50.66	-99.95	620
08BBLEP-00997	Arthropoda	Insecta	Lepidoptera	Notodontidae	Notodontinae	Dicranurini	Gluphisia	Gluphisia septentrionis	Evgeny V. Zakharov	zakharov@uoguelph.ca	Biodiversity Institute of Ontario	658[0n]	05-Jul-2008	Canada	Manitoba	Riding Mountain National Park	Maintenance compound		50.66	-99.95	620
08BBLEP-00977	Arthropoda	Insecta	Lepidoptera	Notodontidae	Notodontinae	Dicranurini	Gluphisia	Gluphisia septentrionis			Biodiversity Institute of Ontario	658[0n]	05-Jul-2008	Canada	Manitoba	Riding Mountain National Park	Maintenance compound		50.66	-99.95	620
08BBLEP-00985	Arthropoda	Insecta	Lepidoptera	Notodontidae	Notodontinae	Dicranurini	Gluphisia	Gluphisia septentrionis			Biodiversity Institute of Ontario	658[0n]	05-Jul-2008	Canada	Manitoba	Riding Mountain National Park	Maintenance compound		50.66	-99.95	620
08BBLEP-00999	Arthropoda	Insecta	Lepidoptera	Notodontidae	Notodontinae	Dicranurini	Gluphisia	Gluphisia septentrionis	Evgeny V. Zakharov	zakharov@uoguelph.ca	Biodiversity Institute of Ontario	658[0n]	05-Jul-2008	Canada	Manitoba	Riding Mountain National Park	Maintenance compound		50.66	-99.95	620
08BBLEP-00989	Arthropoda	Insecta	Lepidoptera	Notodontidae	Notodontinae	Dicranurini	Gluphisia	Gluphisia septentrionis			Biodiversity Institute of Ontario	658[0n]	05-Jul-2008	Canada	Manitoba	Riding Mountain National Park	Maintenance compound		50.66	-99.95	620
08BBLEP-00990	Arthropoda	Insecta	Lepidoptera	Notodontidae	Notodontinae	Dicranurini	Gluphisia	Gluphisia septentrionis			Biodiversity Institute of Ontario	658[0n]	05-Jul-2008	Canada	Manitoba	Riding Mountain National Park	Maintenance compound		50.66	-99.95	620
08BBLEP-00982	Arthropoda	Insecta	Lepidoptera	Notodontidae	Notodontinae	Dicranurini	Gluphisia	Gluphisia septentrionis			Biodiversity Institute of Ontario	658[0n]	05-Jul-2008	Canada	Manitoba	Riding Mountain National Park	Maintenance compound		50.66	-99.95	620
08BBLEP-00979	Arthropoda	Insecta	Lepidoptera	Notodontidae	Notodontinae	Dicranurini	Gluphisia	Gluphisia septentrionis			Biodiversity Institute of Ontario	658[0n]	05-Jul-2008	Canada	Manitoba	Riding Mountain National Park	Maintenance compound		50.66	-99.95	620
08BBLEP-00978	Arthropoda	Insecta	Lepidoptera	Notodontidae	Notodontinae	Dicranurini	Gluphisia	Gluphisia septentrionis			Biodiversity Institute of Ontario	658[0n]	05-Jul-2008	Canada	Manitoba	Riding Mountain National Park	Maintenance compound		50.66	-99.95	620
09BBELE-2512	Arthropoda	Insecta	Lepidoptera	Notodontidae	Notodontinae	Dicranurini	Gluphisia	Gluphisia septentrionis			Biodiversity Institute of Ontario	626[0n]	05-Jul-2009	Canada	Newfoundland and Labrador	Terra Nova National Park	Malady Head	Green Head Meadow	48.649	-53.917	50
08BBLEP-01051	Arthropoda	Insecta	Lepidoptera	Notodontidae	Notodontinae	Dicranurini	Gluphisia	Gluphisia septentrionis	Evgeny V. Zakharov	zakharov@uoguelph.ca	Biodiversity Institute of Ontario	658[0n]	06-Jul-2008	Canada	Manitoba	Riding Mountain National Park	Wasagaming campground		50.65	-99.94	582
08BBLEP-01048	Arthropoda	Insecta	Lepidoptera	Notodontidae	Notodontinae	Dicranurini	Gluphisia	Gluphisia septentrionis	Evgeny V. Zakharov	zakharov@uoguelph.ca	Biodiversity Institute of Ontario	658[0n]	06-Jul-2008	Canada	Manitoba	Riding Mountain National Park	Wasagaming campground		50.65	-99.94	582
08BBLEP-01050	Arthropoda	Insecta	Lepidoptera	Notodontidae	Notodontinae	Dicranurini	Gluphisia	Gluphisia septentrionis	Evgeny V. Zakharov	zakharov@uoguelph.ca	Biodiversity Institute of Ontario	658[0n]	06-Jul-2008	Canada	Manitoba	Riding Mountain National Park	Wasagaming campground		50.65	-99.94	582
2006-ONT-0254	Arthropoda	Insecta	Lepidoptera	Notodontidae	Notodontinae	Dicranurini	Gluphisia	Gluphisia septentrionis			Biodiversity Institute of Ontario	658[0n]	06-May-2006	Canada	Ontario	Wellington County	Puslinch Township	Concession 11/Hume Rd	43.537	-80.134	320
05-NBSTA-475	Arthropoda	Insecta	Lepidoptera	Notodontidae	Notodontinae	Dicranurini	Gluphisia	Gluphisia septentrionis			Biodiversity Institute of Ontario	658[0n]	07-Aug-2005	Canada	New Brunswick	Charlotte Co.		St. Andrews	45.0833	-67.0667
PPBP-0925	Arthropoda	Insecta	Lepidoptera	Notodontidae	Notodontinae	Dicranurini	Gluphisia	Gluphisia septentrionis			Biodiversity Institute of Ontario	658[0n]	07-Jun-2008	Canada	Ontario	Point Pelee National Park		Forest and Beach	41.93	-82.52	237
08BBLEP-05328	Arthropoda	Insecta	Lepidoptera	Notodontidae	Notodontinae	Dicranurini	Gluphisia	Gluphisia septentrionis			Biodiversity Institute of Ontario	658[0n]	08-Aug-2008	Canada	Alberta	Waterton Lakes National Park	Coppermine Creek	Roadside meadow	49.105	-113.959	1427
08BBLEP-01113	Arthropoda	Insecta	Lepidoptera	Notodontidae	Notodontinae	Dicranurini	Gluphisia	Gluphisia septentrionis	Evgeny V. Zakharov	zakharov@uoguelph.ca	Biodiversity Institute of Ontario	658[0n]	08-Jul-2008	Canada	Manitoba	Riding Mountain National Park	Wasagaming campground		50.656	-99.962	635
08BBLEP-01117	Arthropoda	Insecta	Lepidoptera	Notodontidae	Notodontinae	Dicranurini	Gluphisia	Gluphisia septentrionis	Evgeny V. Zakharov	zakharov@uoguelph.ca	Biodiversity Institute of Ontario	658[0n]	08-Jul-2008	Canada	Manitoba	Riding Mountain National Park	Wasagaming campground		50.656	-99.962	635
08BBLEP-01118	Arthropoda	Insecta	Lepidoptera	Notodontidae	Notodontinae	Dicranurini	Gluphisia	Gluphisia septentrionis	Evgeny V. Zakharov	zakharov@uoguelph.ca	Biodiversity Institute of Ontario	658[0n]	08-Jul-2008	Canada	Manitoba	Riding Mountain National Park	Wasagaming campground		50.656	-99.962	635
08BBLEP-01114	Arthropoda	Insecta	Lepidoptera	Notodontidae	Notodontinae	Dicranurini	Gluphisia	Gluphisia septentrionis	Evgeny V. Zakharov	zakharov@uoguelph.ca	Biodiversity Institute of Ontario	658[0n]	08-Jul-2008	Canada	Manitoba	Riding Mountain National Park	Wasagaming campground		50.656	-99.962	635
08BBLEP-01115	Arthropoda	Insecta	Lepidoptera	Notodontidae	Notodontinae	Dicranurini	Gluphisia	Gluphisia septentrionis	Evgeny V. Zakharov	zakharov@uoguelph.ca	Biodiversity Institute of Ontario	658[0n]	08-Jul-2008	Canada	Manitoba	Riding Mountain National Park	Wasagaming campground		50.656	-99.962	635
08BBLEP-01127	Arthropoda	Insecta	Lepidoptera	Notodontidae	Notodontinae	Dicranurini	Gluphisia	Gluphisia septentrionis	Evgeny V. Zakharov	zakharov@uoguelph.ca	Biodiversity Institute of Ontario	655[0n]	08-Jul-2008	Canada	Manitoba	Riding Mountain National Park	Wasagaming campground		50.656	-99.962	635
08BBLEP-01145	Arthropoda	Insecta	Lepidoptera	Notodontidae	Notodontinae	Dicranurini	Gluphisia	Gluphisia septentrionis	Evgeny V. Zakharov	zakharov@uoguelph.ca	Biodiversity Institute of Ontario	658[0n]	08-Jul-2008	Canada	Manitoba	Riding Mountain National Park	Wasagaming campground		50.656	-99.962	635
08BBLEP-01141	Arthropoda	Insecta	Lepidoptera	Notodontidae	Notodontinae	Dicranurini	Gluphisia	Gluphisia septentrionis	Evgeny V. Zakharov	zakharov@uoguelph.ca	Biodiversity Institute of Ontario	658[0n]	08-Jul-2008	Canada	Manitoba	Riding Mountain National Park	Wasagaming campground		50.656	-99.962	635
08BBLEP-01148	Arthropoda	Insecta	Lepidoptera	Notodontidae	Notodontinae	Dicranurini	Gluphisia	Gluphisia septentrionis	Evgeny V. Zakharov	zakharov@uoguelph.ca	Biodiversity Institute of Ontario	658[0n]	08-Jul-2008	Canada	Manitoba	Riding Mountain National Park	Wasagaming campground		50.656	-99.962	635
04HBL005255	Arthropoda	Insecta	Lepidoptera	Notodontidae	Notodontinae	Dicranurini	Gluphisia	Gluphisia septentrionis			Biodiversity Institute of Ontario	658[0n]	08-Jun-2004	Canada	Ontario	Wellington County	Puslinch Township	Concession 11/Hume Rd	43.537	-80.134	320
2005-ONT-181	Arthropoda	Insecta	Lepidoptera	Notodontidae	Notodontinae	Dicranurini	Gluphisia	Gluphisia septentrionis			Biodiversity Institute of Ontario	658[0n]	08-Jun-2005	Canada	Ontario	Wellington County	Puslinch Township	Concession 11/Hume Rd	43.537	-80.134	320
08BBLEP-01333	Arthropoda	Insecta	Lepidoptera	Notodontidae	Notodontinae	Dicranurini	Gluphisia	Gluphisia septentrionis	Evgeny V. Zakharov	zakharov@uoguelph.ca	Biodiversity Institute of Ontario	658[0n]	09-Jul-2008	Canada	Manitoba	Riding Mountain National Park	Whirlpool River	river bank	50.66	-99.853	639
08BBLEP-01372	Arthropoda	Insecta	Lepidoptera	Notodontidae	Notodontinae	Dicranurini	Gluphisia	Gluphisia septentrionis			Biodiversity Institute of Ontario	609[0n]	09-Jul-2008	Canada	Manitoba	Riding Mountain National Park	Whirlpool River	grass field	50.66	-99.853	639
08BBLEP-01328	Arthropoda	Insecta	Lepidoptera	Notodontidae	Notodontinae	Dicranurini	Gluphisia	Gluphisia septentrionis	Evgeny V. Zakharov	zakharov@uoguelph.ca	Biodiversity Institute of Ontario	658[0n]	09-Jul-2008	Canada	Manitoba	Riding Mountain National Park	Whirlpool River	river bank	50.66	-99.853	639
08BBLEP-01369	Arthropoda	Insecta	Lepidoptera	Notodontidae	Notodontinae	Dicranurini	Gluphisia	Gluphisia septentrionis	Evgeny V. Zakharov	zakharov@uoguelph.ca	Biodiversity Institute of Ontario	621[0n]	09-Jul-2008	Canada	Manitoba	Riding Mountain National Park	Whirlpool River	grass field	50.66	-99.853	639
08BBLEP-01376	Arthropoda	Insecta	Lepidoptera	Notodontidae	Notodontinae	Dicranurini	Gluphisia	Gluphisia septentrionis	Evgeny V. Zakharov	zakharov@uoguelph.ca	Biodiversity Institute of Ontario	658[0n]	09-Jul-2008	Canada	Manitoba	Riding Mountain National Park	Whirlpool River	grass field	50.66	-99.853	639
08BBLEP-01331	Arthropoda	Insecta	Lepidoptera	Notodontidae	Notodontinae	Dicranurini	Gluphisia	Gluphisia septentrionis	Evgeny V. Zakharov	zakharov@uoguelph.ca	Biodiversity Institute of Ontario	658[0n]	09-Jul-2008	Canada	Manitoba	Riding Mountain National Park	Whirlpool River	river bank	50.66	-99.853	639
08BBLEP-01387	Arthropoda	Insecta	Lepidoptera	Notodontidae	Notodontinae	Dicranurini	Gluphisia	Gluphisia septentrionis	Evgeny V. Zakharov	zakharov@uoguelph.ca	Biodiversity Institute of Ontario	658[0n]	09-Jul-2008	Canada	Manitoba	Riding Mountain National Park	Whirlpool River	grass field	50.66	-99.853	639
08BBLEP-01368	Arthropoda	Insecta	Lepidoptera	Notodontidae	Notodontinae	Dicranurini	Gluphisia	Gluphisia septentrionis	Evgeny V. Zakharov	zakharov@uoguelph.ca	Biodiversity Institute of Ontario	657[0n]	09-Jul-2008	Canada	Manitoba	Riding Mountain National Park	Whirlpool River	grass field	50.66	-99.853	639
08BBLEP-01371	Arthropoda	Insecta	Lepidoptera	Notodontidae	Notodontinae	Dicranurini	Gluphisia	Gluphisia septentrionis	Evgeny V. Zakharov	zakharov@uoguelph.ca	Biodiversity Institute of Ontario	658[0n]	09-Jul-2008	Canada	Manitoba	Riding Mountain National Park	Whirlpool River	grass field	50.66	-99.853	639
08BBLEP-01332	Arthropoda	Insecta	Lepidoptera	Notodontidae	Notodontinae	Dicranurini	Gluphisia	Gluphisia septentrionis	Evgeny V. Zakharov	zakharov@uoguelph.ca	Biodiversity Institute of Ontario	658[0n]	09-Jul-2008	Canada	Manitoba	Riding Mountain National Park	Whirlpool River	river bank	50.66	-99.853	639
08BBLEP-01329	Arthropoda	Insecta	Lepidoptera	Notodontidae	Notodontinae	Dicranurini	Gluphisia	Gluphisia septentrionis	Evgeny V. Zakharov	zakharov@uoguelph.ca	Biodiversity Institute of Ontario	658[0n]	09-Jul-2008	Canada	Manitoba	Riding Mountain National Park	Whirlpool River	river bank	50.66	-99.853	639
08BBLEP-01375	Arthropoda	Insecta	Lepidoptera	Notodontidae	Notodontinae	Dicranurini	Gluphisia	Gluphisia septentrionis	Evgeny V. Zakharov	zakharov@uoguelph.ca	Biodiversity Institute of Ontario	658[0n]	09-Jul-2008	Canada	Manitoba	Riding Mountain National Park	Whirlpool River	grass field	50.66	-99.853	639
08BBLEP-01367	Arthropoda	Insecta	Lepidoptera	Notodontidae	Notodontinae	Dicranurini	Gluphisia	Gluphisia septentrionis	Evgeny V. Zakharov	zakharov@uoguelph.ca	Biodiversity Institute of Ontario	656[0n]	09-Jul-2008	Canada	Manitoba	Riding Mountain National Park	Whirlpool River	grass field	50.66	-99.853	639
08BBLEP-01409	Arthropoda	Insecta	Lepidoptera	Notodontidae	Notodontinae	Dicranurini	Gluphisia	Gluphisia septentrionis	Evgeny V. Zakharov	zakharov@uoguelph.ca	Biodiversity Institute of Ontario	658[0n]	09-Jul-2008	Canada	Manitoba	Riding Mountain National Park	Whirlpool River	grass field	50.66	-99.853	639
08BBLEP-01335	Arthropoda	Insecta	Lepidoptera	Notodontidae	Notodontinae	Dicranurini	Gluphisia	Gluphisia septentrionis	Evgeny V. Zakharov	zakharov@uoguelph.ca	Biodiversity Institute of Ontario	658[0n]	09-Jul-2008	Canada	Manitoba	Riding Mountain National Park	Whirlpool River	river bank	50.66	-99.853	639
08BBLEP-01377	Arthropoda	Insecta	Lepidoptera	Notodontidae	Notodontinae	Dicranurini	Gluphisia	Gluphisia septentrionis	Evgeny V. Zakharov	zakharov@uoguelph.ca	Biodiversity Institute of Ontario	658[0n]	09-Jul-2008	Canada	Manitoba	Riding Mountain National Park	Whirlpool River	grass field	50.66	-99.853	639
08BBLEP-01330	Arthropoda	Insecta	Lepidoptera	Notodontidae	Notodontinae	Dicranurini	Gluphisia	Gluphisia septentrionis	Evgeny V. Zakharov	zakharov@uoguelph.ca	Biodiversity Institute of Ontario	658[0n]	09-Jul-2008	Canada	Manitoba	Riding Mountain National Park	Whirlpool River	river bank	50.66	-99.853	639
08BBLEP-01336	Arthropoda	Insecta	Lepidoptera	Notodontidae	Notodontinae	Dicranurini	Gluphisia	Gluphisia septentrionis	Evgeny V. Zakharov	zakharov@uoguelph.ca	Biodiversity Institute of Ontario	658[0n]	09-Jul-2008	Canada	Manitoba	Riding Mountain National Park	Whirlpool River	river bank	50.66	-99.853	639
08BBLEP-01334	Arthropoda	Insecta	Lepidoptera	Notodontidae	Notodontinae	Dicranurini	Gluphisia	Gluphisia septentrionis	Evgeny V. Zakharov	zakharov@uoguelph.ca	Biodiversity Institute of Ontario	658[0n]	09-Jul-2008	Canada	Manitoba	Riding Mountain National Park	Whirlpool River	river bank	50.66	-99.853	639
08BBLEP-01338	Arthropoda	Insecta	Lepidoptera	Notodontidae	Notodontinae	Dicranurini	Gluphisia	Gluphisia septentrionis	Evgeny V. Zakharov	zakharov@uoguelph.ca	Biodiversity Institute of Ontario	658[0n]	09-Jul-2008	Canada	Manitoba	Riding Mountain National Park	Whirlpool River	river bank	50.66	-99.853	639
08BBLEP-01337	Arthropoda	Insecta	Lepidoptera	Notodontidae	Notodontinae	Dicranurini	Gluphisia	Gluphisia septentrionis	Evgeny V. Zakharov	zakharov@uoguelph.ca	Biodiversity Institute of Ontario	658[0n]	09-Jul-2008	Canada	Manitoba	Riding Mountain National Park	Whirlpool River	river bank	50.66	-99.853	639
HLC-20609	Arthropoda	Insecta	Lepidoptera	Notodontidae	Notodontinae	Dicranurini	Gluphisia	Gluphisia septentrionis			Biodiversity Institute of Ontario	649[0n]	10-Jul-2005	Canada	British Columbia		South of Golden/Nicholson on Highway 95	Cabin on Birchlands Rd	51.1588	-116.796	834
04HBL005330	Arthropoda	Insecta	Lepidoptera	Notodontidae	Notodontinae	Dicranurini	Gluphisia	Gluphisia septentrionis			Biodiversity Institute of Ontario	658[0n]	10-Jun-2004	Canada	Ontario	Wellington County	Puslinch Township	Concession 11/Hume Rd	43.537	-80.134	320
2005-ONT-320	Arthropoda	Insecta	Lepidoptera	Notodontidae	Notodontinae	Dicranurini	Gluphisia	Gluphisia septentrionis			Biodiversity Institute of Ontario	658[0n]	10-Jun-2005	Canada	Ontario	Wellington County	Puslinch Township	Concession 11/Hume Rd	43.537	-80.134	320
DH010649	Arthropoda	Insecta	Lepidoptera	Notodontidae	Notodontinae	Dicranurini	Gluphisia	Gluphisia septentrionis			Research Collection of Daniel Handfield	658[0n]	10-Jun-2005	Canada	Quebec	Pontiac		Chutes de Luskville	45.532	-75.994
CGWC-1075	Arthropoda	Insecta	Lepidoptera	Notodontidae	Notodontinae	Dicranurini	Gluphisia	Gluphisia septentrionis			Biodiversity Institute of Ontario	658[0n]	11-Jul-1996	Canada	British Columbia			Riske Creek; Meldrum Creek Road	51.996	-122.301	960.132
CGWC-1073	Arthropoda	Insecta	Lepidoptera	Notodontidae	Notodontinae	Dicranurini	Gluphisia	Gluphisia septentrionis			Biodiversity Institute of Ontario	658[0n]	11-Jul-1996	Canada	British Columbia			Riske Creek; Deer Park Ranch on Moon Road	51.924	-122.289	548.647
CGWC-1074	Arthropoda	Insecta	Lepidoptera	Notodontidae	Notodontinae	Dicranurini	Gluphisia	Gluphisia septentrionis			Biodiversity Institute of Ontario	566[0n]	11-Jul-1996	Canada	British Columbia			Riske Creek; Meldrum Creek Road	51.996	-122.301	960.132
MNBTT-246	Arthropoda	Insecta	Lepidoptera	Notodontidae	Notodontinae	Dicranurini	Gluphisia	Gluphisia septentrionis	Anthony W. Thomas	mothman@nbnet.nb.ca	Biodiversity Institute of Ontario	658[0n]	11-Jul-2005	Canada	New Brunswick	York County		Fredericton north, 45	45.85	-67.7
10BBCLP-1639	Arthropoda	Insecta	Lepidoptera	Notodontidae	Notodontinae	Dicranurini	Gluphisia	Gluphisia septentrionis			Biodiversity Institute of Ontario	658[0n]	11-Jul-2010	Canada	British Columbia	Revelstoke	Revelstoke KOA	Grassy meadow	50.992	-118.157	515
PPBP-1114	Arthropoda	Insecta	Lepidoptera	Notodontidae	Notodontinae	Dicranurini	Gluphisia	Gluphisia septentrionis			Biodiversity Institute of Ontario	658[0n]	11-Jun-2008	Canada	Ontario	Bruce Peninsula National Park	Bruce Peninsula	Cyprus Beach	45.23	-81.52	171
PPBP-1115	Arthropoda	Insecta	Lepidoptera	Notodontidae	Notodontinae	Dicranurini	Gluphisia	Gluphisia septentrionis			Biodiversity Institute of Ontario	658[0n]	11-Jun-2008	Canada	Ontario	Bruce Peninsula National Park	Bruce Peninsula	Cyprus Beach	45.23	-81.52	171
CGWC-1078	Arthropoda	Insecta	Lepidoptera	Notodontidae	Notodontinae	Dicranurini	Gluphisia	Gluphisia septentrionis			Biodiversity Institute of Ontario	658[0n]	12-Jul-1996	Canada	British Columbia			Riske Creek; Meldrum Creek Road	51.995	-122.291	853.45
CGWC-1083	Arthropoda	Insecta	Lepidoptera	Notodontidae	Notodontinae	Dicranurini	Gluphisia	Gluphisia septentrionis			Biodiversity Institute of Ontario	658[0n]	12-Jul-1996	Canada	British Columbia			Riske Creek; Deer Park Ranch on Moon Road	51.917	-122.299	579.127
CGWC-1076	Arthropoda	Insecta	Lepidoptera	Notodontidae	Notodontinae	Dicranurini	Gluphisia	Gluphisia septentrionis			Biodiversity Institute of Ontario	658[0n]	12-Jul-1996	Canada	British Columbia			Riske Creek; Doc English Gulch	51.929	-122.343	899.171
CGWC-1080	Arthropoda	Insecta	Lepidoptera	Notodontidae	Notodontinae	Dicranurini	Gluphisia	Gluphisia septentrionis			Biodiversity Institute of Ontario	658[0n]	12-Jul-1996	Canada	British Columbia			Riske Creek; Meldrum Creek Road	51.995	-122.291	853.45
MNBTT-247	Arthropoda	Insecta	Lepidoptera	Notodontidae	Notodontinae	Dicranurini	Gluphisia	Gluphisia septentrionis	Anthony W. Thomas	mothman@nbnet.nb.ca	Biodiversity Institute of Ontario	657[0n]	12-Jul-2005	Canada	New Brunswick	York County		Fredericton north, 45	45.85	-67.7
08BBLEP-01602	Arthropoda	Insecta	Lepidoptera	Notodontidae	Notodontinae	Dicranurini	Gluphisia	Gluphisia septentrionis	Evgeny V. Zakharov	zakharov@uoguelph.ca	Biodiversity Institute of Ontario	658[0n]	12-Jul-2008	Canada	Manitoba	Riding Mountain National Park	Clear Lake	shoreline	50.66	-99.972	614
10-JDWBC-0805	Arthropoda	Insecta	Lepidoptera	Notodontidae	Notodontinae	Dicranurini	Gluphisia	Gluphisia septentrionis			Research Collection of Jeremy deWaard	658[0n]	12-Jul-2009	Canada	British Columbia	nr. Hazelton	Date Creek Silvicultural Systems	B2-T	55.459	-127.812	458
10-JDWBC-0117	Arthropoda	Insecta	Lepidoptera	Notodontidae	Notodontinae	Dicranurini	Gluphisia	Gluphisia septentrionis			Research Collection of Jeremy deWaard	658[0n]	12-Jul-2009	Canada	British Columbia	nr. Hazelton	Date Creek Silvicultural Systems	A4-T	55.465	-127.806	406
PPBP-1326	Arthropoda	Insecta	Lepidoptera	Notodontidae	Notodontinae	Dicranurini	Gluphisia	Gluphisia septentrionis			Biodiversity Institute of Ontario	658[0n]	12-Jun-2008	Canada	Ontario	Bruce Peninsula National Park	Bruce Peninsula	Gate house light	45.23	-81.53	228
PPBP-1220	Arthropoda	Insecta	Lepidoptera	Notodontidae	Notodontinae	Dicranurini	Gluphisia	Gluphisia septentrionis			Biodiversity Institute of Ontario	658[0n]	12-Jun-2008	Canada	Ontario	Bruce Peninsula National Park	Bruce Peninsula	Singing Sands	45.19	-81.58	173
09BBELE-0060	Arthropoda	Insecta	Lepidoptera	Notodontidae	Notodontinae	Dicranurini	Gluphisia	Gluphisia septentrionis			Biodiversity Institute of Ontario	658[0n]	13-Aug-2009	Canada	New Brunswick	Kouchibouguac National Park	Research House	Corridor between Mixed Forest	46.771	-65.006	52
CGWC-1077	Arthropoda	Insecta	Lepidoptera	Notodontidae	Notodontinae	Dicranurini	Gluphisia	Gluphisia septentrionis			Biodiversity Institute of Ontario	565[0n]	13-Jul-1996	Canada	British Columbia			Riske Creek; Bechers Prairie; Rock Lake	51.987	-122.447	975.372
MNBTT-3095	Arthropoda	Insecta	Lepidoptera	Notodontidae	Notodontinae	Dicranurini	Gluphisia	Gluphisia septentrionis	Tony Thomas		Biodiversity Institute of Ontario	631[0n]	14-Jul-2006	Canada	New Brunswick	York Co	McAdam		45.583	-67.35
PPBP-1398	Arthropoda	Insecta	Lepidoptera	Notodontidae	Notodontinae	Dicranurini	Gluphisia	Gluphisia septentrionis			Biodiversity Institute of Ontario	658[0n]	14-Jun-2008	Canada	Ontario	Bruce Peninsula National Park	Bruce Peninsula	Cyprus lake gate house	45.23	-81.53	228
PPBP-1399	Arthropoda	Insecta	Lepidoptera	Notodontidae	Notodontinae	Dicranurini	Gluphisia	Gluphisia septentrionis			Biodiversity Institute of Ontario	658[0n]	14-Jun-2008	Canada	Ontario	Bruce Peninsula National Park	Bruce Peninsula	Cyprus lake gate house	45.23	-81.53	228
PPBP-1397	Arthropoda	Insecta	Lepidoptera	Notodontidae	Notodontinae	Dicranurini	Gluphisia	Gluphisia septentrionis			Biodiversity Institute of Ontario	658[0n]	14-Jun-2008	Canada	Ontario	Bruce Peninsula National Park	Bruce Peninsula	Cyprus lake gate house	45.23	-81.53	228
PPBP-1381	Arthropoda	Insecta	Lepidoptera	Notodontidae	Notodontinae	Dicranurini	Gluphisia	Gluphisia septentrionis			Biodiversity Institute of Ontario	658[0n]	14-Jun-2008	Canada	Ontario	Bruce Peninsula National Park	Bruce Peninsula	Cyprus lake gate house	45.23	-81.53	228
PPBP-1380	Arthropoda	Insecta	Lepidoptera	Notodontidae	Notodontinae	Dicranurini	Gluphisia	Gluphisia septentrionis			Biodiversity Institute of Ontario	658[0n]	14-Jun-2008	Canada	Ontario	Bruce Peninsula National Park	Bruce Peninsula	Cyprus lake gate house	45.23	-81.53	228
PPBP-1400	Arthropoda	Insecta	Lepidoptera	Notodontidae	Notodontinae	Dicranurini	Gluphisia	Gluphisia septentrionis			Biodiversity Institute of Ontario	658[0n]	14-Jun-2008	Canada	Ontario	Bruce Peninsula National Park	Bruce Peninsula	Cyprus lake gate house	45.23	-81.53	228
PPBP-1401	Arthropoda	Insecta	Lepidoptera	Notodontidae	Notodontinae	Dicranurini	Gluphisia	Gluphisia septentrionis			Biodiversity Institute of Ontario	658[0n]	14-Jun-2008	Canada	Ontario	Bruce Peninsula National Park	Bruce Peninsula	Cyprus lake gate house	45.23	-81.53	228
PPBP-1402	Arthropoda	Insecta	Lepidoptera	Notodontidae	Notodontinae	Dicranurini	Gluphisia	Gluphisia septentrionis			Biodiversity Institute of Ontario	657[0n]	14-Jun-2008	Canada	Ontario	Bruce Peninsula National Park	Bruce Peninsula	Cyprus lake gate house	45.23	-81.53	228
Moth4434.03	Arthropoda	Insecta	Lepidoptera	Notodontidae	Notodontinae	Dicranurini	Gluphisia	Gluphisia septentrionis			Biodiversity Institute of Ontario	612[1n]	15-Apr-2003	Canada	Ontario	Wellington County	Puslinch Township	Concession 11/Hume Rd	43.537	-80.134	320
Moth4440.03	Arthropoda	Insecta	Lepidoptera	Notodontidae	Notodontinae	Dicranurini	Gluphisia	Gluphisia septentrionis			Biodiversity Institute of Ontario	658[0n]	15-Apr-2003	Canada	Ontario	Wellington County	Puslinch Township	Concession 11/Hume Rd	43.537	-80.134	320
08BBLEP-05642	Arthropoda	Insecta	Lepidoptera	Notodontidae	Notodontinae	Dicranurini	Gluphisia	Gluphisia septentrionis			Biodiversity Institute of Ontario	634[0n]	15-Aug-2008	Canada	Manitoba	Riding Mountain National Park	Brule Trail	Jack pine/open shrubland, near aspen stand	50.679	-99.888	658
CGWC-1072	Arthropoda	Insecta	Lepidoptera	Notodontidae	Notodontinae	Dicranurini	Gluphisia	Gluphisia septentrionis			Biodiversity Institute of Ontario	658[0n]	15-Jul-1996	Canada	British Columbia			Riske Creek; between Sword Creek and Meldrum Creek Road	51.981	-122.352	929.651
HLC-21141	Arthropoda	Insecta	Lepidoptera	Notodontidae	Notodontinae	Dicranurini	Gluphisia	Gluphisia septentrionis			Biodiversity Institute of Ontario	658[0n]	15-Jul-2005	Canada	British Columbia	Mount Revelstoke National Park		One-Mile Compound at base of Mount Revelstoke	51.0219	-118.207	560
HLC-21012	Arthropoda	Insecta	Lepidoptera	Notodontidae	Notodontinae	Dicranurini	Gluphisia	Gluphisia septentrionis			Biodiversity Institute of Ontario	658[0n]	15-Jul-2005	Canada	British Columbia	Mount Revelstoke National Park		Monashee Cabin on Mount Revelstoke	51.0101	-118.185	877
BL1076	Arthropoda	Insecta	Lepidoptera	Notodontidae	Notodontinae	Dicranurini	Gluphisia	Gluphisia septentrionis			University of Guelph	658[0n]	15-Jul-2008	Canada	Ontario	Ariss		5868 2nd Line E.
BL1063	Arthropoda	Insecta	Lepidoptera	Notodontidae	Notodontinae	Dicranurini	Gluphisia	Gluphisia septentrionis			University of Guelph	658[0n]	15-Jul-2008	Canada	Ontario	Ariss		5868 2nd Line E.
BL1265	Arthropoda	Insecta	Lepidoptera	Notodontidae	Notodontinae	Dicranurini	Gluphisia	Gluphisia septentrionis			University of Guelph	657[1n]	15-Jul-2008	Canada	Ontario	Ariss		5868 2nd Line E.
BL1004	Arthropoda	Insecta	Lepidoptera	Notodontidae	Notodontinae	Dicranurini	Gluphisia	Gluphisia septentrionis			University of Guelph	658[0n]	15-Jul-2008	Canada	Ontario	Ariss		5868 2nd Line E.
BL1336	Arthropoda	Insecta	Lepidoptera	Notodontidae	Notodontinae	Dicranurini	Gluphisia	Gluphisia septentrionis			University of Guelph	658[0n]	15-Jul-2008	Canada	Ontario	Ariss		5868 2nd Line E.
BL328	Arthropoda	Insecta	Lepidoptera	Notodontidae	Notodontinae	Dicranurini	Gluphisia	Gluphisia septentrionis			University of Guelph	658[0n]	15-Jul-2008	Canada	Ontario	Ariss		5868 2nd Line E.
PPBP-1583	Arthropoda	Insecta	Lepidoptera	Notodontidae	Notodontinae	Dicranurini	Gluphisia	Gluphisia septentrionis			Biodiversity Institute of Ontario	658[0n]	15-Jun-2008	Canada	Ontario	Bruce Peninsula National Park	Bruce Peninsula	Cyprus lake gate house	45.23	-81.53	228
10BBCLP-1280	Arthropoda	Insecta	Lepidoptera	Notodontidae	Notodontinae	Dicranurini	Gluphisia	Gluphisia septentrionis			Biodiversity Institute of Ontario	658[0n]	15-Jun-2010	Canada	Saskatchewan	Prince Albert NP	Overflow Cmpgrd.	Open field cmpgrd.	53.905	-106.074	574
10BBCLP-1283	Arthropoda	Insecta	Lepidoptera	Notodontidae	Notodontinae	Dicranurini	Gluphisia	Gluphisia septentrionis			Biodiversity Institute of Ontario	658[0n]	15-Jun-2010	Canada	Saskatchewan	Prince Albert NP	Overflow Cmpgrd.	Open field cmpgrd.	53.905	-106.074	574
10BBCLP-1279	Arthropoda	Insecta	Lepidoptera	Notodontidae	Notodontinae	Dicranurini	Gluphisia	Gluphisia septentrionis			Biodiversity Institute of Ontario	658[0n]	15-Jun-2010	Canada	Saskatchewan	Prince Albert NP	Overflow Cmpgrd.	Open field cmpgrd.	53.905	-106.074	574
UASM77830	Arthropoda	Insecta	Lepidoptera	Notodontidae	Notodontinae	Dicranurini	Gluphisia	Gluphisia septentrionis			University of Alberta, Strickland Museum of Entomology	657[0n]	16-Jun-2005	Canada	Alberta			Red Deer River north of Buffalo	50.849	-110.697
CNCLEP00040466	Arthropoda	Insecta	Lepidoptera	Notodontidae	Notodontinae	Dicranurini	Gluphisia	Gluphisia septentrionis	Jean-Francois Landry	landryjf@agr.gc.ca	Canadian National Collection of Insects, Arachnids and Nematodes	658[0n]	18-Jul-2007	Canada	Manitoba		Manitoba Tall Grass Prairie Preserve	Prairie Shore Trail at picnic area (NE30-1-6E)	49.073	-96.774	289
10BBCLP-1282	Arthropoda	Insecta	Lepidoptera	Notodontidae	Notodontinae	Dicranurini	Gluphisia	Gluphisia septentrionis			Biodiversity Institute of Ontario	658[0n]	18-Jun-2010	Canada	Saskatchewan	Prince Albert NP	Red Deer Trl. Red Loop	Grassy	53.907	-106.075	578
10BBCLP-1281	Arthropoda	Insecta	Lepidoptera	Notodontidae	Notodontinae	Dicranurini	Gluphisia	Gluphisia septentrionis			Biodiversity Institute of Ontario	658[0n]	18-Jun-2010	Canada	Saskatchewan	Prince Albert NP	Red Deer Trl. Red Loop	Grassy	53.907	-106.075	578
moth159.02SA	Arthropoda	Insecta	Lepidoptera	Notodontidae	Notodontinae	Dicranurini	Gluphisia	Gluphisia septentrionis			Biodiversity Institute of Ontario	639[0n]	19-Jul-2002	Canada	New Brunswick	Charlotte Co.		St. Andrews	45.0833	-67.0667
10BBCLP-1278	Arthropoda	Insecta	Lepidoptera	Notodontidae	Notodontinae	Dicranurini	Gluphisia	Gluphisia septentrionis			Biodiversity Institute of Ontario	658[0n]	19-Jun-2010	Canada	Saskatchewan	Prince Albert NP	Sturgeon Crossing	Aspen forest	53.73	-106.722	518
04HBL007707	Arthropoda	Insecta	Lepidoptera	Notodontidae	Notodontinae	Dicranurini	Gluphisia	Gluphisia septentrionis			Biodiversity Institute of Ontario	563[0n]	20-Jul-2002	Canada	New Brunswick	Charlotte Co.		St. Andrews	45.0833	-67.0667
moth235.02SA	Arthropoda	Insecta	Lepidoptera	Notodontidae	Notodontinae	Dicranurini	Gluphisia	Gluphisia septentrionis			Biodiversity Institute of Ontario	639[0n]	20-Jul-2002	Canada	New Brunswick	Charlotte Co.		St. Andrews	45.0833	-67.0667
04HBL005605	Arthropoda	Insecta	Lepidoptera	Notodontidae	Notodontinae	Dicranurini	Gluphisia	Gluphisia septentrionis			Biodiversity Institute of Ontario	658[0n]	20-Jun-2004	Canada	Ontario	Wellington County	Puslinch Township	Concession 11/Hume Rd	43.537	-80.134	320
PFC-2006-2353	Arthropoda	Insecta	Lepidoptera	Notodontidae	Notodontinae	Dicranurini	Gluphisia	Gluphisia septentrionis			Canadian Forest Service, Pacific Forestry Centre	658[0n]	20-Jun-2006	Canada	British Columbia	Saanich		Pacific Forestry Centre	48.461	-123.397	41
moth360.01	Arthropoda	Insecta	Lepidoptera	Notodontidae	Notodontinae	Dicranurini	Gluphisia	Gluphisia septentrionis			Biodiversity Institute of Ontario	617[0n]	20-May-2001	Canada	Ontario	Wellington County	Puslinch Township	Concession 11/Hume Rd	43.537	-80.134	320
08BBLEP-03716	Arthropoda	Insecta	Lepidoptera	Notodontidae	Notodontinae	Dicranurini	Gluphisia	Gluphisia septentrionis			Biodiversity Institute of Ontario	658[0n]	21-Jul-2008	Canada	Alberta	Waterton Lakes National Park	Townsite Campground	Riverside/lakeside meadow	49.045	-113.913	1289
09BBELE-1239	Arthropoda	Insecta	Lepidoptera	Notodontidae	Notodontinae	Dicranurini	Gluphisia	Gluphisia septentrionis			Biodiversity Institute of Ontario	658[0n]	21-Jul-2009	Canada	Nova Scotia	Cape Breton Highlands National Park	Black Brook	Parking Lot	46.779	-60.333	28
09BBELE-1181	Arthropoda	Insecta	Lepidoptera	Notodontidae	Notodontinae	Dicranurini	Gluphisia	Gluphisia septentrionis			Biodiversity Institute of Ontario	614[0n]	21-Jul-2009	Canada	Nova Scotia	Cape Breton Highlands National Park	Black Brook	Parking Lot	46.779	-60.333	28
09BBELE-0629	Arthropoda	Insecta	Lepidoptera	Notodontidae	Notodontinae	Dicranurini	Gluphisia	Gluphisia septentrionis			Biodiversity Institute of Ontario	658[0n]	21-Jul-2009	Canada	Nova Scotia	Cape Breton Highlands National Park	Black Brook	Parking Lot	46.779	-60.333	28
09BBELE-1235	Arthropoda	Insecta	Lepidoptera	Notodontidae	Notodontinae	Dicranurini	Gluphisia	Gluphisia septentrionis			Biodiversity Institute of Ontario	631[0n]	21-Jul-2009	Canada	Nova Scotia	Cape Breton Highlands National Park	Black Brook	Parking Lot	46.779	-60.333	28
09BBELE-1216	Arthropoda	Insecta	Lepidoptera	Notodontidae	Notodontinae	Dicranurini	Gluphisia	Gluphisia septentrionis			Biodiversity Institute of Ontario	655[0n]	21-Jul-2009	Canada	Nova Scotia	Cape Breton Highlands National Park	Black Brook	Parking Lot	46.779	-60.333	28
09BBELE-1204	Arthropoda	Insecta	Lepidoptera	Notodontidae	Notodontinae	Dicranurini	Gluphisia	Gluphisia septentrionis			Biodiversity Institute of Ontario	658[0n]	21-Jul-2009	Canada	Nova Scotia	Cape Breton Highlands National Park	Black Brook	Parking Lot	46.779	-60.333	28
09BBELE-1218	Arthropoda	Insecta	Lepidoptera	Notodontidae	Notodontinae	Dicranurini	Gluphisia	Gluphisia septentrionis			Biodiversity Institute of Ontario	658[0n]	21-Jul-2009	Canada	Nova Scotia	Cape Breton Highlands National Park	Black Brook	Parking Lot	46.779	-60.333	28
09BBELE-1188	Arthropoda	Insecta	Lepidoptera	Notodontidae	Notodontinae	Dicranurini	Gluphisia	Gluphisia septentrionis			Biodiversity Institute of Ontario	654[0n]	21-Jul-2009	Canada	Nova Scotia	Cape Breton Highlands National Park	Black Brook	Parking Lot	46.779	-60.333	28
09BBELE-1240	Arthropoda	Insecta	Lepidoptera	Notodontidae	Notodontinae	Dicranurini	Gluphisia	Gluphisia septentrionis			Biodiversity Institute of Ontario	658[0n]	21-Jul-2009	Canada	Nova Scotia	Cape Breton Highlands National Park	Black Brook	Parking Lot	46.779	-60.333	28
09BBELE-0631	Arthropoda	Insecta	Lepidoptera	Notodontidae	Notodontinae	Dicranurini	Gluphisia	Gluphisia septentrionis			Biodiversity Institute of Ontario	658[0n]	21-Jul-2009	Canada	Nova Scotia	Cape Breton Highlands National Park	Black Brook	Parking Lot	46.779	-60.333	28
09BBELE-1209	Arthropoda	Insecta	Lepidoptera	Notodontidae	Notodontinae	Dicranurini	Gluphisia	Gluphisia septentrionis			Biodiversity Institute of Ontario	658[0n]	21-Jul-2009	Canada	Nova Scotia	Cape Breton Highlands National Park	Black Brook	Parking Lot	46.779	-60.333	28
09BBELE-1178	Arthropoda	Insecta	Lepidoptera	Notodontidae	Notodontinae	Dicranurini	Gluphisia	Gluphisia septentrionis			Biodiversity Institute of Ontario	658[0n]	21-Jul-2009	Canada	Nova Scotia	Cape Breton Highlands National Park	Black Brook	Parking Lot	46.779	-60.333	28
moth374.01	Arthropoda	Insecta	Lepidoptera	Notodontidae	Notodontinae	Dicranurini	Gluphisia	Gluphisia septentrionis			Biodiversity Institute of Ontario	637[2n]	21-May-2001	Canada	Ontario	Wellington County	Puslinch Township	Concession 11/Hume Rd	43.537	-80.134	320
05-ONMIS-0023	Arthropoda	Insecta	Lepidoptera	Notodontidae	Notodontinae	Dicranurini	Gluphisia	Gluphisia septentrionis			Biodiversity Institute of Ontario	658[0n]	21-May-2005	Canada	Ontario
2005-ONT-595	Arthropoda	Insecta	Lepidoptera	Notodontidae	Notodontinae	Dicranurini	Gluphisia	Gluphisia septentrionis			Biodiversity Institute of Ontario	612[0n]	22-Jul-2005	Canada	Ontario	Wellington County	Puslinch Township	Concession 11/Hume Rd	43.537	-80.134	320
10-JDWBC-3032	Arthropoda	Insecta	Lepidoptera	Notodontidae	Notodontinae	Dicranurini	Gluphisia	Gluphisia septentrionis			Royal British Columbia Museum	658[0n]	22-Jun-2009	Canada	British Columbia	nr. Hazelton	Date Cr. Silvicultural System	A4-T	55.465	-127.806	406
10-JDWBC-2942	Arthropoda	Insecta	Lepidoptera	Notodontidae	Notodontinae	Dicranurini	Gluphisia	Gluphisia septentrionis			Royal British Columbia Museum	658[0n]	22-Jun-2009	Canada	British Columbia	nr. Hazelton	Date Creek Silvicultural Systems	B1-T	55.437	-127.801	397
CGWC-1082	Arthropoda	Insecta	Lepidoptera	Notodontidae	Notodontinae	Dicranurini	Gluphisia	Gluphisia septentrionis			Biodiversity Institute of Ontario	599[4n]	23-Jul-1996	Canada	British Columbia			Riske Creek; Stack Valley Road	51.982	-122.534	1021.09
2005-ONT-671	Arthropoda	Insecta	Lepidoptera	Notodontidae	Notodontinae	Dicranurini	Gluphisia	Gluphisia septentrionis			Biodiversity Institute of Ontario	658[0n]	23-Jul-2005	Canada	Ontario	Wellington County	Puslinch Township	Concession 11/Hume Rd	43.537	-80.134	320
2005-ONT-670	Arthropoda	Insecta	Lepidoptera	Notodontidae	Notodontinae	Dicranurini	Gluphisia	Gluphisia septentrionis			Biodiversity Institute of Ontario	658[0n]	23-Jul-2005	Canada	Ontario	Wellington County	Puslinch Township	Concession 11/Hume Rd	43.537	-80.134	320
UASM7383	Arthropoda	Insecta	Lepidoptera	Notodontidae	Notodontinae	Dicranurini	Gluphisia	Gluphisia septentrionis			University of Alberta, Strickland Museum of Entomology	658[0n]	24-Jul-1999	Canada	Alberta			15 km west Tofield	53.312	-112.807
10-JDWBC-5288	Arthropoda	Insecta	Lepidoptera	Notodontidae	Notodontinae	Dicranurini	Gluphisia	Gluphisia septentrionis			Royal British Columbia Museum	658[0n]	24-May-2009	Canada	British Columbia	Okanagan Falls	Irrigation Rd. East	OFIR13	49.312	-119.502	743
HLC-20214	Arthropoda	Insecta	Lepidoptera	Notodontidae	Notodontinae	Dicranurini	Gluphisia	Gluphisia septentrionis			Biodiversity Institute of Ontario	658[0n]	25-Jun-2005	Canada	British Columbia	Mount Revelstoke National Park		One-Mile Compound at base of Mount Revelstoke	51.0219	-118.207	560
HLC-20212	Arthropoda	Insecta	Lepidoptera	Notodontidae	Notodontinae	Dicranurini	Gluphisia	Gluphisia septentrionis			Biodiversity Institute of Ontario	658[0n]	25-Jun-2005	Canada	British Columbia	Mount Revelstoke National Park		One-Mile Compound at base of Mount Revelstoke	51.0219	-118.207	560
HLC-20213	Arthropoda	Insecta	Lepidoptera	Notodontidae	Notodontinae	Dicranurini	Gluphisia	Gluphisia septentrionis			Biodiversity Institute of Ontario	658[0n]	25-Jun-2005	Canada	British Columbia	Mount Revelstoke National Park		One-Mile Compound at base of Mount Revelstoke	51.0219	-118.207	560
2005-ONT-82	Arthropoda	Insecta	Lepidoptera	Notodontidae	Notodontinae	Dicranurini	Gluphisia	Gluphisia septentrionis			Biodiversity Institute of Ontario	658[0n]	25-May-2005	Canada	Ontario	Wellington County	Puslinch Township	Concession 11/Hume Rd	43.537	-80.134	320
HLC-21889	Arthropoda	Insecta	Lepidoptera	Notodontidae	Notodontinae	Dicranurini	Gluphisia	Gluphisia septentrionis			Biodiversity Institute of Ontario	658[0n]	26-Jul-2005	Canada	British Columbia	Mount Revelstoke National Park		Skunk Cabbage Boardwalk	51.0859	-117.921	622
HLC-21882	Arthropoda	Insecta	Lepidoptera	Notodontidae	Notodontinae	Dicranurini	Gluphisia	Gluphisia septentrionis			Biodiversity Institute of Ontario	658[0n]	26-Jul-2005	Canada	British Columbia	Mount Revelstoke National Park		Skunk Cabbage Boardwalk	51.0859	-117.921	622
MNBTT-3097	Arthropoda	Insecta	Lepidoptera	Notodontidae	Notodontinae	Dicranurini	Gluphisia	Gluphisia septentrionis	Tony Thomas		Biodiversity Institute of Ontario	658[0n]	26-May-2006	Canada	New Brunswick	York Co	McAdam		45.583	-67.35
08OEC-237	Arthropoda	Insecta	Lepidoptera	Notodontidae	Notodontinae	Dicranurini	Gluphisia	Gluphisia septentrionis			Biodiversity Institute of Ontario	652[0n]	26-May-2008	Canada	Ontario	Kawartha	Oliver Ecological Centre, ca. 5 km NE of Bobcayeon	lake front meadow	44.564	-78.505	250
2006-ONT-1324	Arthropoda	Insecta	Lepidoptera	Notodontidae	Notodontinae	Dicranurini	Gluphisia	Gluphisia septentrionis			Biodiversity Institute of Ontario	658[0n]	28-Jul-2006	Canada	Ontario	County of Lennox-Addington	Tamworth	Thompson Hill Rd	44.53	-77
09BBELE-2616	Arthropoda	Insecta	Lepidoptera	Notodontidae	Notodontinae	Dicranurini	Gluphisia	Gluphisia septentrionis			Biodiversity Institute of Ontario	655[0n]	29-Jul-2009	Canada	Nova Scotia	Kejimkujik National Park	Grafton Lake	Shore	44.383	-65.202	103
UASM57574	Arthropoda	Insecta	Lepidoptera	Notodontidae	Notodontinae	Dicranurini	Gluphisia	Gluphisia septentrionis			Canadian National Collection of Insects, Arachnids and Nematodes	634[0n]	29-Jun-2005	Canada	Alberta			Edmonton	53.545	-113.434
UASM57573	Arthropoda	Insecta	Lepidoptera	Notodontidae	Notodontinae	Dicranurini	Gluphisia	Gluphisia septentrionis			Canadian National Collection of Insects, Arachnids and Nematodes	658[0n]	29-Jun-2005	Canada	Alberta			Edmonton	53.545	-113.434
HLC-20372	Arthropoda	Insecta	Lepidoptera	Notodontidae	Notodontinae	Dicranurini	Gluphisia	Gluphisia septentrionis			Biodiversity Institute of Ontario	658[0n]	29-Jun-2005	Canada	British Columbia	Glacier National Park		Abandoned Horse Stables near Beaver River	51.4132	-117.475	846
08BBLEP-00499	Arthropoda	Insecta	Lepidoptera	Notodontidae	Notodontinae	Dicranurini	Gluphisia	Gluphisia septentrionis			Biodiversity Institute of Ontario	658[0n]	29-Jun-2008	Canada	Ontario	Pukaskwa National Park	Halfway Lake	forest trail	48.59	-86.29	190
08BBLEP-00359	Arthropoda	Insecta	Lepidoptera	Notodontidae	Notodontinae	Dicranurini	Gluphisia	Gluphisia septentrionis			Biodiversity Institute of Ontario	658[0n]	29-Jun-2008	Canada	Ontario	Pukaskwa National Park	camp site	evergreen forest	48.59	-86.29	181
10-JDWBC-4428	Arthropoda	Insecta	Lepidoptera	Notodontidae	Notodontinae	Dicranurini	Gluphisia	Gluphisia septentrionis			Royal British Columbia Museum	658[0n]	30-Jul-2009	Canada	British Columbia	nr. Hazelton	Date Creek Silvicultural Systems	B1-T	55.437	-127.801	397
08BBLEP-00197	Arthropoda	Insecta	Lepidoptera	Notodontidae	Notodontinae	Dicranurini	Gluphisia	Gluphisia septentrionis			Biodiversity Institute of Ontario	658[0n]	30-Jun-2008	Canada	Ontario	Pukaskwa National Park	Park road entrance		48.592	-86.289	187
09BBELE-0223	Arthropoda	Insecta	Lepidoptera	Notodontidae	Notodontinae	Dicranurini	Gluphisia	Gluphisia septentrionis			Biodiversity Institute of Ontario	643[0n]	31-Jul-2009	Canada	Nova Scotia	Kejimkujik National Park	Grafton Woods	Pine and Beech	44.383	-65.204	92
09BBELE-0224	Arthropoda	Insecta	Lepidoptera	Notodontidae	Notodontinae	Dicranurini	Gluphisia	Gluphisia septentrionis			Biodiversity Institute of Ontario	658[0n]	31-Jul-2009	Canada	Nova Scotia	Kejimkujik National Park	Grafton Woods	Pine and Beech	44.383	-65.204	92
09BBELE-0222	Arthropoda	Insecta	Lepidoptera	Notodontidae	Notodontinae	Dicranurini	Gluphisia	Gluphisia septentrionis			Biodiversity Institute of Ontario	658[0n]	31-Jul-2009	Canada	Nova Scotia	Kejimkujik National Park	Grafton Woods	Pine and Beech	44.383	-65.204	92
CGWC-2961	Arthropoda	Insecta	Lepidoptera	Notodontidae	Notodontinae	Dicranurini	Gluphisia	Gluphisia septentrionis	Crispin S. Guppy	cguppy@quesnelbc.com	Biodiversity Institute of Ontario	658[0n]	31-May-1998	Canada	British Columbia			Quesnel; Schiste Creek; Hydraulic Rd			792.49
PPBP-0062	Arthropoda	Insecta	Lepidoptera	Notodontidae	Notodontinae	Dicranurini	Gluphisia	Gluphisia septentrionis			Biodiversity Institute of Ontario	658[0n]	31-May-2008	Canada	Ontario	Point Pelee National Park		Field	41.94	-82.52	173
HLC-20020	Arthropoda	Insecta	Lepidoptera	Notodontidae	Notodontinae	Dicranurini	Gluphisia	Gluphisia severa			Biodiversity Institute of Ontario	658[0n]	15-Jun-2005	Canada	British Columbia	Glacier National Park		Glacier National Park Compound at Rogers Pass	51.3032	-117.519	1347
HLC-20019	Arthropoda	Insecta	Lepidoptera	Notodontidae	Notodontinae	Dicranurini	Gluphisia	Gluphisia severa			Biodiversity Institute of Ontario	658[0n]	15-Jun-2005	Canada	British Columbia	Glacier National Park		Glacier National Park Compound at Rogers Pass	51.3032	-117.519	1347
UASM2598	Arthropoda	Insecta	Lepidoptera	Notodontidae	Notodontinae	Dicranurini	Gluphisia	Gluphisia severa			University of Alberta, Strickland Museum of Entomology	658[0n]	17-Jun-1999	Canada	Alberta			Dutch Creek Rec. Area	49.908	-114.402
HLC-20144	Arthropoda	Insecta	Lepidoptera	Notodontidae	Notodontinae	Dicranurini	Gluphisia	Gluphisia severa			Biodiversity Institute of Ontario	658[0n]	19-Jun-2005	Canada	British Columbia	Glacier National Park		Glacier National Park Compound at Rogers Pass	51.3032	-117.519	1347
UASM2638	Arthropoda	Insecta	Lepidoptera	Notodontidae	Notodontinae	Dicranurini	Gluphisia	Gluphisia severa			University of Alberta, Strickland Museum of Entomology	621[0n]	22-May-1999	Canada	Alberta			West Castle River	49.343	-114.415
10-JDWBC-5281	Arthropoda	Insecta	Lepidoptera	Notodontidae	Notodontinae	Dicranurini	Gluphisia	Gluphisia severa			Royal British Columbia Museum	658[0n]	24-May-2009	Canada	British Columbia	Okanagan Falls	Irrigation Rd. East	OFIR13	49.312	-119.502	743
HLC-20279	Arthropoda	Insecta	Lepidoptera	Notodontidae	Notodontinae	Dicranurini	Gluphisia	Gluphisia severa			Biodiversity Institute of Ontario	658[0n]	27-Jun-2005	Canada	British Columbia	Glacier National Park		Glacier National Park Compound at Rogers Pass	51.3032	-117.519	1347
Dun-08-191	Arthropoda	Insecta	Lepidoptera	Notodontidae	Notodontinae	Dicranurini	Gluphisia	Gluphisia severa	R. Duncan		Canadian Forest Service, Pacific Forestry Centre	658[0n]	29-Apr-2005	Canada	British Columbia			North Saanich, Deep Cove	48.46	-123.396
DH001276	Arthropoda	Insecta	Lepidoptera	Notodontidae	Notodontinae	Notodontini	Hyperaeschra	Hyperaeschra georgica			Research Collection of Daniel Handfield	658[0n]	02-Jun-2003	Canada	Quebec	Mont-St-Hilaire		Chemin Authier	45.568	-73.156
jflandry2526	Arthropoda	Insecta	Lepidoptera	Notodontidae	Notodontinae	Notodontini	Hyperaeschra	Hyperaeschra georgica	Jean-Francois Landry	landryjf@agr.gc.ca	Canadian National Collection of Insects, Arachnids and Nematodes	658[0n]	13-Jun-2005	Canada	Ontario	Ottawa-Carleton	Kanata	Carp Ridge	45.384	-76.08	100
2006-ONT-1438	Arthropoda	Insecta	Lepidoptera	Notodontidae	Notodontinae	Notodontini	Nerice	Nerice bidentata			Biodiversity Institute of Ontario	658[0n]	01-Jul-2006	Canada	Ontario	County of Lennox-Addington	Tamworth	Thompson Hill Rd	44.53	-77
2006-ONT-1433	Arthropoda	Insecta	Lepidoptera	Notodontidae	Notodontinae	Notodontini	Nerice	Nerice bidentata			Biodiversity Institute of Ontario	658[0n]	01-Jul-2006	Canada	Ontario	County of Lennox-Addington	Tamworth	Thompson Hill Rd	44.53	-77
2006-ONT-0587	Arthropoda	Insecta	Lepidoptera	Notodontidae	Notodontinae	Notodontini	Nerice	Nerice bidentata			Biodiversity Institute of Ontario	658[0n]	02-Jun-2006	Canada	Ontario	Wellington County	Puslinch Township	Concession 11/Hume Rd	43.537	-80.134	320
2005-ONT-1166	Arthropoda	Insecta	Lepidoptera	Notodontidae	Notodontinae	Notodontini	Nerice	Nerice bidentata			Biodiversity Institute of Ontario	658[0n]	06-Aug-2005	Canada	Ontario	Wellington County	Puslinch Township	Concession 11/Hume Rd	43.537	-80.134	320
HLC-16160	Arthropoda	Insecta	Lepidoptera	Notodontidae	Notodontinae	Notodontini	Nerice	Nerice bidentata			Biodiversity Institute of Ontario	573[0n]	07-Aug-2006	Canada	Ontario	Wellington County	Puslinch Township	Concession 11/Hume Rd	43.537	-80.134	320
2006-ONT-0688	Arthropoda	Insecta	Lepidoptera	Notodontidae	Notodontinae	Notodontini	Nerice	Nerice bidentata			Biodiversity Institute of Ontario	658[0n]	07-Jun-2006	Canada	Ontario	Wellington County	Puslinch Township	Concession 11/Hume Rd	43.537	-80.134	320
2006-ONT-1115	Arthropoda	Insecta	Lepidoptera	Notodontidae	Notodontinae	Notodontini	Nerice	Nerice bidentata			Biodiversity Institute of Ontario	658[0n]	09-Jun-2006	Canada	Ontario	Wellington County	Puslinch Township	Concession 11/Hume Rd	43.537	-80.134	320
2006-ONT-1108	Arthropoda	Insecta	Lepidoptera	Notodontidae	Notodontinae	Notodontini	Nerice	Nerice bidentata			Biodiversity Institute of Ontario	658[0n]	09-Jun-2006	Canada	Ontario	Wellington County	Puslinch Township	Concession 11/Hume Rd	43.537	-80.134	320
Moth4082.03	Arthropoda	Insecta	Lepidoptera	Notodontidae	Notodontinae	Notodontini	Nerice	Nerice bidentata			Biodiversity Institute of Ontario	658[0n]	15-Apr-2003	Canada	Ontario	Wellington County	Puslinch Township	Concession 11/Hume Rd	43.537	-80.134	320
2006-ONT-0981	Arthropoda	Insecta	Lepidoptera	Notodontidae	Notodontinae	Notodontini	Nerice	Nerice bidentata			Biodiversity Institute of Ontario	658[0n]	16-Jul-2006	Canada	Ontario	Wellington County	Puslinch Township	Concession 11/Hume Rd	43.537	-80.134	320
PPBP-1665	Arthropoda	Insecta	Lepidoptera	Notodontidae	Notodontinae	Notodontini	Nerice	Nerice bidentata			Biodiversity Institute of Ontario	644[0n]	16-Jun-2008	Canada	Ontario	Grey County	Western bank of Beaver Valley	maple/ash deciduous forest	44.4	-80.55	406
04HBL005589	Arthropoda	Insecta	Lepidoptera	Notodontidae	Notodontinae	Notodontini	Nerice	Nerice bidentata			Biodiversity Institute of Ontario	658[0n]	19-Jun-2004	Canada	Ontario	Wellington County	Puslinch Township	Concession 11/Hume Rd	43.537	-80.134	320
DH011958	Arthropoda	Insecta	Lepidoptera	Notodontidae	Notodontinae	Notodontini	Nerice	Nerice bidentata	Daniel Handfield	dhandfield@mediamedtech.com	Research Collection of Daniel Handfield	657[1n]	20-Jul-2006	Canada	Quebec	Ste-Christine		Boise Julien Picard	45.651	-72.448
PPBP-2350	Arthropoda	Insecta	Lepidoptera	Notodontidae	Notodontinae	Notodontini	Nerice	Nerice bidentata			Biodiversity Institute of Ontario	656[0n]	21-Jun-2008	Canada	Ontario	Grey County	Fay Jensen Farm	Grass field behind barn	44.38	-80.58	343
2006-ONT-1344	Arthropoda	Insecta	Lepidoptera	Notodontidae	Notodontinae	Notodontini	Nerice	Nerice bidentata			Biodiversity Institute of Ontario	615[0n]	28-Jul-2006	Canada	Ontario	County of Lennox-Addington	Tamworth	Thompson Hill Rd	44.53	-77
08BBLEP-00098	Arthropoda	Insecta	Lepidoptera	Notodontidae	Notodontinae	Notodontini	Nerice	Nerice bidentata			Biodiversity Institute of Ontario	658[0n]	28-Jun-2008	Canada	Ontario	Northwestern Ontario	Goulais River	beach on Lake Superior	46.849	-84.372	187
04HBL005025	Arthropoda	Insecta	Lepidoptera	Notodontidae	Notodontinae	Notodontini	Nerice	Nerice bidentata			Biodiversity Institute of Ontario	658[0n]	31-Jul-2003	Canada	Ontario	Wellington County	Puslinch Township	Concession 11/Hume Rd	43.537	-80.134	320
PPBP-0026	Arthropoda	Insecta	Lepidoptera	Notodontidae	Notodontinae	Notodontini	Nerice	Nerice bidentata			Biodiversity Institute of Ontario	658[0n]	31-May-2008	Canada	Ontario	Point Pelee National Park		Field	41.94	-82.52	173
NOC14196	Arthropoda	Insecta	Lepidoptera	Notodontidae	Notodontinae	Notodontini	Notodonta	Notodonta pacifica	J. Donald Lafontaine	Lafontained@agr.gc.ca	Canadian National Collection of Insects, Arachnids and Nematodes	609[0n]	07-Apr-1993	Canada	British Columbia	5km SE of OK falls			49.2833	-119.567
NOC14197	Arthropoda	Insecta	Lepidoptera	Notodontidae	Notodontinae	Notodontini	Notodonta	Notodonta pacifica	J. Donald Lafontaine	Lafontained@agr.gc.ca	Canadian National Collection of Insects, Arachnids and Nematodes	658[0n]	10-Jul-1999	Canada	British Columbia	Kirby Flats Rd.			50.5333	-121.717
2005-ONT-1229	Arthropoda	Insecta	Lepidoptera	Notodontidae	Notodontinae	Notodontini	Notodonta	Notodonta scitipennis			Biodiversity Institute of Ontario	658[0n]	07-Aug-2005	Canada	Ontario	Wellington County	Puslinch Township	Concession 11/Hume Rd	43.537	-80.134	320
2005-ONT-1253	Arthropoda	Insecta	Lepidoptera	Notodontidae	Notodontinae	Notodontini	Notodonta	Notodonta scitipennis			Biodiversity Institute of Ontario	658[0n]	08-Aug-2005	Canada	Ontario	Wellington County	Puslinch Township	Concession 11/Hume Rd	43.537	-80.134	320
10BBCLP-1308	Arthropoda	Insecta	Lepidoptera	Notodontidae	Notodontinae	Notodontini	Notodonta	Notodonta scitipennis			Biodiversity Institute of Ontario	658[0n]	08-Jun-2010	Canada	Ontario	Wawa	Wawa Visitor Centre	Parking lot	47.975	-84.783	287
MNBTT-3083	Arthropoda	Insecta	Lepidoptera	Notodontidae	Notodontinae	Notodontini	Notodonta	Notodonta scitipennis	Tony Thomas		Biodiversity Institute of Ontario	646[0n]	14-Jul-2006	Canada	New Brunswick	York Co	McAdam		45.583	-67.35
MNBTT-3084	Arthropoda	Insecta	Lepidoptera	Notodontidae	Notodontinae	Notodontini	Notodonta	Notodonta scitipennis	Tony Thomas		Biodiversity Institute of Ontario	647[0n]	14-Jul-2006	Canada	New Brunswick	York Co	McAdam		45.583	-67.35
MNBTT-3086	Arthropoda	Insecta	Lepidoptera	Notodontidae	Notodontinae	Notodontini	Notodonta	Notodonta scitipennis	Tony Thomas		Biodiversity Institute of Ontario	613[0n]	14-Jul-2006	Canada	New Brunswick	York Co	McAdam		45.583	-67.35
MNBTT-3085	Arthropoda	Insecta	Lepidoptera	Notodontidae	Notodontinae	Notodontini	Notodonta	Notodonta scitipennis	Tony Thomas		Biodiversity Institute of Ontario	647[0n]	14-Jul-2006	Canada	New Brunswick	York Co	McAdam		45.583	-67.35
MNBTT-080	Arthropoda	Insecta	Lepidoptera	Notodontidae	Notodontinae	Notodontini	Notodonta	Notodonta scitipennis	Anthony W. Thomas	mothman@nbnet.nb.ca	Biodiversity Institute of Ontario	657[0n]	15-May-2000	Canada	New Brunswick	Sunbury County		Acadia Research Forest	46	-66.18
moth211.02SA	Arthropoda	Insecta	Lepidoptera	Notodontidae	Notodontinae	Notodontini	Notodonta	Notodonta scitipennis			Biodiversity Institute of Ontario	639[0n]	20-Jul-2002	Canada	New Brunswick	Charlotte Co.		St. Andrews	45.0833	-67.0667
MNBTT-933	Arthropoda	Insecta	Lepidoptera	Notodontidae	Notodontinae	Notodontini	Notodonta	Notodonta scitipennis	Anthony W. Thomas	mothman@nbnet.nb.ca	Biodiversity Institute of Ontario	658[0n]	22-Jul-2002	Canada	New Brunswick	Sunbury County		Acadia Research Forest	46	-66.18
MNBTT-934	Arthropoda	Insecta	Lepidoptera	Notodontidae	Notodontinae	Notodontini	Notodonta	Notodonta scitipennis	Anthony W. Thomas	mothman@nbnet.nb.ca	Biodiversity Institute of Ontario	658[0n]	22-Jul-2002	Canada	New Brunswick	Sunbury County		Acadia Research Forest	46	-66.18
MNBTT-3087	Arthropoda	Insecta	Lepidoptera	Notodontidae	Notodontinae	Notodontini	Notodonta	Notodonta scitipennis	Tony Thomas		Biodiversity Institute of Ontario	646[0n]	26-May-2006	Canada	New Brunswick	York Co	McAdam		45.583	-67.35
2006-ONT-0351	Arthropoda	Insecta	Lepidoptera	Notodontidae	Notodontinae	Notodontini	Notodonta	Notodonta scitipennis			Biodiversity Institute of Ontario	614[0n]	27-May-2006	Canada	Ontario	Wellington County	Puslinch Township	Concession 11/Hume Rd	43.537	-80.134	320
jflandry2976	Arthropoda	Insecta	Lepidoptera	Notodontidae	Notodontinae	Notodontini	Notodonta	Notodonta scitipennis	Jean-Francois Landry	landryjf@agr.gc.ca	Canadian National Collection of Insects, Arachnids and Nematodes	658[0n]	28-Jun-2005	Canada	Quebec	Terrebonne	Ste-Agathe	lac Brule	46.088	-74.279	370
DH010274	Arthropoda	Insecta	Lepidoptera	Notodontidae	Notodontinae	Notodontini	Notodonta	Notodonta scitipennis			Research Collection of Daniel Handfield	605[0n]	29-Jun-2005	Canada	Quebec	St-Michel des Saints		Lac Dussault	47.002	-73.894
DH010273	Arthropoda	Insecta	Lepidoptera	Notodontidae	Notodontinae	Notodontini	Notodonta	Notodonta scitipennis			Research Collection of Daniel Handfield	580[0n]	29-Jun-2005	Canada	Quebec	St-Michel des Saints		Lac Dussault	47.002	-73.894
04HBL005046	Arthropoda	Insecta	Lepidoptera	Notodontidae	Notodontinae	Notodontini	Notodonta	Notodonta scitipennis			Biodiversity Institute of Ontario	587[0n]	31-Jul-2003	Canada	Ontario	Wellington County	Puslinch Township	Concession 11/Hume Rd	43.537	-80.134	320
2006-ONT-0492	Arthropoda	Insecta	Lepidoptera	Notodontidae	Notodontinae	Notodontini	Notodonta	Notodonta scitipennis			Biodiversity Institute of Ontario	656[0n]	31-May-2006	Canada	Ontario	Wellington County	Puslinch Township	Concession 11/Hume Rd	43.537	-80.134	320
moth206.01	Arthropoda	Insecta	Lepidoptera	Notodontidae	Notodontinae	Notodontini	Notodonta	Notodonta torva			Biodiversity Institute of Ontario	617[0n]		Canada	Ontario	Wellington County	Puslinch Township	Concession 11/Hume Rd	43.537	-80.134	320
UASM57594	Arthropoda	Insecta	Lepidoptera	Notodontidae	Notodontinae	Notodontini	Notodonta	Notodonta torva			Canadian National Collection of Insects, Arachnids and Nematodes	658[0n]	01-Jul-2005	Canada	Alberta			Edmonton; edge Fulton Ravine	53.545	-113.434
2005-ONT-1125	Arthropoda	Insecta	Lepidoptera	Notodontidae	Notodontinae	Notodontini	Notodonta	Notodonta torva			Biodiversity Institute of Ontario	552[0n]	05-Aug-2005	Canada	Ontario	Wellington County	Puslinch Township	Concession 11/Hume Rd	43.537	-80.134	320
2005-ONT-218	Arthropoda	Insecta	Lepidoptera	Notodontidae	Notodontinae	Notodontini	Notodonta	Notodonta torva			Biodiversity Institute of Ontario	658[0n]	07-Jun-2005	Canada	Ontario	Wellington County	Puslinch Township	Concession 11/Hume Rd	43.537	-80.134	320
05-NBSTA-522	Arthropoda	Insecta	Lepidoptera	Notodontidae	Notodontinae	Notodontini	Notodonta	Notodonta torva			Biodiversity Institute of Ontario	658[0n]	08-Aug-2005	Canada	New Brunswick	Charlotte Co.		St. Andrews	45.0833	-67.0667
05-NBSTA-529	Arthropoda	Insecta	Lepidoptera	Notodontidae	Notodontinae	Notodontini	Notodonta	Notodonta torva			Biodiversity Institute of Ontario	658[0n]	08-Aug-2005	Canada	New Brunswick	Charlotte Co.		St. Andrews	45.0833	-67.0667
08BBLEP-01446	Arthropoda	Insecta	Lepidoptera	Notodontidae	Notodontinae	Notodontini	Notodonta	Notodonta torva	Evgeny V. Zakharov	zakharov@uoguelph.ca	Biodiversity Institute of Ontario	658[0n]	09-Jul-2008	Canada	Manitoba	Riding Mountain National Park	Whirlpool River	grass field	50.66	-99.853	639
2005-ONT-1383	Arthropoda	Insecta	Lepidoptera	Notodontidae	Notodontinae	Notodontini	Notodonta	Notodonta torva			Biodiversity Institute of Ontario	658[0n]	11-Aug-2005	Canada	Ontario	Wellington County	Puslinch Township	Concession 11/Hume Rd	43.537	-80.134	320
moth236.01	Arthropoda	Insecta	Lepidoptera	Notodontidae	Notodontinae	Notodontini	Notodonta	Notodonta torva			Biodiversity Institute of Ontario	639[0n]	11-May-2001	Canada	Ontario	Wellington County	Puslinch Township	Concession 11/Hume Rd	43.537	-80.134	320
DH004493	Arthropoda	Insecta	Lepidoptera	Notodontidae	Notodontinae	Notodontini	Notodonta	Notodonta torva			Research Collection of Daniel Handfield	658[0n]	11-May-2004	Canada	Quebec	Ste-Christine		Boise Julien Picard	45.651	-72.448
10-JDWBC-0696	Arthropoda	Insecta	Lepidoptera	Notodontidae	Notodontinae	Notodontini	Notodonta	Notodonta torva			Royal British Columbia Museum	658[0n]	12-Jul-2009	Canada	British Columbia	nr. Hazelton	Date Cr. Silvicultural System	A2-T	55.466	-127.815	460
10-JDWBC-0650	Arthropoda	Insecta	Lepidoptera	Notodontidae	Notodontinae	Notodontini	Notodonta	Notodonta torva			Royal British Columbia Museum	658[0n]	12-Jul-2009	Canada	British Columbia	nr. Hazelton	Date Cr. Silvicultural System	A2-T	55.466	-127.815	460
10-JDWBC-0798	Arthropoda	Insecta	Lepidoptera	Notodontidae	Notodontinae	Notodontini	Notodonta	Notodonta torva			Royal British Columbia Museum	658[0n]	12-Jul-2009	Canada	British Columbia	nr. Hazelton	Date Creek Silvicultural Systems	B2-T	55.459	-127.812	458
10-JDWBC-0104	Arthropoda	Insecta	Lepidoptera	Notodontidae	Notodontinae	Notodontini	Notodonta	Notodonta torva			Research Collection of Jeremy deWaard	658[0n]	12-Jul-2009	Canada	British Columbia	nr. Hazelton	Date Creek Silvicultural Systems	A4-T	55.465	-127.806	406
10-JDWBC-0646	Arthropoda	Insecta	Lepidoptera	Notodontidae	Notodontinae	Notodontini	Notodonta	Notodonta torva			Royal British Columbia Museum	658[0n]	12-Jul-2009	Canada	British Columbia	nr. Hazelton	Date Cr. Silvicultural System	A2-T	55.466	-127.815	460
10-JDWBC-0226	Arthropoda	Insecta	Lepidoptera	Notodontidae	Notodontinae	Notodontini	Notodonta	Notodonta torva			Royal British Columbia Museum	658[0n]	12-Jul-2009	Canada	British Columbia	nr. Hazelton	Date Creek Silvicultural Systems	B5-T	55.427	-127.803	447
MNBTT-3089	Arthropoda	Insecta	Lepidoptera	Notodontidae	Notodontinae	Notodontini	Notodonta	Notodonta torva	Tony Thomas		Biodiversity Institute of Ontario	617[0n]	14-Jul-2006	Canada	New Brunswick	York Co	McAdam		45.583	-67.35
MNBTT-3091	Arthropoda	Insecta	Lepidoptera	Notodontidae	Notodontinae	Notodontini	Notodonta	Notodonta torva	Tony Thomas		Biodiversity Institute of Ontario	658[0n]	14-May-2006	Canada	New Brunswick	York Co	McAdam		45.583	-67.35
Moth4313.03	Arthropoda	Insecta	Lepidoptera	Notodontidae	Notodontinae	Notodontini	Notodonta	Notodonta torva			Biodiversity Institute of Ontario	658[0n]	15-Apr-2003	Canada	Ontario	Wellington County	Puslinch Township	Concession 11/Hume Rd	43.537	-80.134	320
Moth4172.03	Arthropoda	Insecta	Lepidoptera	Notodontidae	Notodontinae	Notodontini	Notodonta	Notodonta torva			Biodiversity Institute of Ontario	601[1n]	15-Apr-2003	Canada	Ontario	Wellington County	Puslinch Township	Concession 11/Hume Rd	43.537	-80.134	320
Moth 447.03SA	Arthropoda	Insecta	Lepidoptera	Notodontidae	Notodontinae	Notodontini	Notodonta	Notodonta torva			Biodiversity Institute of Ontario	614[0n]	15-Jul-2003	Canada	New Brunswick	Charlotte Co.		St. Andrew`s	45.0833	-67.0667
10BBCLP-1556	Arthropoda	Insecta	Lepidoptera	Notodontidae	Notodontinae	Notodontini	Notodonta	Notodonta torva			Biodiversity Institute of Ontario	658[0n]	15-Jun-2010	Canada	Saskatchewan	Prince Albert NP	Overflow Cmpgrd.	Open field cmpgrd.	53.905	-106.074	574
08-JDWBC-0167	Arthropoda	Insecta	Lepidoptera	Notodontidae	Notodontinae	Notodontini	Notodonta	Notodonta torva			Research Collection of Jeremy deWaard	658[0n]	17-Jun-2008	Canada	British Columbia	nr. Hazelton	Date Creek Silvicultural Systems	B2-T	55.459	-127.812	458
10-JDWBC-2954	Arthropoda	Insecta	Lepidoptera	Notodontidae	Notodontinae	Notodontini	Notodonta	Notodonta torva			Royal British Columbia Museum	658[0n]	22-Jun-2009	Canada	British Columbia	nr. Hazelton	Date Cr. Silvicultural System	B5-T	55.427	-127.803	447
moth749.01	Arthropoda	Insecta	Lepidoptera	Notodontidae	Notodontinae	Notodontini	Odontosia	Odontosia elegans			Biodiversity Institute of Ontario	617[0n]		Canada	Ontario	Wellington County	Puslinch Township	Concession 11/Hume Rd	43.537	-80.134	320
HLC-23083	Arthropoda	Insecta	Lepidoptera	Notodontidae	Notodontinae	Notodontini	Odontosia	Odontosia elegans			Biodiversity Institute of Ontario	658[0n]	04-Aug-2005	Canada	British Columbia		Eastern edge of Golden	Cabin on Golden-Donald Upper Rd	51.3719	-116.982	985
HLC-23084	Arthropoda	Insecta	Lepidoptera	Notodontidae	Notodontinae	Notodontini	Odontosia	Odontosia elegans			Biodiversity Institute of Ontario	658[0n]	04-Aug-2005	Canada	British Columbia		Eastern edge of Golden	Cabin on Golden-Donald Upper Rd	51.3719	-116.982	985
08BBLEP-01088	Arthropoda	Insecta	Lepidoptera	Notodontidae	Notodontinae	Notodontini	Odontosia	Odontosia elegans	Evgeny V. Zakharov	zakharov@uoguelph.ca	Biodiversity Institute of Ontario	643[0n]	08-Jul-2008	Canada	Manitoba	Riding Mountain National Park	Wasagaming campground		50.656	-99.962	635
08BBLEP-01359	Arthropoda	Insecta	Lepidoptera	Notodontidae	Notodontinae	Notodontini	Odontosia	Odontosia elegans	Evgeny V. Zakharov	zakharov@uoguelph.ca	Biodiversity Institute of Ontario	658[0n]	09-Jul-2008	Canada	Manitoba	Riding Mountain National Park	Whirlpool River	grass field	50.66	-99.853	639
CGWC-1067	Arthropoda	Insecta	Lepidoptera	Notodontidae	Notodontinae	Notodontini	Odontosia	Odontosia elegans			Biodiversity Institute of Ontario	658[0n]	11-Jul-1996	Canada	British Columbia			Riske Creek; Meldrum Creek Road	51.996	-122.301	960.132
CGWC-1064	Arthropoda	Insecta	Lepidoptera	Notodontidae	Notodontinae	Notodontini	Odontosia	Odontosia elegans			Biodiversity Institute of Ontario	658[0n]	11-Jul-1996	Canada	British Columbia			Riske Creek; Meldrum Creek Road	51.996	-122.301	960.132
CGWC-1065	Arthropoda	Insecta	Lepidoptera	Notodontidae	Notodontinae	Notodontini	Odontosia	Odontosia elegans			Biodiversity Institute of Ontario	658[0n]	11-Jul-1996	Canada	British Columbia			Riske Creek; between Sword Creek and Meldrum Creek Road	51.981	-122.352	929.651
PPBP-1300	Arthropoda	Insecta	Lepidoptera	Notodontidae	Notodontinae	Notodontini	Odontosia	Odontosia elegans			Biodiversity Institute of Ontario	658[0n]	12-Jun-2008	Canada	Ontario	Bruce Peninsula National Park	Bruce Peninsula	Gate house light	45.23	-81.53	228
PPBP-1291	Arthropoda	Insecta	Lepidoptera	Notodontidae	Notodontinae	Notodontini	Odontosia	Odontosia elegans			Biodiversity Institute of Ontario	658[0n]	12-Jun-2008	Canada	Ontario	Bruce Peninsula National Park	Bruce Peninsula	Gate house light	45.23	-81.53	228
CGWC-1066	Arthropoda	Insecta	Lepidoptera	Notodontidae	Notodontinae	Notodontini	Odontosia	Odontosia elegans			Biodiversity Institute of Ontario	658[0n]	13-Jul-1996	Canada	British Columbia			Riske Creek; Bechers Prairie; Rock Lake	51.971	-122.402	975.372
CGWC-1068	Arthropoda	Insecta	Lepidoptera	Notodontidae	Notodontinae	Notodontini	Odontosia	Odontosia elegans			Biodiversity Institute of Ontario	658[0n]	14-Jul-1996	Canada	British Columbia			Riske Creek; Cotton Road	51.949	-122.399	944.891
PPBP-1430	Arthropoda	Insecta	Lepidoptera	Notodontidae	Notodontinae	Notodontini	Odontosia	Odontosia elegans			Biodiversity Institute of Ontario	658[0n]	14-Jun-2008	Canada	Ontario	Bruce Peninsula National Park	Bruce Peninsula	Cyprus Lake Info Booth	45.19	-81.56	223
Moth4513.03	Arthropoda	Insecta	Lepidoptera	Notodontidae	Notodontinae	Notodontini	Odontosia	Odontosia elegans			Biodiversity Institute of Ontario	656[2n]	15-Apr-2003	Canada	Ontario	Wellington County	Puslinch Township	Concession 11/Hume Rd	43.537	-80.134	320
moth670.01	Arthropoda	Insecta	Lepidoptera	Notodontidae	Notodontinae	Notodontini	Odontosia	Odontosia elegans			Biodiversity Institute of Ontario	639[0n]	16-Jun-2001	Canada	Ontario	Wellington County	Puslinch Township	Concession 11/Hume Rd	43.537	-80.134	320
moth137.02SA	Arthropoda	Insecta	Lepidoptera	Notodontidae	Notodontinae	Notodontini	Odontosia	Odontosia elegans			Biodiversity Institute of Ontario	639[0n]	19-Jul-2002	Canada	New Brunswick	Charlotte Co.		St. Andrews	45.0833	-67.0667
MNBTT-3082	Arthropoda	Insecta	Lepidoptera	Notodontidae	Notodontinae	Notodontini	Odontosia	Odontosia elegans	Tony Thomas		Biodiversity Institute of Ontario	617[0n]	20-Jul-2006	Canada	New Brunswick	York Co	McAdam		45.583	-67.35
MNBTT-3078	Arthropoda	Insecta	Lepidoptera	Notodontidae	Notodontinae	Notodontini	Odontosia	Odontosia elegans	Tony Thomas		Biodiversity Institute of Ontario	656[0n]	20-Jul-2006	Canada	New Brunswick	York Co	McAdam		45.583	-67.35
MNBTT-3080	Arthropoda	Insecta	Lepidoptera	Notodontidae	Notodontinae	Notodontini	Odontosia	Odontosia elegans	Tony Thomas		Biodiversity Institute of Ontario	639[0n]	20-Jul-2006	Canada	New Brunswick	York Co	McAdam		45.583	-67.35
MNBTT-3081	Arthropoda	Insecta	Lepidoptera	Notodontidae	Notodontinae	Notodontini	Odontosia	Odontosia elegans	Tony Thomas		Biodiversity Institute of Ontario	644[0n]	20-Jul-2006	Canada	New Brunswick	York Co	McAdam		45.583	-67.35
DH011957	Arthropoda	Insecta	Lepidoptera	Notodontidae	Notodontinae	Notodontini	Odontosia	Odontosia elegans	Evgeny V. Zakharov	zakharov@uoguelph.ca	Research Collection of Daniel Handfield	658[0n]	20-Jul-2006	Canada	Quebec	Ste-Christine		Boise Julien Picard	45.651	-72.448
HLC-21817	Arthropoda	Insecta	Lepidoptera	Notodontidae	Notodontinae	Notodontini	Odontosia	Odontosia elegans			Biodiversity Institute of Ontario	658[0n]	26-Jul-2005	Canada	British Columbia	Mount Revelstoke National Park		Skunk Cabbage Boardwalk	51.0859	-117.921	622
05-NBSTA-096	Arthropoda	Insecta	Lepidoptera	Notodontidae	Notodontinae	Notodontini	Odontosia	Odontosia elegans			Biodiversity Institute of Ontario	549[1n]	29-Jul-2005	Canada	New Brunswick	Charlotte Co.		St. Andrews	45.0833	-67.0667
CGWC-2751	Arthropoda	Insecta	Lepidoptera	Notodontidae	Notodontinae	Notodontini	Pheosia	Pheosia portlandia			Biodiversity Institute of Ontario	658[0n]		Canada	British Columbia
CGWC-2724	Arthropoda	Insecta	Lepidoptera	Notodontidae	Notodontinae	Notodontini	Pheosia	Pheosia portlandia			Biodiversity Institute of Ontario	571[2n]		Canada	British Columbia
08BBLEP-04705	Arthropoda	Insecta	Lepidoptera	Notodontidae	Notodontinae	Notodontini	Pheosia	Pheosia portlandia			Biodiversity Institute of Ontario	658[0n]	01-Aug-2008	Canada	Alberta	Banff National Park	Vermillion Lakes	Aspen/conifer stand, marsh border	51.176	-115.635	1398
CGWC-1062	Arthropoda	Insecta	Lepidoptera	Notodontidae	Notodontinae	Notodontini	Pheosia	Pheosia portlandia			Biodiversity Institute of Ontario	658[0n]	03-Jun-1994	Canada	British Columbia			Quesnel; Schiste Creek; Hydraulic Rd	52.58	-122.2	792.49
HLC-23039	Arthropoda	Insecta	Lepidoptera	Notodontidae	Notodontinae	Notodontini	Pheosia	Pheosia portlandia			Biodiversity Institute of Ontario	658[0n]	04-Aug-2005	Canada	British Columbia		Eastern edge of Golden	Cabin on Golden-Donald Upper Rd	51.3719	-116.982	985
CGWC-3864	Arthropoda	Insecta	Lepidoptera	Notodontidae	Notodontinae	Notodontini	Pheosia	Pheosia portlandia			Biodiversity Institute of Ontario	658[0n]	05-Jun-2000	Canada	British Columbia			Quesnel; Schiste Creek	52.9	-122.333	792.49
CGWC-3863	Arthropoda	Insecta	Lepidoptera	Notodontidae	Notodontinae	Notodontini	Pheosia	Pheosia portlandia			Biodiversity Institute of Ontario	658[0n]	05-Jun-2000	Canada	British Columbia			Quesnel; Schiste Creek	52.9	-122.333	792.49
CNC LEP00053049	Arthropoda	Insecta	Lepidoptera	Notodontidae	Notodontinae	Notodontini	Pheosia	Pheosia portlandia			Canadian National Collection of Insects, Arachnids and Nematodes	658[0n]	05-Sep-1990	Canada	British Columbia			5 km E. of Langley
AVBC 1146-11	Arthropoda	Insecta	Lepidoptera	Notodontidae	Notodontinae	Notodontini	Pheosia	Pheosia portlandia	Libby Avis	libbyavis@shaw.ca	Biodiversity Institute of Ontario	658[0n]	06-Aug-2011	Canada	British Columbia	Whistler	Creekside	buildings	50.084	-122.984	645
CGWC-3004	Arthropoda	Insecta	Lepidoptera	Notodontidae	Notodontinae	Notodontini	Pheosia	Pheosia portlandia	Crispin S. Guppy	cguppy@quesnelbc.com	Biodiversity Institute of Ontario	658[0n]	08-Aug-1998	Canada	British Columbia			Quesnel; Schiste Creek; Hydraulic Rd			792.49
10-JDWBC-1301	Arthropoda	Insecta	Lepidoptera	Notodontidae	Notodontinae	Notodontini	Pheosia	Pheosia portlandia			Royal British Columbia Museum	658[0n]	09-Jul-2009	Canada	British Columbia	nr. Sicamous	Sicamous Cr. Silvicultural System	B2-D700	50.816	-118.867	1633
CGWC-1061	Arthropoda	Insecta	Lepidoptera	Notodontidae	Notodontinae	Notodontini	Pheosia	Pheosia portlandia			Biodiversity Institute of Ontario	658[0n]	11-May-1994	Canada	British Columbia			Quesnel; Schiste Creek; Hydraulic Rd	52.58	-122.2	792.49
CGWC-1059	Arthropoda	Insecta	Lepidoptera	Notodontidae	Notodontinae	Notodontini	Pheosia	Pheosia portlandia			Biodiversity Institute of Ontario	658[0n]	11-May-1994	Canada	British Columbia			Quesnel; Schiste Creek; Hydraulic Rd	52.58	-122.2	792.49
CGWC-1060	Arthropoda	Insecta	Lepidoptera	Notodontidae	Notodontinae	Notodontini	Pheosia	Pheosia portlandia			Biodiversity Institute of Ontario	658[0n]	11-May-1994	Canada	British Columbia			Quesnel; Schiste Creek; Hydraulic Rd	52.58	-122.2	792.49
10-JDWBC-0642	Arthropoda	Insecta	Lepidoptera	Notodontidae	Notodontinae	Notodontini	Pheosia	Pheosia portlandia			Royal British Columbia Museum	658[0n]	12-Jul-2009	Canada	British Columbia	nr. Hazelton	Date Cr. Silvicultural System	A2-T	55.466	-127.815	460
10-JDWBC-0007	Arthropoda	Insecta	Lepidoptera	Notodontidae	Notodontinae	Notodontini	Pheosia	Pheosia portlandia			Research Collection of Jeremy deWaard	658[0n]	12-Jul-2009	Canada	British Columbia	nr. Hazelton	Date Creek Silvicultural Systems	B1-T	55.437	-127.801	397
10-JDWBC-0102	Arthropoda	Insecta	Lepidoptera	Notodontidae	Notodontinae	Notodontini	Pheosia	Pheosia portlandia			Research Collection of Jeremy deWaard	658[0n]	12-Jul-2009	Canada	British Columbia	nr. Hazelton	Date Creek Silvicultural Systems	A4-T	55.465	-127.806	406
10-JDWBC-0797	Arthropoda	Insecta	Lepidoptera	Notodontidae	Notodontinae	Notodontini	Pheosia	Pheosia portlandia			Royal British Columbia Museum	658[0n]	12-Jul-2009	Canada	British Columbia	nr. Hazelton	Date Creek Silvicultural Systems	B2-T	55.459	-127.812	458
10-JDWBC-0098	Arthropoda	Insecta	Lepidoptera	Notodontidae	Notodontinae	Notodontini	Pheosia	Pheosia portlandia			Research Collection of Jeremy deWaard	658[0n]	12-Jul-2009	Canada	British Columbia	nr. Hazelton	Date Creek Silvicultural Systems	A4-T	55.465	-127.806	406
10-JDWBC-0100	Arthropoda	Insecta	Lepidoptera	Notodontidae	Notodontinae	Notodontini	Pheosia	Pheosia portlandia			Research Collection of Jeremy deWaard	658[0n]	12-Jul-2009	Canada	British Columbia	nr. Hazelton	Date Creek Silvicultural Systems	A4-T	55.465	-127.806	406
10-JDWBC-0096	Arthropoda	Insecta	Lepidoptera	Notodontidae	Notodontinae	Notodontini	Pheosia	Pheosia portlandia			Research Collection of Jeremy deWaard	658[0n]	12-Jul-2009	Canada	British Columbia	nr. Hazelton	Date Creek Silvicultural Systems	A4-T	55.465	-127.806	406
10-JDWBC-0221	Arthropoda	Insecta	Lepidoptera	Notodontidae	Notodontinae	Notodontini	Pheosia	Pheosia portlandia			Royal British Columbia Museum	658[0n]	12-Jul-2009	Canada	British Columbia	nr. Hazelton	Date Creek Silvicultural Systems	B5-T	55.427	-127.803	447
10-JDWBC-0099	Arthropoda	Insecta	Lepidoptera	Notodontidae	Notodontinae	Notodontini	Pheosia	Pheosia portlandia			Research Collection of Jeremy deWaard	658[0n]	12-Jul-2009	Canada	British Columbia	nr. Hazelton	Date Creek Silvicultural Systems	A4-T	55.465	-127.806	406
10-JDWBC-0101	Arthropoda	Insecta	Lepidoptera	Notodontidae	Notodontinae	Notodontini	Pheosia	Pheosia portlandia			Research Collection of Jeremy deWaard	658[0n]	12-Jul-2009	Canada	British Columbia	nr. Hazelton	Date Creek Silvicultural Systems	A4-T	55.465	-127.806	406
10-JDWBC-0103	Arthropoda	Insecta	Lepidoptera	Notodontidae	Notodontinae	Notodontini	Pheosia	Pheosia portlandia			Research Collection of Jeremy deWaard	658[0n]	12-Jul-2009	Canada	British Columbia	nr. Hazelton	Date Creek Silvicultural Systems	A4-T	55.465	-127.806	406
10-JDWBC-0097	Arthropoda	Insecta	Lepidoptera	Notodontidae	Notodontinae	Notodontini	Pheosia	Pheosia portlandia			Research Collection of Jeremy deWaard	658[0n]	12-Jul-2009	Canada	British Columbia	nr. Hazelton	Date Creek Silvicultural Systems	A4-T	55.465	-127.806	406
10-JDWBC-0487	Arthropoda	Insecta	Lepidoptera	Notodontidae	Notodontinae	Notodontini	Pheosia	Pheosia portlandia			Royal British Columbia Museum	658[0n]	12-Jul-2009	Canada	British Columbia	nr. Hazelton	Date Creek Silvicultural Systems	B3-T	55.439	-127.814	502
NOC14199	Arthropoda	Insecta	Lepidoptera	Notodontidae	Notodontinae	Notodontini	Pheosia	Pheosia portlandia	J. Donald Lafontaine	Lafontained@agr.gc.ca	Canadian National Collection of Insects, Arachnids and Nematodes	658[0n]	14-Apr-1991	Canada	British Columbia	5km E of Langley			49.1	-122.617
HLC-20929	Arthropoda	Insecta	Lepidoptera	Notodontidae	Notodontinae	Notodontini	Pheosia	Pheosia portlandia			Biodiversity Institute of Ontario	621[0n]	14-Jul-2005	Canada	British Columbia	Glacier National Park		Glacier National Park Compound at Rogers Pass	51.3032	-117.519	1347
08-JDWBC-3202	Arthropoda	Insecta	Lepidoptera	Notodontidae	Notodontinae	Notodontini	Pheosia	Pheosia portlandia			Royal British Columbia Museum	641[0n]	17-Jun-2008	Canada	British Columbia	nr. Hazelton	Date Cr. Silvicultural System	A2-T	55.466	-127.815	460
08-JDWBC-2495	Arthropoda	Insecta	Lepidoptera	Notodontidae	Notodontinae	Notodontini	Pheosia	Pheosia portlandia			Research Collection of Jeremy deWaard	658[0n]	17-Jun-2008	Canada	British Columbia	nr. Hazelton	Date Cr. Silvicultural System	A4-T	55.465	-127.806	406
08-JDWBC-2496	Arthropoda	Insecta	Lepidoptera	Notodontidae	Notodontinae	Notodontini	Pheosia	Pheosia portlandia			Research Collection of Jeremy deWaard	658[0n]	17-Jun-2008	Canada	British Columbia	nr. Hazelton	Date Cr. Silvicultural System	A4-T	55.465	-127.806	406
HLC-20243	Arthropoda	Insecta	Lepidoptera	Notodontidae	Notodontinae	Notodontini	Pheosia	Pheosia portlandia			Biodiversity Institute of Ontario	634[0n]	25-Jun-2005	Canada	British Columbia	Glacier National Park		Glacier National Park Compound at Rogers Pass	51.3032	-117.519	1347
HLC-21818	Arthropoda	Insecta	Lepidoptera	Notodontidae	Notodontinae	Notodontini	Pheosia	Pheosia portlandia			Biodiversity Institute of Ontario	641[0n]	26-Jul-2005	Canada	British Columbia	Mount Revelstoke National Park		Skunk Cabbage Boardwalk	51.0859	-117.921	622
08BBLEP-02236	Arthropoda	Insecta	Lepidoptera	Notodontidae	Notodontinae	Notodontini	Pheosia	Pheosia portlandia			Biodiversity Institute of Ontario	658[0n]	26-Jul-2008	Canada	Alberta	Waterton Lakes National Park	Blakiston Creek	Fast-flowing, rocky creekside	49.078	-113.882	1312
08BBLEP-02263	Arthropoda	Insecta	Lepidoptera	Notodontidae	Notodontinae	Notodontini	Pheosia	Pheosia portlandia			Biodiversity Institute of Ontario	658[0n]	26-Jul-2008	Canada	Alberta	Waterton Lakes National Park	Blakiston Creek	Fast-flowing, rocky creekside	49.078	-113.882	1312
08BBLEP-02234	Arthropoda	Insecta	Lepidoptera	Notodontidae	Notodontinae	Notodontini	Pheosia	Pheosia portlandia			Biodiversity Institute of Ontario	658[0n]	26-Jul-2008	Canada	Alberta	Waterton Lakes National Park	Blakiston Creek	Fast-flowing, rocky creekside	49.078	-113.882	1312
HLC-22258	Arthropoda	Insecta	Lepidoptera	Notodontidae	Notodontinae	Notodontini	Pheosia	Pheosia portlandia			Biodiversity Institute of Ontario	622[0n]	27-Jul-2005	Canada	British Columbia	Mount Revelstoke National Park		One-Mile Compound at base of Mount Revelstoke	51.0219	-118.207	560
08BBLEP-02631	Arthropoda	Insecta	Lepidoptera	Notodontidae	Notodontinae	Notodontini	Pheosia	Pheosia portlandia			Biodiversity Institute of Ontario	658[0n]	27-Jul-2008	Canada	Alberta	Waterton Lakes National Park	Coppermine Creek	Subalpine meadow	49.104	-113.959	1434
NOC14198	Arthropoda	Insecta	Lepidoptera	Notodontidae	Notodontinae	Notodontini	Pheosia	Pheosia portlandia	J. Donald Lafontaine	Lafontained@agr.gc.ca	Canadian National Collection of Insects, Arachnids and Nematodes	550[0n]	29-Jul-2004	Canada	British Columbia	3km E of Langley			49.1	-122.617
10-JDWBC-2441	Arthropoda	Insecta	Lepidoptera	Notodontidae	Notodontinae	Notodontini	Pheosia	Pheosia portlandia			Royal British Columbia Museum	658[0n]	29-May-2009	Canada	British Columbia	nr. Hazelton	Date Cr. Silvicultural System	A2-T	55.466	-127.815	460
10-JDWBC-4668	Arthropoda	Insecta	Lepidoptera	Notodontidae	Notodontinae	Notodontini	Pheosia	Pheosia portlandia			Royal British Columbia Museum	658[0n]	30-Jul-2009	Canada	British Columbia	nr. Hazelton	Date Cr. Silvicultural System	A4-T	55.465	-127.806	406
10-JDWBC-4406	Arthropoda	Insecta	Lepidoptera	Notodontidae	Notodontinae	Notodontini	Pheosia	Pheosia portlandia			Royal British Columbia Museum	658[0n]	30-Jul-2009	Canada	British Columbia	nr. Hazelton	Date Creek Silvicultural Systems	B1-T	55.437	-127.801	397
10-JDWBC-3063	Arthropoda	Insecta	Lepidoptera	Notodontidae	Notodontinae	Notodontini	Pheosia	Pheosia portlandia			Royal British Columbia Museum	658[0n]	30-Jul-2009	Canada	British Columbia	nr. Hazelton	Date Cr. Silvicultural System	B5-T	55.427	-127.803	447
10-JDWBC-4112	Arthropoda	Insecta	Lepidoptera	Notodontidae	Notodontinae	Notodontini	Pheosia	Pheosia portlandia			Royal British Columbia Museum	658[0n]	30-Jul-2009	Canada	British Columbia	nr. Hazelton	Date Cr. Silvicultural System	A2-T	55.466	-127.815	460
HLC-22871	Arthropoda	Insecta	Lepidoptera	Notodontidae	Notodontinae	Notodontini	Pheosia	Pheosia portlandia			Biodiversity Institute of Ontario	658[0n]	31-Jul-2005	Canada	British Columbia	Mount Revelstoke National Park		Skunk Cabbage Boardwalk	51.0859	-117.921	622
moth979.01	Arthropoda	Insecta	Lepidoptera	Notodontidae	Notodontinae	Notodontini	Pheosia	Pheosia rimosa			Biodiversity Institute of Ontario	617[0n]		Canada	Ontario	Wellington County	Puslinch Township	Concession 11/Hume Rd	43.537	-80.134	320
05-NBSTA-233	Arthropoda	Insecta	Lepidoptera	Notodontidae	Notodontinae	Notodontini	Pheosia	Pheosia rimosa			Biodiversity Institute of Ontario	658[0n]	01-Aug-2005	Canada	New Brunswick	Charlotte Co.		St. Andrews	45.0833	-67.0667
05-NBSTA-235	Arthropoda	Insecta	Lepidoptera	Notodontidae	Notodontinae	Notodontini	Pheosia	Pheosia rimosa			Biodiversity Institute of Ontario	658[0n]	01-Aug-2005	Canada	New Brunswick	Charlotte Co.		St. Andrews	45.0833	-67.0667
05-NBSTA-234	Arthropoda	Insecta	Lepidoptera	Notodontidae	Notodontinae	Notodontini	Pheosia	Pheosia rimosa			Biodiversity Institute of Ontario	658[0n]	01-Aug-2005	Canada	New Brunswick	Charlotte Co.		St. Andrews	45.0833	-67.0667
PPBP-0229	Arthropoda	Insecta	Lepidoptera	Notodontidae	Notodontinae	Notodontini	Pheosia	Pheosia rimosa			Biodiversity Institute of Ontario	658[0n]	01-Jun-2008	Canada	Ontario	Point Pelee National Park		Field	41.93	-82.51	183
PPBP-0345	Arthropoda	Insecta	Lepidoptera	Notodontidae	Notodontinae	Notodontini	Pheosia	Pheosia rimosa			Biodiversity Institute of Ontario	658[0n]	01-Jun-2008	Canada	Ontario	Point Pelee National Park		Field	41.971	-82.535	163
MNBTT-3074	Arthropoda	Insecta	Lepidoptera	Notodontidae	Notodontinae	Notodontini	Pheosia	Pheosia rimosa	Tony Thomas		Biodiversity Institute of Ontario	657[0n]	02-Jun-2006	Canada	New Brunswick	York Co	McAdam		45.583	-67.35
05-NBSTA-288	Arthropoda	Insecta	Lepidoptera	Notodontidae	Notodontinae	Notodontini	Pheosia	Pheosia rimosa			Biodiversity Institute of Ontario	658[0n]	03-Aug-2005	Canada	New Brunswick	Charlotte Co.		St. Andrews	45.0833	-67.0667
05-NBSTA-286	Arthropoda	Insecta	Lepidoptera	Notodontidae	Notodontinae	Notodontini	Pheosia	Pheosia rimosa			Biodiversity Institute of Ontario	658[0n]	03-Aug-2005	Canada	New Brunswick	Charlotte Co.		St. Andrews	45.0833	-67.0667
05-NBSTA-289	Arthropoda	Insecta	Lepidoptera	Notodontidae	Notodontinae	Notodontini	Pheosia	Pheosia rimosa			Biodiversity Institute of Ontario	658[0n]	03-Aug-2005	Canada	New Brunswick	Charlotte Co.		St. Andrews	45.0833	-67.0667
04HBL003211	Arthropoda	Insecta	Lepidoptera	Notodontidae	Notodontinae	Notodontini	Pheosia	Pheosia rimosa			Biodiversity Institute of Ontario	658[0n]	04-Aug-2004	Canada	Manitoba	Churchill	22 km E Churchill, CNSC	Churchill Northern Studies Centre	58.73	-93.82
04HBL003210	Arthropoda	Insecta	Lepidoptera	Notodontidae	Notodontinae	Notodontini	Pheosia	Pheosia rimosa			Biodiversity Institute of Ontario	658[0n]	04-Aug-2004	Canada	Manitoba	Churchill	22 km E Churchill, CNSC	Churchill Northern Studies Centre	58.73	-93.82
04HBL003212	Arthropoda	Insecta	Lepidoptera	Notodontidae	Notodontinae	Notodontini	Pheosia	Pheosia rimosa			Biodiversity Institute of Ontario	658[0n]	04-Aug-2004	Canada	Manitoba	Churchill	22 km E Churchill, CNSC	Churchill Northern Studies Centre	58.73	-93.82
04HBL003214	Arthropoda	Insecta	Lepidoptera	Notodontidae	Notodontinae	Notodontini	Pheosia	Pheosia rimosa			Biodiversity Institute of Ontario	658[0n]	04-Aug-2004	Canada	Manitoba	Churchill	22 km E Churchill, CNSC	Churchill Northern Studies Centre	58.73	-93.82
04HBL003209	Arthropoda	Insecta	Lepidoptera	Notodontidae	Notodontinae	Notodontini	Pheosia	Pheosia rimosa			Biodiversity Institute of Ontario	658[0n]	04-Aug-2004	Canada	Manitoba	Churchill	22 km E Churchill, CNSC	Churchill Northern Studies Centre	58.73	-93.82
04HBL003206	Arthropoda	Insecta	Lepidoptera	Notodontidae	Notodontinae	Notodontini	Pheosia	Pheosia rimosa			Biodiversity Institute of Ontario	658[0n]	04-Aug-2004	Canada	Manitoba	Churchill	22 km E Churchill, CNSC	Churchill Northern Studies Centre	58.73	-93.82
04HBL003207	Arthropoda	Insecta	Lepidoptera	Notodontidae	Notodontinae	Notodontini	Pheosia	Pheosia rimosa			Biodiversity Institute of Ontario	658[0n]	04-Aug-2004	Canada	Manitoba	Churchill	22 km E Churchill, CNSC	Churchill Northern Studies Centre	58.73	-93.82
04HBL003208	Arthropoda	Insecta	Lepidoptera	Notodontidae	Notodontinae	Notodontini	Pheosia	Pheosia rimosa			Biodiversity Institute of Ontario	658[0n]	04-Aug-2004	Canada	Manitoba	Churchill	22 km E Churchill, CNSC	Churchill Northern Studies Centre	58.73	-93.82
04HBL003213	Arthropoda	Insecta	Lepidoptera	Notodontidae	Notodontinae	Notodontini	Pheosia	Pheosia rimosa			Biodiversity Institute of Ontario	658[0n]	04-Aug-2004	Canada	Manitoba	Churchill	22 km E Churchill, CNSC	Churchill Northern Studies Centre	58.73	-93.82
05-NBSTA-348	Arthropoda	Insecta	Lepidoptera	Notodontidae	Notodontinae	Notodontini	Pheosia	Pheosia rimosa			Biodiversity Institute of Ontario	658[0n]	04-Aug-2005	Canada	New Brunswick	Charlotte Co.		St. Andrews	45.0833	-67.0667
PPBP-0486	Arthropoda	Insecta	Lepidoptera	Notodontidae	Notodontinae	Notodontini	Pheosia	Pheosia rimosa			Biodiversity Institute of Ontario	658[0n]	04-Jun-2008	Canada	Ontario	Point Pelee National Park		Forest/Meadow	41.94	-82.52	230
05-NBSTA-395	Arthropoda	Insecta	Lepidoptera	Notodontidae	Notodontinae	Notodontini	Pheosia	Pheosia rimosa			Biodiversity Institute of Ontario	658[0n]	05-Aug-2005	Canada	New Brunswick	Charlotte Co.		St. Andrews	45.0833	-67.0667
05-NBSTA-435	Arthropoda	Insecta	Lepidoptera	Notodontidae	Notodontinae	Notodontini	Pheosia	Pheosia rimosa			Biodiversity Institute of Ontario	658[0n]	06-Aug-2005	Canada	New Brunswick	Charlotte Co.		St. Andrews	45.0833	-67.0667
05-NBSTA-436	Arthropoda	Insecta	Lepidoptera	Notodontidae	Notodontinae	Notodontini	Pheosia	Pheosia rimosa			Biodiversity Institute of Ontario	658[0n]	06-Aug-2005	Canada	New Brunswick	Charlotte Co.		St. Andrews	45.0833	-67.0667
08BBLEP-01042	Arthropoda	Insecta	Lepidoptera	Notodontidae	Notodontinae	Notodontini	Pheosia	Pheosia rimosa	Evgeny V. Zakharov	zakharov@uoguelph.ca	Biodiversity Institute of Ontario	658[0n]	06-Jul-2008	Canada	Manitoba	Riding Mountain National Park	Wasagaming campground		50.65	-99.94	582
PPBP-0873	Arthropoda	Insecta	Lepidoptera	Notodontidae	Notodontinae	Notodontini	Pheosia	Pheosia rimosa			Biodiversity Institute of Ontario	658[0n]	06-Jun-2008	Canada	Ontario	Point Pelee National Park		Field	41.93	-82.51	183
05-NBSTA-463	Arthropoda	Insecta	Lepidoptera	Notodontidae	Notodontinae	Notodontini	Pheosia	Pheosia rimosa			Biodiversity Institute of Ontario	658[0n]	07-Aug-2005	Canada	New Brunswick	Charlotte Co.		St. Andrews	45.0833	-67.0667
05-NBSTA-462	Arthropoda	Insecta	Lepidoptera	Notodontidae	Notodontinae	Notodontini	Pheosia	Pheosia rimosa			Biodiversity Institute of Ontario	658[0n]	07-Aug-2005	Canada	New Brunswick	Charlotte Co.		St. Andrews	45.0833	-67.0667
05-NBSTA-461	Arthropoda	Insecta	Lepidoptera	Notodontidae	Notodontinae	Notodontini	Pheosia	Pheosia rimosa			Biodiversity Institute of Ontario	658[0n]	07-Aug-2005	Canada	New Brunswick	Charlotte Co.		St. Andrews	45.0833	-67.0667
05-NBSTA-464	Arthropoda	Insecta	Lepidoptera	Notodontidae	Notodontinae	Notodontini	Pheosia	Pheosia rimosa			Biodiversity Institute of Ontario	631[1n]	07-Aug-2005	Canada	New Brunswick	Charlotte Co.		St. Andrews	45.0833	-67.0667
05-NBSTA-465	Arthropoda	Insecta	Lepidoptera	Notodontidae	Notodontinae	Notodontini	Pheosia	Pheosia rimosa			Biodiversity Institute of Ontario	658[0n]	07-Aug-2005	Canada	New Brunswick	Charlotte Co.		St. Andrews	45.0833	-67.0667
MNBTT-245	Arthropoda	Insecta	Lepidoptera	Notodontidae	Notodontinae	Notodontini	Pheosia	Pheosia rimosa	Anthony W. Thomas	mothman@nbnet.nb.ca	Biodiversity Institute of Ontario	658[0n]	08-Aug-2000	Canada	New Brunswick	Sunbury County		Acadia Research Forest	46	-66.18
05-NBSTA-501	Arthropoda	Insecta	Lepidoptera	Notodontidae	Notodontinae	Notodontini	Pheosia	Pheosia rimosa			Biodiversity Institute of Ontario	658[0n]	08-Aug-2005	Canada	New Brunswick	Charlotte Co.		St. Andrews	45.0833	-67.0667
05-NBSTA-497	Arthropoda	Insecta	Lepidoptera	Notodontidae	Notodontinae	Notodontini	Pheosia	Pheosia rimosa			Biodiversity Institute of Ontario	658[0n]	08-Aug-2005	Canada	New Brunswick	Charlotte Co.		St. Andrews	45.0833	-67.0667
05-NBSTA-502	Arthropoda	Insecta	Lepidoptera	Notodontidae	Notodontinae	Notodontini	Pheosia	Pheosia rimosa			Biodiversity Institute of Ontario	658[0n]	08-Aug-2005	Canada	New Brunswick	Charlotte Co.		St. Andrews	45.0833	-67.0667
05-NBSTA-500	Arthropoda	Insecta	Lepidoptera	Notodontidae	Notodontinae	Notodontini	Pheosia	Pheosia rimosa			Biodiversity Institute of Ontario	658[0n]	08-Aug-2005	Canada	New Brunswick	Charlotte Co.		St. Andrews	45.0833	-67.0667
05-NBSTA-496	Arthropoda	Insecta	Lepidoptera	Notodontidae	Notodontinae	Notodontini	Pheosia	Pheosia rimosa			Biodiversity Institute of Ontario	658[0n]	08-Aug-2005	Canada	New Brunswick	Charlotte Co.		St. Andrews	45.0833	-67.0667
05-NBSTA-498	Arthropoda	Insecta	Lepidoptera	Notodontidae	Notodontinae	Notodontini	Pheosia	Pheosia rimosa			Biodiversity Institute of Ontario	658[0n]	08-Aug-2005	Canada	New Brunswick	Charlotte Co.		St. Andrews	45.0833	-67.0667
05-NBSTA-499	Arthropoda	Insecta	Lepidoptera	Notodontidae	Notodontinae	Notodontini	Pheosia	Pheosia rimosa			Biodiversity Institute of Ontario	658[0n]	08-Aug-2005	Canada	New Brunswick	Charlotte Co.		St. Andrews	45.0833	-67.0667
05-NBSTA-570	Arthropoda	Insecta	Lepidoptera	Notodontidae	Notodontinae	Notodontini	Pheosia	Pheosia rimosa			Biodiversity Institute of Ontario	658[0n]	09-Aug-2005	Canada	New Brunswick	Charlotte Co.		St. Andrews	45.0833	-67.0667
05-NBSTA-569	Arthropoda	Insecta	Lepidoptera	Notodontidae	Notodontinae	Notodontini	Pheosia	Pheosia rimosa			Biodiversity Institute of Ontario	658[0n]	09-Aug-2005	Canada	New Brunswick	Charlotte Co.		St. Andrews	45.0833	-67.0667
05-NBSTA-572	Arthropoda	Insecta	Lepidoptera	Notodontidae	Notodontinae	Notodontini	Pheosia	Pheosia rimosa			Biodiversity Institute of Ontario	658[0n]	09-Aug-2005	Canada	New Brunswick	Charlotte Co.		St. Andrews	45.0833	-67.0667
05-NBSTA-574	Arthropoda	Insecta	Lepidoptera	Notodontidae	Notodontinae	Notodontini	Pheosia	Pheosia rimosa			Biodiversity Institute of Ontario	658[0n]	09-Aug-2005	Canada	New Brunswick	Charlotte Co.		St. Andrews	45.0833	-67.0667
05-NBSTA-575	Arthropoda	Insecta	Lepidoptera	Notodontidae	Notodontinae	Notodontini	Pheosia	Pheosia rimosa			Biodiversity Institute of Ontario	658[0n]	09-Aug-2005	Canada	New Brunswick	Charlotte Co.		St. Andrews	45.0833	-67.0667
05-NBSTA-573	Arthropoda	Insecta	Lepidoptera	Notodontidae	Notodontinae	Notodontini	Pheosia	Pheosia rimosa			Biodiversity Institute of Ontario	658[0n]	09-Aug-2005	Canada	New Brunswick	Charlotte Co.		St. Andrews	45.0833	-67.0667
05-NBSTA-571	Arthropoda	Insecta	Lepidoptera	Notodontidae	Notodontinae	Notodontini	Pheosia	Pheosia rimosa			Biodiversity Institute of Ontario	658[0n]	09-Aug-2005	Canada	New Brunswick	Charlotte Co.		St. Andrews	45.0833	-67.0667
04HBL005273	Arthropoda	Insecta	Lepidoptera	Notodontidae	Notodontinae	Notodontini	Pheosia	Pheosia rimosa			Biodiversity Institute of Ontario	658[0n]	09-Jun-2004	Canada	Ontario	Wellington County	Puslinch Township	Concession 11/Hume Rd	43.537	-80.134	320
moth222.01	Arthropoda	Insecta	Lepidoptera	Notodontidae	Notodontinae	Notodontini	Pheosia	Pheosia rimosa			Biodiversity Institute of Ontario	639[0n]	10-May-2001	Canada	Ontario	Wellington County	Puslinch Township	Concession 11/Hume Rd	43.537	-80.134	320
DH007410	Arthropoda	Insecta	Lepidoptera	Notodontidae	Notodontinae	Notodontini	Pheosia	Pheosia rimosa			Research Collection of Daniel Handfield	646[0n]	11-Aug-2004	Canada	Quebec	BISHOPTON		Chalet mesange des sommets	45.586	-71.63
09BBELE-0041	Arthropoda	Insecta	Lepidoptera	Notodontidae	Notodontinae	Notodontini	Pheosia	Pheosia rimosa			Biodiversity Institute of Ontario	658[0n]	11-Aug-2009	Canada	New Brunswick	Fundy National Park	Laverty Falls	Mixed forest	45.657	-65.015	404
10PROBE-18809	Arthropoda	Insecta	Lepidoptera	Notodontidae	Notodontinae	Notodontini	Pheosia	Pheosia rimosa	Lena L. van Seggelen	lvansegg@uoguelph.ca	Biodiversity Institute of Ontario	658[0n]	11-Aug-2010	Canada	Manitoba	Churchill	5 km SE Churchill, Intersection of Goose Creek Rd and Canadian National Railway	north railroad- along the railroad on willow	58.718	-94.124	10
10PROBE-26546	Arthropoda	Insecta	Lepidoptera	Notodontidae	Notodontinae	Notodontini	Pheosia	Pheosia rimosa	Brandon J. Laforest	laforest@yorku.ca	Biodiversity Institute of Ontario	658[0n]	11-Aug-2010	Canada	Manitoba	Churchill	11 km S Churchill, Goose Creek	First train tracks, Willows	58.6657	-94.1595
Moth4629.03	Arthropoda	Insecta	Lepidoptera	Notodontidae	Notodontinae	Notodontini	Pheosia	Pheosia rimosa			Biodiversity Institute of Ontario	612[0n]	15-Apr-2003	Canada	Ontario	Wellington County	Puslinch Township	Concession 11/Hume Rd	43.537	-80.134	320
04HBL003580	Arthropoda	Insecta	Lepidoptera	Notodontidae	Notodontinae	Notodontini	Pheosia	Pheosia rimosa			Biodiversity Institute of Ontario	658[0n]	15-Aug-2002	Canada	Manitoba	Churchill	22 km E Churchill, CNSC	Churchill Northern Studies Centre	58.73	-93.82
09BBELE-1028	Arthropoda	Insecta	Lepidoptera	Notodontidae	Notodontinae	Notodontini	Pheosia	Pheosia rimosa			Biodiversity Institute of Ontario	658[0n]	15-Aug-2009	Canada	New Brunswick	Kouchibouguac National Park	Pines	Opening surrounded by mixed forest	46.771	-64.962	26
2005-ONT-101	Arthropoda	Insecta	Lepidoptera	Notodontidae	Notodontinae	Notodontini	Pheosia	Pheosia rimosa			Biodiversity Institute of Ontario	621[1n]	16-May-2005	Canada	Ontario	Wellington County	Puslinch Township	Concession 11/Hume Rd	43.537	-80.134	320
2005-ONT-102	Arthropoda	Insecta	Lepidoptera	Notodontidae	Notodontinae	Notodontini	Pheosia	Pheosia rimosa			Biodiversity Institute of Ontario	634[0n]	16-May-2005	Canada	Ontario	Wellington County	Puslinch Township	Concession 11/Hume Rd	43.537	-80.134	320
04HBL005549	Arthropoda	Insecta	Lepidoptera	Notodontidae	Notodontinae	Notodontini	Pheosia	Pheosia rimosa			Biodiversity Institute of Ontario	658[0n]	17-Jun-2004	Canada	Ontario	Wellington County	Puslinch Township	Concession 11/Hume Rd	43.537	-80.134	320
CHU-APH-001.1	Arthropoda	Insecta	Lepidoptera	Notodontidae	Notodontinae	Notodontini	Pheosia	Pheosia rimosa			Biodiversity Institute of Ontario	632[0n]	18-Aug-2006	Canada	Manitoba	Churchill	26 km SE Churchill, Twin Lakes burn site		58.619	-93.829
BIOUG01497-D08	Arthropoda	Insecta	Lepidoptera	Notodontidae	Notodontinae	Notodontini	Pheosia	Pheosia rimosa	BOLD ID Engine		Biodiversity Institute of Ontario	658[0n]	18-Aug-2010	Canada	Ontario	Wellington County	Puslinch Township	Concession 11/Hume Rd	43.537	-80.134	320
CHU-APH-005.1	Arthropoda	Insecta	Lepidoptera	Notodontidae	Notodontinae	Notodontini	Pheosia	Pheosia rimosa			Biodiversity Institute of Ontario	658[0n]	19-Aug-2006	Canada	Manitoba	Churchill	23 km SE Churchill, Twin Lakes Road fen		58.661	-93.833
CHU-APH-006.1	Arthropoda	Insecta	Lepidoptera	Notodontidae	Notodontinae	Notodontini	Pheosia	Pheosia rimosa			Biodiversity Institute of Ontario	658[0n]	19-Aug-2006	Canada	Manitoba	Churchill	23 km SE Churchill, Twin Lakes Road fen		58.661	-93.833
CHU-APH-004.1	Arthropoda	Insecta	Lepidoptera	Notodontidae	Notodontinae	Notodontini	Pheosia	Pheosia rimosa			Biodiversity Institute of Ontario	638[0n]	19-Aug-2006	Canada	Manitoba	Churchill	23 km SE Churchill, Twin Lakes Road fen		58.661	-93.833
CHU-APH-003.1	Arthropoda	Insecta	Lepidoptera	Notodontidae	Notodontinae	Notodontini	Pheosia	Pheosia rimosa			Biodiversity Institute of Ontario	658[0n]	19-Aug-2006	Canada	Manitoba	Churchill	26 km SE Churchill, Twin Lakes burn site		58.619	-93.829
CHU-APH-007.1	Arthropoda	Insecta	Lepidoptera	Notodontidae	Notodontinae	Notodontini	Pheosia	Pheosia rimosa			Biodiversity Institute of Ontario	658[0n]	19-Aug-2006	Canada	Manitoba	Churchill	23 km SE Churchill, Twin Lakes Road fen		58.661	-93.833
04HBL007648	Arthropoda	Insecta	Lepidoptera	Notodontidae	Notodontinae	Notodontini	Pheosia	Pheosia rimosa			Biodiversity Institute of Ontario	541[0n]	19-Jul-2002	Canada	New Brunswick	Charlotte Co.		St. Andrews	45.0833	-67.0667
CHU-APH-002.1	Arthropoda	Insecta	Lepidoptera	Notodontidae	Notodontinae	Notodontini	Pheosia	Pheosia rimosa			Biodiversity Institute of Ontario	638[0n]	20-Aug-2006	Canada	Manitoba	Churchill	26 km SE Churchill, Twin Lakes burn site		58.619	-93.829
MNBTT-3076	Arthropoda	Insecta	Lepidoptera	Notodontidae	Notodontinae	Notodontini	Pheosia	Pheosia rimosa	Tony Thomas		Biodiversity Institute of Ontario	658[0n]	20-Jul-2006	Canada	New Brunswick	York Co	McAdam		45.583	-67.35
MNBTT-3073	Arthropoda	Insecta	Lepidoptera	Notodontidae	Notodontinae	Notodontini	Pheosia	Pheosia rimosa	Tony Thomas		Biodiversity Institute of Ontario	631[0n]	20-Jul-2006	Canada	New Brunswick	York Co	McAdam		45.583	-67.35
MNBTT-3075	Arthropoda	Insecta	Lepidoptera	Notodontidae	Notodontinae	Notodontini	Pheosia	Pheosia rimosa	Tony Thomas		Biodiversity Institute of Ontario	658[0n]	20-Jul-2006	Canada	New Brunswick	York Co	McAdam		45.583	-67.35
09PROBE-09532	Arthropoda	Insecta	Lepidoptera	Notodontidae	Notodontinae	Notodontini	Pheosia	Pheosia rimosa			Biodiversity Institute of Ontario	658[0n]	20-Jul-2009	Canada	Manitoba	Churchill	unspecified locality		58.74	-93.82
07PROBE-10883	Arthropoda	Insecta	Lepidoptera	Notodontidae	Notodontinae	Notodontini	Pheosia	Pheosia rimosa	Jayme E. Sones	jsones@uoguelph.ca	Biodiversity Institute of Ontario	658[0n]	23-Jul-2007	Canada	Manitoba	Churchill	unspecified locality	(general coordinate)	58.74	-93.82
CHU-APH-004	Arthropoda	Insecta	Lepidoptera	Notodontidae	Notodontinae	Notodontini	Pheosia	Pheosia rimosa			Biodiversity Institute of Ontario	650[0n]	24-Aug-2006	Canada	Manitoba	Churchill	23 km SE Churchill, Twin Lakes Road fen	locality unconfirmed	58.661	-93.833
CHU-APH-002	Arthropoda	Insecta	Lepidoptera	Notodontidae	Notodontinae	Notodontini	Pheosia	Pheosia rimosa			Biodiversity Institute of Ontario	650[0n]	24-Aug-2006	Canada	Manitoba	Churchill	26 km SE Churchill, Twin Lakes	locality unconfirmed	58.618	-93.823
CHU-APH-001	Arthropoda	Insecta	Lepidoptera	Notodontidae	Notodontinae	Notodontini	Pheosia	Pheosia rimosa			Biodiversity Institute of Ontario	650[0n]	24-Aug-2006	Canada	Manitoba	Churchill	26 km SE Churchill, Twin Lakes	locality unconfirmed	58.618	-93.823
CHU-APH-007	Arthropoda	Insecta	Lepidoptera	Notodontidae	Notodontinae	Notodontini	Pheosia	Pheosia rimosa			Biodiversity Institute of Ontario	650[0n]	24-Aug-2006	Canada	Manitoba	Churchill	23 km SE Churchill, Twin Lakes Road fen	locality unconfirmed	58.661	-93.833
CHU-APH-003	Arthropoda	Insecta	Lepidoptera	Notodontidae	Notodontinae	Notodontini	Pheosia	Pheosia rimosa			Biodiversity Institute of Ontario	650[0n]	24-Aug-2006	Canada	Manitoba	Churchill	26 km SE Churchill, Twin Lakes	locality unconfirmed	58.618	-93.823
CHU-APH-005	Arthropoda	Insecta	Lepidoptera	Notodontidae	Notodontinae	Notodontini	Pheosia	Pheosia rimosa			Biodiversity Institute of Ontario	650[0n]	24-Aug-2006	Canada	Manitoba	Churchill	23 km SE Churchill, Twin Lakes Road fen	locality unconfirmed	58.661	-93.833
CHU-APH-006	Arthropoda	Insecta	Lepidoptera	Notodontidae	Notodontinae	Notodontini	Pheosia	Pheosia rimosa			Biodiversity Institute of Ontario	650[0n]	24-Aug-2006	Canada	Manitoba	Churchill	23 km SE Churchill, Twin Lakes Road fen	locality unconfirmed	58.661	-93.833
09PROBE-09588	Arthropoda	Insecta	Lepidoptera	Notodontidae	Notodontinae	Notodontini	Pheosia	Pheosia rimosa			Biodiversity Institute of Ontario	658[0n]	26-Jul-2009	Canada	Manitoba	Churchill	22 km E Churchill, CNSC		58.738	-93.819	16
2005-ONT-57	Arthropoda	Insecta	Lepidoptera	Notodontidae	Notodontinae	Notodontini	Pheosia	Pheosia rimosa			Biodiversity Institute of Ontario	658[0n]	26-May-2005	Canada	Ontario	Wellington County	Puslinch Township	Concession 11/Hume Rd	43.537	-80.134	320
MNBTT-3077	Arthropoda	Insecta	Lepidoptera	Notodontidae	Notodontinae	Notodontini	Pheosia	Pheosia rimosa	Tony Thomas		Biodiversity Institute of Ontario	655[0n]	26-May-2006	Canada	New Brunswick	York Co	McAdam		45.583	-67.35
05-NBSTA-077	Arthropoda	Insecta	Lepidoptera	Notodontidae	Notodontinae	Notodontini	Pheosia	Pheosia rimosa			Biodiversity Institute of Ontario	658[0n]	29-Jul-2005	Canada	New Brunswick	Charlotte Co.		St. Andrews	45.0833	-67.0667
08BBLEP-00420	Arthropoda	Insecta	Lepidoptera	Notodontidae	Notodontinae	Notodontini	Pheosia	Pheosia rimosa			Biodiversity Institute of Ontario	658[0n]	29-Jun-2008	Canada	Ontario	Pukaskwa National Park	camp site	evergreen forest	48.59	-86.29	181
05-NBSTA-146	Arthropoda	Insecta	Lepidoptera	Notodontidae	Notodontinae	Notodontini	Pheosia	Pheosia rimosa			Biodiversity Institute of Ontario	658[0n]	30-Jul-2005	Canada	New Brunswick	Charlotte Co.		St. Andrews	45.0833	-67.0667
05-NBSTA-145	Arthropoda	Insecta	Lepidoptera	Notodontidae	Notodontinae	Notodontini	Pheosia	Pheosia rimosa			Biodiversity Institute of Ontario	658[0n]	30-Jul-2005	Canada	New Brunswick	Charlotte Co.		St. Andrews	45.0833	-67.0667
05-NBSTA-148	Arthropoda	Insecta	Lepidoptera	Notodontidae	Notodontinae	Notodontini	Pheosia	Pheosia rimosa			Biodiversity Institute of Ontario	607[0n]	30-Jul-2005	Canada	New Brunswick	Charlotte Co.		St. Andrews	45.0833	-67.0667
04HBL005017	Arthropoda	Insecta	Lepidoptera	Notodontidae	Notodontinae	Notodontini	Pheosia	Pheosia rimosa			Biodiversity Institute of Ontario	658[0n]	31-Jul-2003	Canada	Ontario	Wellington County	Puslinch Township	Concession 11/Hume Rd	43.537	-80.134	320
04HBL005039	Arthropoda	Insecta	Lepidoptera	Notodontidae	Notodontinae	Notodontini	Pheosia	Pheosia rimosa			Biodiversity Institute of Ontario	574[0n]	31-Jul-2003	Canada	Ontario	Wellington County	Puslinch Township	Concession 11/Hume Rd	43.537	-80.134	320
04HBL005015	Arthropoda	Insecta	Lepidoptera	Notodontidae	Notodontinae	Notodontini	Pheosia	Pheosia rimosa			Biodiversity Institute of Ontario	658[0n]	31-Jul-2003	Canada	Ontario	Wellington County	Puslinch Township	Concession 11/Hume Rd	43.537	-80.134	320
05-NBSTA-205	Arthropoda	Insecta	Lepidoptera	Notodontidae	Notodontinae	Notodontini	Pheosia	Pheosia rimosa			Biodiversity Institute of Ontario	658[0n]	31-Jul-2005	Canada	New Brunswick	Charlotte Co.		St. Andrews	45.0833	-67.0667
PPBP-0008	Arthropoda	Insecta	Lepidoptera	Notodontidae	Notodontinae	Notodontini	Pheosia	Pheosia rimosa			Biodiversity Institute of Ontario	658[0n]	31-May-2008	Canada	Ontario	Point Pelee National Park		Field	41.94	-82.52	173
PPBP-0007	Arthropoda	Insecta	Lepidoptera	Notodontidae	Notodontinae	Notodontini	Pheosia	Pheosia rimosa			Biodiversity Institute of Ontario	658[0n]	31-May-2008	Canada	Ontario	Point Pelee National Park		Field	41.94	-82.52	173
06-SUSA-0145	Arthropoda	Insecta	Lepidoptera	Notodontidae	Nystaleinae		Dasylophia	Dasylophia anguina			Biodiversity Institute of Ontario	658[0n]	03-Jun-2006	United States	Kentucky	McCracken County	Reidland	Segebarth back yard	37.011	-88.537	141.429
MDOK-2844	Arthropoda	Insecta	Lepidoptera	Notodontidae	Nystaleinae		Dasylophia	Dasylophia anguina			Biodiversity Institute of Ontario	658[0n]	04-Aug-2009	United States	Oklahoma		Bartlesville	1301 Cherokee Hills Drive	36.74	-95.95	215
MDOK-4190	Arthropoda	Insecta	Lepidoptera	Notodontidae	Nystaleinae		Dasylophia	Dasylophia anguina			Biodiversity Institute of Ontario	658[0n]	05-Aug-2010	United States	Oklahoma		Bartlesville	1301 Cherokee Hills Drive	36.74	-95.95	215
CNCLEP00054449	Arthropoda	Insecta	Lepidoptera	Notodontidae	Nystaleinae		Dasylophia	Dasylophia anguina			Canadian National Collection of Insects, Arachnids and Nematodes	658[0n]	08-Aug-2007	United States	Colorado	Huerfano Co.		Mt. Shadow Falls Ranch end 312 rd.
06-SUSA-0262	Arthropoda	Insecta	Lepidoptera	Notodontidae	Nystaleinae		Dasylophia	Dasylophia anguina			Biodiversity Institute of Ontario	658[0n]	11-May-2006	United States	Kentucky	McCracken County	Reidland	Segebarth back yard	37.011	-88.537	141.429
BGS03407	Arthropoda	Insecta	Lepidoptera	Notodontidae	Nystaleinae		Dasylophia	Dasylophia anguina	Mark J. Mello	markmello@lloydcenter.org	College of Charleston	658[0n]	12-Aug-2006	United States	North Carolina	Haywood County	Great Smoky Mountains National Park	Purchase, 1.1 rd. mi. from house	35.5792	-83.0696	1402
BGS03409	Arthropoda	Insecta	Lepidoptera	Notodontidae	Nystaleinae		Dasylophia	Dasylophia anguina	Mark J. Mello	markmello@lloydcenter.org	College of Charleston	658[0n]	12-Aug-2006	United States	Tennessee	Cocke County	Great Smoky Mountains National Park	Foothills Pkwy, 1.3 mi. N. of 321	35.8086	-83.2382	549
BGS03408	Arthropoda	Insecta	Lepidoptera	Notodontidae	Nystaleinae		Dasylophia	Dasylophia anguina	Mark J. Mello	markmello@lloydcenter.org	College of Charleston	658[0n]	12-Aug-2006	United States	Tennessee	Cocke County	Great Smoky Mountains National Park	Foothills Pkwy, 1.3 mi. N. of 321	35.8086	-83.2382	549
MDOK-3093	Arthropoda	Insecta	Lepidoptera	Notodontidae	Nystaleinae		Dasylophia	Dasylophia anguina			Biodiversity Institute of Ontario	658[0n]	12-Aug-2009	United States	Oklahoma		Bartlesville	1301 Cherokee Hills Drive	36.74	-95.95	215
06-FLOR-1384	Arthropoda	Insecta	Lepidoptera	Notodontidae	Nystaleinae		Dasylophia	Dasylophia anguina			Biodiversity Institute of Ontario	648[0n]	19-Jun-2006	United States	Florida	Highlands Co.	Archbold Biological Station	Jay cottage	27.171	-81.348	55
06-FLOR-1382	Arthropoda	Insecta	Lepidoptera	Notodontidae	Nystaleinae		Dasylophia	Dasylophia anguina			Biodiversity Institute of Ontario	658[0n]	19-Jun-2006	United States	Florida	Highlands Co.	Archbold Biological Station	Jay cottage	27.171	-81.348	55
CNCLEP00054447	Arthropoda	Insecta	Lepidoptera	Notodontidae	Nystaleinae		Dasylophia	Dasylophia anguina			Canadian National Collection of Insects, Arachnids and Nematodes	658[0n]	20-Jul-2004	United States	North Carolina	Swain Co.		Tow String Rd, 400 yards up in the meadow
DNA-ATBI-1084	Arthropoda	Insecta	Lepidoptera	Notodontidae	Nystaleinae		Dasylophia	Dasylophia anguina			Research Collection of Brian Scholtens	569[0n]	20-Jul-2004	United States	North Carolina	Haywood County	BLBT9	Purchase Knob, 1/2 mi from gate toward house, BLBT 9	35.5848	-83.0624	1551
06-FLOR-1339	Arthropoda	Insecta	Lepidoptera	Notodontidae	Nystaleinae		Dasylophia	Dasylophia anguina			Biodiversity Institute of Ontario	658[0n]	20-Jun-2006	United States	Florida	Highlands Co.	Archbold Biological Station	Jay cottage	27.171	-81.348	55
06-FLOR-1338	Arthropoda	Insecta	Lepidoptera	Notodontidae	Nystaleinae		Dasylophia	Dasylophia anguina			Biodiversity Institute of Ontario	658[0n]	20-Jun-2006	United States	Florida	Highlands Co.	Archbold Biological Station	Jay cottage	27.171	-81.348	55
06-FLOR-1656	Arthropoda	Insecta	Lepidoptera	Notodontidae	Nystaleinae		Dasylophia	Dasylophia anguina			Biodiversity Institute of Ontario	658[0n]	20-Jun-2006	United States	Florida	Highlands Co.	Archbold Biological Station	off Main Dr.	27.183	-81.3514	51
DNA-ATBI-2749	Arthropoda	Insecta	Lepidoptera	Notodontidae	Nystaleinae		Dasylophia	Dasylophia anguina			Biodiversity Institute of Ontario	658[0n]	20-May-2005	United States	Tennessee	Sevier	Wears Valley, Foothills Pkwy	BLBT13	35.714	-83.6532	441.96
06-FLOR-1430	Arthropoda	Insecta	Lepidoptera	Notodontidae	Nystaleinae		Dasylophia	Dasylophia anguina			Biodiversity Institute of Ontario	658[0n]	21-Jun-2006	United States	Florida	Highlands Co.	Archbold Biological Station	Lake Annie	27.21	-81.349	35
06-FLOR-2208	Arthropoda	Insecta	Lepidoptera	Notodontidae	Nystaleinae		Dasylophia	Dasylophia anguina			Biodiversity Institute of Ontario	658[0n]	22-Jun-2006	United States	Florida	Highlands Co.	Archbold Biological Station	Jay cottage	27.171	-81.348	55
11-NCCC-873	Arthropoda	Insecta	Lepidoptera	Notodontidae	Nystaleinae		Dasylophia	Dasylophia anguina	James B. Sullivan	sullivan14@earthlink.net	Research Collection of J. B. Sullivan	658[0n]	29-Jun-2011	United States	North Carolina	Montgomery Co.		Low Water Bridge Rd.	35.49	-80.006
06-JKA-0791	Arthropoda	Insecta	Lepidoptera	Notodontidae	Nystaleinae		Dasylophia	Dasylophia anguina			Biodiversity Institute of Ontario	658[0n]	31-Jul-2006	United States	Missouri	Clay County		Martha Lafite Thompson Nature Sanctuary	39.14	-94.23
MNBTT-3149	Arthropoda	Insecta	Lepidoptera	Notodontidae	Nystaleinae		Dasylophia	Dasylophia thyatiroides	Tony Thomas		Biodiversity Institute of Ontario	658[0n]	02-Jun-2006	Canada	New Brunswick	York Co	McAdam		45.583	-67.35
DH011311	Arthropoda	Insecta	Lepidoptera	Notodontidae	Nystaleinae		Dasylophia	Dasylophia thyatiroides	Daniel Handfield	dhandfield@mediamedtech.com	Research Collection of Daniel Handfield	658[0n]	05-Jun-2006	Canada	Quebec	Rougemont		Montagne	45.465	-73.075
MNBTT-3151	Arthropoda	Insecta	Lepidoptera	Notodontidae	Nystaleinae		Dasylophia	Dasylophia thyatiroides	Tony Thomas		Biodiversity Institute of Ontario	646[0n]	14-Jul-2006	Canada	New Brunswick	York Co	McAdam		45.583	-67.35
MNBTT-3148	Arthropoda	Insecta	Lepidoptera	Notodontidae	Nystaleinae		Dasylophia	Dasylophia thyatiroides	Tony Thomas		Biodiversity Institute of Ontario	658[0n]	17-Jun-2006	Canada	New Brunswick	York Co	McAdam		45.583	-67.35
MNBTT-3147	Arthropoda	Insecta	Lepidoptera	Notodontidae	Nystaleinae		Dasylophia	Dasylophia thyatiroides	Tony Thomas		Biodiversity Institute of Ontario	658[0n]	17-Jun-2006	Canada	New Brunswick	York Co	McAdam		45.583	-67.35
MNBTT-3150	Arthropoda	Insecta	Lepidoptera	Notodontidae	Nystaleinae		Dasylophia	Dasylophia thyatiroides	Tony Thomas		Biodiversity Institute of Ontario	643[0n]	17-Jun-2006	Canada	New Brunswick	York Co	McAdam		45.583	-67.35
DH011972	Arthropoda	Insecta	Lepidoptera	Notodontidae	Nystaleinae		Dasylophia	Dasylophia thyatiroides	Daniel Handfield	dhandfield@mediamedtech.com	Research Collection of Daniel Handfield	658[0n]	24-Jun-2006	Canada	Quebec	Saint-Hermenegilde		Lac Lippe
MNBTT-932	Arthropoda	Insecta	Lepidoptera	Notodontidae	Nystaleinae		Dasylophia	Dasylophia thyatiroides	Anthony W. Thomas	mothman@nbnet.nb.ca	Biodiversity Institute of Ontario	658[0n]	27-Jun-2000	Canada	New Brunswick	Sunbury County		Acadia Research Forest	46	-66.18
MNBTT-3126	Arthropoda	Insecta	Lepidoptera	Notodontidae	Nystaleinae		Symmerista	Symmerista albifrons	Tony Thomas		Biodiversity Institute of Ontario	655[0n]	02-Jun-2006	Canada	New Brunswick	York Co	McAdam		45.583	-67.35
DH011313	Arthropoda	Insecta	Lepidoptera	Notodontidae	Nystaleinae		Symmerista	Symmerista albifrons	Daniel Handfield	dhandfield@mediamedtech.com	Research Collection of Daniel Handfield	658[0n]	05-Jun-2006	Canada	Quebec	Rougemont		Montagne	45.465	-73.075
PPBP-0744	Arthropoda	Insecta	Lepidoptera	Notodontidae	Nystaleinae		Symmerista	Symmerista albifrons			Biodiversity Institute of Ontario	658[0n]	05-Jun-2008	Canada	Ontario	Point Pelee National Park		Forest and Beach	41.93	-82.52	237
MNBTT-3122	Arthropoda	Insecta	Lepidoptera	Notodontidae	Nystaleinae		Symmerista	Symmerista albifrons	Tony Thomas		Biodiversity Institute of Ontario	658[0n]	17-Jun-2006	Canada	New Brunswick	York Co	McAdam		45.583	-67.35
MNBTT-3119	Arthropoda	Insecta	Lepidoptera	Notodontidae	Nystaleinae		Symmerista	Symmerista albifrons	Tony Thomas		Biodiversity Institute of Ontario	658[0n]	17-Jun-2006	Canada	New Brunswick	York Co	McAdam		45.583	-67.35
MNBTT-3128	Arthropoda	Insecta	Lepidoptera	Notodontidae	Nystaleinae		Symmerista	Symmerista albifrons	Tony Thomas		Biodiversity Institute of Ontario	635[0n]	17-Jun-2006	Canada	New Brunswick	York Co	McAdam		45.583	-67.35
DH003038	Arthropoda	Insecta	Lepidoptera	Notodontidae	Nystaleinae		Symmerista	Symmerista albifrons			Research Collection of Daniel Handfield	658[0n]	18-Jun-2004	Canada	Quebec	Canton de Magog			45.1822	-72.1692
PPBP-2215	Arthropoda	Insecta	Lepidoptera	Notodontidae	Nystaleinae		Symmerista	Symmerista albifrons			Biodiversity Institute of Ontario	658[0n]	20-Jun-2008	Canada	Ontario	Grey County	Fay Jensen Farm	interior of maple/ash hardwood forest	44.379	-80.574	427
DH011565	Arthropoda	Insecta	Lepidoptera	Notodontidae	Nystaleinae		Symmerista	Symmerista albifrons	Daniel Handfield	dhandfield@mediamedtech.com	Research Collection of Daniel Handfield	658[0n]	24-Jun-2006	Canada	Quebec	Saint-Maurice		Parc de la Mauricie-Secteur l'Esker	46.65	-73
NOC15210	Arthropoda	Insecta	Lepidoptera	Notodontidae	Nystaleinae		Symmerista	Symmerista canicosta	Bjorn C. Schmidt	schmidtcb@inspection.gc.ca	Canadian National Collection of Insects, Arachnids and Nematodes	658[0n]		Canada	Ontario	Leeds Grenville County		Long Mountain	44.487	-76.008
NOC15213	Arthropoda	Insecta	Lepidoptera	Notodontidae	Nystaleinae		Symmerista	Symmerista canicosta	Bjorn C. Schmidt	schmidtcb@inspection.gc.ca	Canadian National Collection of Insects, Arachnids and Nematodes	658[0n]		Canada	Ontario			E side of Carp Ridge
NOC15214	Arthropoda	Insecta	Lepidoptera	Notodontidae	Nystaleinae		Symmerista	Symmerista canicosta	Bjorn C. Schmidt	schmidtcb@inspection.gc.ca	Canadian National Collection of Insects, Arachnids and Nematodes	658[0n]		Canada	Ontario			Carp ridge
NOC15212	Arthropoda	Insecta	Lepidoptera	Notodontidae	Nystaleinae		Symmerista	Symmerista canicosta	Bjorn C. Schmidt	schmidtcb@inspection.gc.ca	Canadian National Collection of Insects, Arachnids and Nematodes	658[0n]		Canada	New Brunswick			Edmundston
05-NBSTA-352	Arthropoda	Insecta	Lepidoptera	Notodontidae	Nystaleinae		Symmerista	Symmerista canicosta			Biodiversity Institute of Ontario	615[0n]	04-Aug-2005	Canada	New Brunswick	Charlotte Co.		St. Andrews	45.0833	-67.0667
05-NBSTA-404	Arthropoda	Insecta	Lepidoptera	Notodontidae	Nystaleinae		Symmerista	Symmerista canicosta			Biodiversity Institute of Ontario	658[0n]	05-Aug-2005	Canada	New Brunswick	Charlotte Co.		St. Andrews	45.0833	-67.0667
MNBTT-3020	Arthropoda	Insecta	Lepidoptera	Notodontidae	Nystaleinae		Symmerista	Symmerista canicosta	Tony Thomas		Biodiversity Institute of Ontario	658[0n]	07-Jul-2006	Canada	New Brunswick	York Co	McAdam		45.583	-67.35
MNBTT-3019	Arthropoda	Insecta	Lepidoptera	Notodontidae	Nystaleinae		Symmerista	Symmerista canicosta	Tony Thomas		Biodiversity Institute of Ontario	594[0n]	07-Jul-2006	Canada	New Brunswick	York Co	McAdam		45.583	-67.35
MNBTT-3021	Arthropoda	Insecta	Lepidoptera	Notodontidae	Nystaleinae		Symmerista	Symmerista canicosta	Tony Thomas		Biodiversity Institute of Ontario	658[0n]	07-Jul-2006	Canada	New Brunswick	York Co	McAdam		45.583	-67.35
MNBTT-3024	Arthropoda	Insecta	Lepidoptera	Notodontidae	Nystaleinae		Symmerista	Symmerista canicosta	Tony Thomas		Biodiversity Institute of Ontario	647[0n]	15-Jun-2006	Canada	New Brunswick	York Co	Fredericton		45.917	-66.633
MNBTT-3117	Arthropoda	Insecta	Lepidoptera	Notodontidae	Nystaleinae		Symmerista	Symmerista canicosta	Tony Thomas		Biodiversity Institute of Ontario	658[0n]	17-Jun-2006	Canada	New Brunswick	York Co	McAdam		45.583	-67.35
MNBTT-3118	Arthropoda	Insecta	Lepidoptera	Notodontidae	Nystaleinae		Symmerista	Symmerista canicosta	Tony Thomas		Biodiversity Institute of Ontario	658[0n]	17-Jun-2006	Canada	New Brunswick	York Co	McAdam		45.583	-67.35
MNBTT-3131	Arthropoda	Insecta	Lepidoptera	Notodontidae	Nystaleinae		Symmerista	Symmerista canicosta	Tony Thomas		Biodiversity Institute of Ontario	610[0n]	17-Jun-2006	Canada	New Brunswick	York Co	McAdam		45.583	-67.35
MNBTT-3136	Arthropoda	Insecta	Lepidoptera	Notodontidae	Nystaleinae		Symmerista	Symmerista canicosta	Tony Thomas		Biodiversity Institute of Ontario	638[0n]	17-Jun-2006	Canada	New Brunswick	York Co	Fredericton		45.917	-66.633
MNBTT-3114	Arthropoda	Insecta	Lepidoptera	Notodontidae	Nystaleinae		Symmerista	Symmerista canicosta	Tony Thomas		Biodiversity Institute of Ontario	631[0n]	17-Jun-2006	Canada	New Brunswick	York Co	McAdam		45.583	-67.35
MNBTT-3120	Arthropoda	Insecta	Lepidoptera	Notodontidae	Nystaleinae		Symmerista	Symmerista canicosta	Tony Thomas		Biodiversity Institute of Ontario	658[0n]	17-Jun-2006	Canada	New Brunswick	York Co	McAdam		45.583	-67.35
MNBTT-3110	Arthropoda	Insecta	Lepidoptera	Notodontidae	Nystaleinae		Symmerista	Symmerista canicosta	Tony Thomas		Biodiversity Institute of Ontario	656[0n]	20-Jun-2006	Canada	New Brunswick	York Co	McAdam		45.583	-67.35
moth1151.01	Arthropoda	Insecta	Lepidoptera	Notodontidae	Nystaleinae		Symmerista	Symmerista leucitys			Biodiversity Institute of Ontario	617[0n]		Canada	Ontario	Wellington County	Puslinch Township	Concession 11/Hume Rd	43.537	-80.134	320
NOC15211	Arthropoda	Insecta	Lepidoptera	Notodontidae	Nystaleinae		Symmerista	Symmerista leucitys	Bjorn C. Schmidt	schmidtcb@inspection.gc.ca	Canadian National Collection of Insects, Arachnids and Nematodes	658[0n]		Canada	New Brunswick			Edmundston
05HBLT0194	Arthropoda	Insecta	Lepidoptera	Notodontidae	Nystaleinae		Symmerista	Symmerista leucitys			Research Collection of Daniel Handfield	658[0n]		Canada	Quebec
DH005439	Arthropoda	Insecta	Lepidoptera	Notodontidae	Nystaleinae		Symmerista	Symmerista leucitys			Research Collection of Daniel Handfield	658[0n]	01-Jul-2004	Canada	Quebec	Rougemont
MNBTT-3146	Arthropoda	Insecta	Lepidoptera	Notodontidae	Nystaleinae		Symmerista	Symmerista leucitys	Tony Thomas		Biodiversity Institute of Ontario	658[0n]	02-Aug-2006	Canada	New Brunswick	York Co	McAdam		45.583	-67.35
MNBTT-3108	Arthropoda	Insecta	Lepidoptera	Notodontidae	Nystaleinae		Symmerista	Symmerista leucitys	Tony Thomas		Biodiversity Institute of Ontario	658[0n]	02-Jun-2006	Canada	New Brunswick	York Co	McAdam		45.583	-67.35
moth1100.02	Arthropoda	Insecta	Lepidoptera	Notodontidae	Nystaleinae		Symmerista	Symmerista leucitys			Biodiversity Institute of Ontario	639[0n]	03-Jul-2002	Canada	Ontario	Wellington County	Puslinch Township	Concession 11/Hume Rd	43.537	-80.134	320
MNBTT-3022	Arthropoda	Insecta	Lepidoptera	Notodontidae	Nystaleinae		Symmerista	Symmerista leucitys	Tony Thomas		Biodiversity Institute of Ontario	658[0n]	07-Jul-2006	Canada	New Brunswick	York Co	McAdam		45.583	-67.35
MNBTT-3023	Arthropoda	Insecta	Lepidoptera	Notodontidae	Nystaleinae		Symmerista	Symmerista leucitys	Tony Thomas		Biodiversity Institute of Ontario	655[0n]	07-Jul-2006	Canada	New Brunswick	York Co	McAdam		45.583	-67.35
Moth4414.03	Arthropoda	Insecta	Lepidoptera	Notodontidae	Nystaleinae		Symmerista	Symmerista leucitys			Biodiversity Institute of Ontario	658[0n]	15-Apr-2003	Canada	Ontario	Wellington County	Puslinch Township	Concession 11/Hume Rd	43.537	-80.134	320
Moth4466.03	Arthropoda	Insecta	Lepidoptera	Notodontidae	Nystaleinae		Symmerista	Symmerista leucitys			Biodiversity Institute of Ontario	658[0n]	15-Apr-2003	Canada	Ontario	Wellington County	Puslinch Township	Concession 11/Hume Rd	43.537	-80.134	320
2005-ONT-450	Arthropoda	Insecta	Lepidoptera	Notodontidae	Nystaleinae		Symmerista	Symmerista leucitys			Biodiversity Institute of Ontario	658[0n]	15-Jun-2005	Canada	Ontario	Wellington County	Puslinch Township	Concession 11/Hume Rd	43.537	-80.134	320
0102-ONT-0067	Arthropoda	Insecta	Lepidoptera	Notodontidae	Nystaleinae		Symmerista	Symmerista leucitys			Biodiversity Institute of Ontario	658[0n]	16-Jun-2001	Canada	Ontario	Wellington County	Puslinch Township	Concession 11/Hume Rd	43.537	-80.134	320
MNBTT-3113	Arthropoda	Insecta	Lepidoptera	Notodontidae	Nystaleinae		Symmerista	Symmerista leucitys	Tony Thomas		Biodiversity Institute of Ontario	618[0n]	17-Jun-2006	Canada	New Brunswick	York Co	McAdam		45.583	-67.35
MNBTT-3116	Arthropoda	Insecta	Lepidoptera	Notodontidae	Nystaleinae		Symmerista	Symmerista leucitys	Tony Thomas		Biodiversity Institute of Ontario	632[0n]	17-Jun-2006	Canada	New Brunswick	York Co	McAdam		45.583	-67.35
MNBTT-3142	Arthropoda	Insecta	Lepidoptera	Notodontidae	Nystaleinae		Symmerista	Symmerista leucitys	Tony Thomas		Biodiversity Institute of Ontario	658[0n]	17-Jun-2006	Canada	New Brunswick	York Co	McAdam		45.583	-67.35
MNBTT-3127	Arthropoda	Insecta	Lepidoptera	Notodontidae	Nystaleinae		Symmerista	Symmerista leucitys	Tony Thomas		Biodiversity Institute of Ontario	657[0n]	17-Jun-2006	Canada	New Brunswick	York Co	McAdam		45.583	-67.35
MNBTT-3140	Arthropoda	Insecta	Lepidoptera	Notodontidae	Nystaleinae		Symmerista	Symmerista leucitys	Tony Thomas		Biodiversity Institute of Ontario	659[0n]	17-Jun-2006	Canada	New Brunswick	York Co	McAdam		45.583	-67.35
MNBTT-3132	Arthropoda	Insecta	Lepidoptera	Notodontidae	Nystaleinae		Symmerista	Symmerista leucitys	Tony Thomas		Biodiversity Institute of Ontario	658[0n]	17-Jun-2006	Canada	New Brunswick	York Co	McAdam		45.583	-67.35
MNBTT-3144	Arthropoda	Insecta	Lepidoptera	Notodontidae	Nystaleinae		Symmerista	Symmerista leucitys	Tony Thomas		Biodiversity Institute of Ontario	658[0n]	17-Jun-2006	Canada	New Brunswick	York Co	McAdam		45.583	-67.35
MNBTT-3129	Arthropoda	Insecta	Lepidoptera	Notodontidae	Nystaleinae		Symmerista	Symmerista leucitys	Tony Thomas		Biodiversity Institute of Ontario	658[0n]	17-Jun-2006	Canada	New Brunswick	York Co	McAdam		45.583	-67.35
MNBTT-3135	Arthropoda	Insecta	Lepidoptera	Notodontidae	Nystaleinae		Symmerista	Symmerista leucitys	Tony Thomas		Biodiversity Institute of Ontario	658[0n]	17-Jun-2006	Canada	New Brunswick	York Co	McAdam		45.583	-67.35
MNBTT-3139	Arthropoda	Insecta	Lepidoptera	Notodontidae	Nystaleinae		Symmerista	Symmerista leucitys	Tony Thomas		Biodiversity Institute of Ontario	658[0n]	17-Jun-2006	Canada	New Brunswick	York Co	McAdam		45.583	-67.35
MNBTT-3137	Arthropoda	Insecta	Lepidoptera	Notodontidae	Nystaleinae		Symmerista	Symmerista leucitys	Tony Thomas		Biodiversity Institute of Ontario	588[0n]	17-Jun-2006	Canada	New Brunswick	York Co	McAdam		45.583	-67.35
MNBTT-3111	Arthropoda	Insecta	Lepidoptera	Notodontidae	Nystaleinae		Symmerista	Symmerista leucitys	Tony Thomas		Biodiversity Institute of Ontario	618[0n]	17-Jun-2006	Canada	New Brunswick	York Co	McAdam		45.583	-67.35
MNBTT-3112	Arthropoda	Insecta	Lepidoptera	Notodontidae	Nystaleinae		Symmerista	Symmerista leucitys	Tony Thomas		Biodiversity Institute of Ontario	578[0n]	17-Jun-2006	Canada	New Brunswick	York Co	McAdam		45.583	-67.35
MNBTT-3125	Arthropoda	Insecta	Lepidoptera	Notodontidae	Nystaleinae		Symmerista	Symmerista leucitys	Tony Thomas		Biodiversity Institute of Ontario	621[0n]	17-Jun-2006	Canada	New Brunswick	York Co	McAdam		45.583	-67.35
MNBTT-3145	Arthropoda	Insecta	Lepidoptera	Notodontidae	Nystaleinae		Symmerista	Symmerista leucitys	Tony Thomas		Biodiversity Institute of Ontario	645[0n]	17-Jun-2006	Canada	New Brunswick	York Co	McAdam		45.583	-67.35
MNBTT-3134	Arthropoda	Insecta	Lepidoptera	Notodontidae	Nystaleinae		Symmerista	Symmerista leucitys	Tony Thomas		Biodiversity Institute of Ontario	655[0n]	17-Jun-2006	Canada	New Brunswick	York Co	McAdam		45.583	-67.35
MNBTT-3124	Arthropoda	Insecta	Lepidoptera	Notodontidae	Nystaleinae		Symmerista	Symmerista leucitys	Tony Thomas		Biodiversity Institute of Ontario	658[0n]	17-Jun-2006	Canada	New Brunswick	York Co	McAdam		45.583	-67.35
MNBTT-3141	Arthropoda	Insecta	Lepidoptera	Notodontidae	Nystaleinae		Symmerista	Symmerista leucitys	Tony Thomas		Biodiversity Institute of Ontario	621[0n]	17-Jun-2006	Canada	New Brunswick	York Co	McAdam		45.583	-67.35
MNBTT-3133	Arthropoda	Insecta	Lepidoptera	Notodontidae	Nystaleinae		Symmerista	Symmerista leucitys	Tony Thomas		Biodiversity Institute of Ontario	658[0n]	17-Jun-2006	Canada	New Brunswick	York Co	McAdam		45.583	-67.35
MNBTT-3138	Arthropoda	Insecta	Lepidoptera	Notodontidae	Nystaleinae		Symmerista	Symmerista leucitys	Tony Thomas		Biodiversity Institute of Ontario	658[0n]	17-Jun-2006	Canada	New Brunswick	York Co	McAdam		45.583	-67.35
DH012120	Arthropoda	Insecta	Lepidoptera	Notodontidae	Nystaleinae		Symmerista	Symmerista leucitys	Daniel Handfield	dhandfield@mediamedtech.com	Research Collection of Daniel Handfield	620[0n]	18-Jun-2006	Canada	Quebec	Ste-Christine		Boise Julien Picard	45.651	-72.448
PPBP-1968	Arthropoda	Insecta	Lepidoptera	Notodontidae	Nystaleinae		Symmerista	Symmerista leucitys			Biodiversity Institute of Ontario	658[0n]	19-Jun-2008	Canada	Ontario	Grey County	Fay Jensen Farm	interior of maple/ash hardwood forest	44.379	-80.574	427
MNBTT-3123	Arthropoda	Insecta	Lepidoptera	Notodontidae	Nystaleinae		Symmerista	Symmerista leucitys	Tony Thomas		Biodiversity Institute of Ontario	657[0n]	20-Jul-2006	Canada	New Brunswick	York Co	McAdam		45.583	-67.35
PPBP-2309	Arthropoda	Insecta	Lepidoptera	Notodontidae	Nystaleinae		Symmerista	Symmerista leucitys			Biodiversity Institute of Ontario	658[0n]	21-Jun-2008	Canada	Ontario	Grey County	Fay Jensen Farm	Grass field behind barn	44.38	-80.58	343
PPBP-2308	Arthropoda	Insecta	Lepidoptera	Notodontidae	Nystaleinae		Symmerista	Symmerista leucitys			Biodiversity Institute of Ontario	658[0n]	21-Jun-2008	Canada	Ontario	Grey County	Fay Jensen Farm	Grass field behind barn	44.38	-80.58	343
PPBP-2307	Arthropoda	Insecta	Lepidoptera	Notodontidae	Nystaleinae		Symmerista	Symmerista leucitys			Biodiversity Institute of Ontario	658[0n]	21-Jun-2008	Canada	Ontario	Grey County	Fay Jensen Farm	Grass field behind barn	44.38	-80.58	343
PPBP-2286	Arthropoda	Insecta	Lepidoptera	Notodontidae	Nystaleinae		Symmerista	Symmerista leucitys			Biodiversity Institute of Ontario	658[0n]	21-Jun-2008	Canada	Ontario	Grey County	Fay Jensen Farm	Grass field behind barn	44.38	-80.58	343
moth1183.01	Arthropoda	Insecta	Lepidoptera	Notodontidae	Nystaleinae		Symmerista	Symmerista leucitys			Biodiversity Institute of Ontario	639[0n]	23-Jul-2001	Canada	Ontario	Wellington County	Puslinch Township	Concession 11/Hume Rd	43.537	-80.134	320
DH012014	Arthropoda	Insecta	Lepidoptera	Notodontidae	Nystaleinae		Symmerista	Symmerista leucitys	Daniel Handfield	dhandfield@mediamedtech.com	Research Collection of Daniel Handfield	658[0n]	23-Jun-2006	Canada	Quebec	Saint-Maurice		Parc de la Mauricie-Sect. Passage	46.65	-73
DH001503	Arthropoda	Insecta	Lepidoptera	Notodontidae	Nystaleinae		Symmerista	Symmerista leucitys			Research Collection of Daniel Handfield	578[1n]	28-Jun-2002	Canada	Quebec	St. Mathieu de Beloeil			45.6044	-73.2583
moth874.02	Arthropoda	Insecta	Lepidoptera	Notodontidae	Nystaleinae		Symmerista	Symmerista leucitys			Biodiversity Institute of Ontario	639[0n]	28-Jun-2002	Canada	Ontario	Wellington County	Puslinch Township	Concession 11/Hume Rd	43.537	-80.134	320
CNCLEP 69824	Arthropoda	Insecta	Lepidoptera	Notodontidae	Phalerinae		Datana	Datana angusii			Agriculture and Agri-Food Canada	658[0n]	06-Jul-2008	Canada	Ontario			Leeds Grenville co. Long mountain	44.487	-76.008	0
CNCLEP 69820	Arthropoda	Insecta	Lepidoptera	Notodontidae	Phalerinae		Datana	Datana angusii			Agriculture and Agri-Food Canada	658[0n]	06-Jul-2008	Canada	Ontario			Leeds Grenville co. Long mountain	44.487	-76.008	0
CNCLEP 69819	Arthropoda	Insecta	Lepidoptera	Notodontidae	Phalerinae		Datana	Datana angusii			Agriculture and Agri-Food Canada	658[0n]	06-Jul-2008	Canada	Ontario			Leeds Grenville co. Long mountain	44.487	-76.008	0
CNCLEP 69830	Arthropoda	Insecta	Lepidoptera	Notodontidae	Phalerinae		Datana	Datana contracta			Agriculture and Agri-Food Canada	658[0n]	06-Jul-2008	Canada	Ontario			Leeds Grenville co. Long mountain	44.487	-76.008	0
DH012289	Arthropoda	Insecta	Lepidoptera	Notodontidae	Phalerinae		Datana	Datana drexelii	Daniel Handfield	dhandfield@mediamedtech.com	Research Collection of Daniel Handfield	658[0n]	07-Jul-2006	Canada	Quebec	Villeroy		Grande tourbiere de Villeroy	46.379	-71.832
DH012288	Arthropoda	Insecta	Lepidoptera	Notodontidae	Phalerinae		Datana	Datana drexelii	Daniel Handfield	dhandfield@mediamedtech.com	Research Collection of Daniel Handfield	632[0n]	07-Jul-2006	Canada	Quebec	Villeroy		Grande tourbiere de Villeroy	46.379	-71.832
08MZPP-115	Arthropoda	Insecta	Lepidoptera	Notodontidae	Phalerinae		Datana	Datana integerrima			Biodiversity Institute of Ontario	658[0n]	04-Aug-2008	Canada	Ontario	Point Pelee	Point Pelee National Park
2006-ONT-1248	Arthropoda	Insecta	Lepidoptera	Notodontidae	Phalerinae		Datana	Datana integerrima			Biodiversity Institute of Ontario	658[0n]	06-Aug-2006	Canada	Ontario	Wellington County	Puslinch Township	Concession 11/Hume Rd	43.537	-80.134	320
CNCLEP 69825	Arthropoda	Insecta	Lepidoptera	Notodontidae	Phalerinae		Datana	Datana integerrima			Agriculture and Agri-Food Canada	658[0n]	06-Jul-2008	Canada	Ontario			Leeds Grenville co. Long mountain	44.487	-76.008	0
PPBP-1058	Arthropoda	Insecta	Lepidoptera	Notodontidae	Phalerinae		Datana	Datana integerrima			Biodiversity Institute of Ontario	658[0n]	08-Jun-2008	Canada	Ontario	Point Pelee National Park		Staff House Yard	41.96	-82.53	204
2005-ONT-549	Arthropoda	Insecta	Lepidoptera	Notodontidae	Phalerinae		Datana	Datana integerrima			Biodiversity Institute of Ontario	658[0n]	09-Jul-2005	Canada	Ontario	County of Lennox-Addington	Tamworth	Thompson Hill Rd	44.53	-77
10BBCLP-0578	Arthropoda	Insecta	Lepidoptera	Notodontidae	Phalerinae		Datana	Datana integerrima			Biodiversity Institute of Ontario	658[0n]	23-Jun-2010	Canada	Ontario	Point Pelee National Park	15km SE of Leamington	Cactus Patch Meadow off Bike Trail on Route to Visitors Centre	41.934	-82.5139	174
10BBCLP-0580	Arthropoda	Insecta	Lepidoptera	Notodontidae	Phalerinae		Datana	Datana integerrima			Biodiversity Institute of Ontario	658[0n]	23-Jun-2010	Canada	Ontario	Point Pelee National Park	15km SE of Leamington	Cactus Patch Meadow off Bike Trail on Route to Visitors Centre	41.934	-82.5139	174
10BBCLP-0581	Arthropoda	Insecta	Lepidoptera	Notodontidae	Phalerinae		Datana	Datana integerrima			Biodiversity Institute of Ontario	658[0n]	23-Jun-2010	Canada	Ontario	Point Pelee National Park	15km SE of Leamington	Cactus Patch Meadow off Bike Trail on Route to Visitors Centre	41.934	-82.5139	174
10BBCLP-0577	Arthropoda	Insecta	Lepidoptera	Notodontidae	Phalerinae		Datana	Datana integerrima			Biodiversity Institute of Ontario	658[0n]	23-Jun-2010	Canada	Ontario	Point Pelee National Park	15km SE of Leamington	Cactus Patch Meadow off Bike Trail on Route to Visitors Centre	41.934	-82.5139	174
10BBCLP-0579	Arthropoda	Insecta	Lepidoptera	Notodontidae	Phalerinae		Datana	Datana integerrima			Biodiversity Institute of Ontario	658[0n]	23-Jun-2010	Canada	Ontario	Point Pelee National Park	15km SE of Leamington	Cactus Patch Meadow off Bike Trail on Route to Visitors Centre	41.934	-82.5139	174
DATA1.00	Arthropoda	Insecta	Lepidoptera	Notodontidae	Phalerinae		Datana	Datana ministra			Biodiversity Institute of Ontario	617[0n]		Canada	Ontario	Wellington County	Puslinch Township	Concession 11/Hume Rd	43.537	-80.134	320
08BBLEP-00861	Arthropoda	Insecta	Lepidoptera	Notodontidae	Phalerinae		Datana	Datana ministra			Biodiversity Institute of Ontario	658[0n]	04-Jul-2008	Canada	Manitoba		Bird Hill Provincial Park	Meadow	49.999	-96.876	267
CNCLEP 69829	Arthropoda	Insecta	Lepidoptera	Notodontidae	Phalerinae		Datana	Datana ministra			Agriculture and Agri-Food Canada	658[0n]	06-Jul-2008	Canada	Ontario			Leeds Grenville co. Long mountain	44.487	-76.008	0
CNCLEP 69823	Arthropoda	Insecta	Lepidoptera	Notodontidae	Phalerinae		Datana	Datana ministra			Agriculture and Agri-Food Canada	658[0n]	06-Jul-2008	Canada	Ontario			Leeds Grenville co. Long mountain	44.487	-76.008	0
PPBP-0866	Arthropoda	Insecta	Lepidoptera	Notodontidae	Phalerinae		Datana	Datana ministra			Biodiversity Institute of Ontario	658[0n]	06-Jun-2008	Canada	Ontario	Point Pelee National Park		Field	41.93	-82.51	183
MNBTT-3025	Arthropoda	Insecta	Lepidoptera	Notodontidae	Phalerinae		Datana	Datana ministra	Tony Thomas		Biodiversity Institute of Ontario	658[0n]	07-Jul-2006	Canada	New Brunswick	York Co	McAdam		45.583	-67.35
moth972.01	Arthropoda	Insecta	Lepidoptera	Notodontidae	Phalerinae		Datana	Datana ministra			Biodiversity Institute of Ontario	639[0n]	08-Jul-2001	Canada	Ontario	Wellington County	Puslinch Township	Concession 11/Hume Rd	43.537	-80.134	320
2006-ONT-0825	Arthropoda	Insecta	Lepidoptera	Notodontidae	Phalerinae		Datana	Datana ministra			Biodiversity Institute of Ontario	658[0n]	11-Jul-2006	Canada	Ontario	County of Lennox-Addington	Tamworth	Thompson Hill Rd	44.53	-77
2006-ONT-0824	Arthropoda	Insecta	Lepidoptera	Notodontidae	Phalerinae		Datana	Datana ministra			Biodiversity Institute of Ontario	658[0n]	11-Jul-2006	Canada	Ontario	County of Lennox-Addington	Tamworth	Thompson Hill Rd	44.53	-77
moth907.01	Arthropoda	Insecta	Lepidoptera	Notodontidae	Phalerinae		Datana	Datana ministra			Biodiversity Institute of Ontario	639[0n]	12-Jul-2001	Canada	Ontario	Wellington County	Puslinch Township	Concession 11/Hume Rd	43.537	-80.134	320
PPBP-1425	Arthropoda	Insecta	Lepidoptera	Notodontidae	Phalerinae		Datana	Datana ministra			Biodiversity Institute of Ontario	658[0n]	14-Jun-2008	Canada	Ontario	Bruce Peninsula National Park	Bruce Peninsula	Cyprus Lake Info Booth	45.19	-81.56	223
Moth4411.03	Arthropoda	Insecta	Lepidoptera	Notodontidae	Phalerinae		Datana	Datana ministra			Biodiversity Institute of Ontario	658[0n]	15-Apr-2003	Canada	Ontario	Wellington County	Puslinch Township	Concession 11/Hume Rd	43.537	-80.134	320
CNCLEP 69822	Arthropoda	Insecta	Lepidoptera	Notodontidae	Phalerinae		Datana	Datana ministra			Agriculture and Agri-Food Canada	658[0n]	15-Jun-2007	Canada	Ontario			Carleton co. Carp ridge	45.385	-76.08	0
CNCLEP 69821	Arthropoda	Insecta	Lepidoptera	Notodontidae	Phalerinae		Datana	Datana ministra			Agriculture and Agri-Food Canada	658[0n]	15-Jun-2007	Canada	Ontario			Carleton co. Carp ridge	45.385	-76.08	0
moth44.02SA	Arthropoda	Insecta	Lepidoptera	Notodontidae	Phalerinae		Datana	Datana ministra			Biodiversity Institute of Ontario	639[0n]	18-Jul-2002	Canada	New Brunswick	Charlotte Co.		St. Andrews	45.0833	-67.0667
moth55.02SA	Arthropoda	Insecta	Lepidoptera	Notodontidae	Phalerinae		Datana	Datana ministra			Biodiversity Institute of Ontario	639[0n]	18-Jul-2002	Canada	New Brunswick	Charlotte Co.		St. Andrews	45.0833	-67.0667
moth135.02SA	Arthropoda	Insecta	Lepidoptera	Notodontidae	Phalerinae		Datana	Datana ministra			Biodiversity Institute of Ontario	639[0n]	19-Jul-2002	Canada	New Brunswick	Charlotte Co.		St. Andrews	45.0833	-67.0667
moth130.02SA	Arthropoda	Insecta	Lepidoptera	Notodontidae	Phalerinae		Datana	Datana ministra			Biodiversity Institute of Ontario	639[0n]	19-Jul-2002	Canada	New Brunswick	Charlotte Co.		St. Andrews	45.0833	-67.0667
moth758.02	Arthropoda	Insecta	Lepidoptera	Notodontidae	Phalerinae		Datana	Datana ministra			Biodiversity Institute of Ontario	639[0n]	24-Jun-2002	Canada	Ontario	Wellington County	Puslinch Township	Concession 11/Hume Rd	43.537	-80.134	320
08BBLEP-00097	Arthropoda	Insecta	Lepidoptera	Notodontidae	Phalerinae		Datana	Datana ministra			Biodiversity Institute of Ontario	658[0n]	28-Jun-2008	Canada	Ontario	Northwestern Ontario	Goulais River	beach on Lake Superior	46.849	-84.372	187
DH010284	Arthropoda	Insecta	Lepidoptera	Notodontidae	Phalerinae		Datana	Datana ministra			Research Collection of Daniel Handfield	658[0n]	29-Jun-2005	Canada	Quebec	St-Michel des Saints		Lac Dussault	47.002	-73.894
08BBLEP-00221	Arthropoda	Insecta	Lepidoptera	Notodontidae	Phalerinae		Datana	Datana ministra			Biodiversity Institute of Ontario	658[0n]	30-Jun-2008	Canada	Ontario	Pukaskwa National Park	Park road entrance		48.592	-86.289	187
2006-ONT-0922	Arthropoda	Insecta	Lepidoptera	Notodontidae	Phalerinae		Datana	Datana perspicua			Biodiversity Institute of Ontario	630[0n]	11-Jul-2006	Canada	Ontario	County of Lennox-Addington	Tamworth	Thompson Hill Rd	44.53	-77
NOC14597	Arthropoda	Insecta	Lepidoptera	Notodontidae	Phalerinae		Datana	Datana perspicua	J. Donald Lafontaine	Lafontained@agr.gc.ca	Canadian National Collection of Insects, Arachnids and Nematodes	658[0n]	20-Jul-2004	Canada	Ontario	St. Williams, Backus Woods			43.4888	-80.4709
NOC14596	Arthropoda	Insecta	Lepidoptera	Notodontidae	Phalerinae		Datana	Datana perspicua	J. Donald Lafontaine	Lafontained@agr.gc.ca	Canadian National Collection of Insects, Arachnids and Nematodes	658[0n]	20-Jul-2004	Canada	Ontario	St. Williams, Backus Woods			43.4888	-80.4709
NOC14595	Arthropoda	Insecta	Lepidoptera	Notodontidae	Phalerinae		Datana	Datana perspicua	J. Donald Lafontaine	Lafontained@agr.gc.ca	Canadian National Collection of Insects, Arachnids and Nematodes	640[0n]	20-Jul-2004	Canada	Ontario	St. Williams, Backus Woods			43.4888	-80.4709
moth326.01	Arthropoda	Insecta	Lepidoptera	Notodontidae	Phalerinae		Ellida	Ellida caniplaga			Biodiversity Institute of Ontario	617[0n]		Canada	Ontario	Wellington County	Puslinch Township	Concession 11/Hume Rd	43.537	-80.134	320
PPBP-0256	Arthropoda	Insecta	Lepidoptera	Notodontidae	Phalerinae		Ellida	Ellida caniplaga			Biodiversity Institute of Ontario	658[0n]	01-Jun-2008	Canada	Ontario	Point Pelee National Park		Field	41.93	-82.51	183
PPBP-0545	Arthropoda	Insecta	Lepidoptera	Notodontidae	Phalerinae		Ellida	Ellida caniplaga			Biodiversity Institute of Ontario	658[0n]	04-Jun-2008	Canada	Ontario	Point Pelee National Park		Beach	41.97	-82.536	179
PPBP-0868	Arthropoda	Insecta	Lepidoptera	Notodontidae	Phalerinae		Ellida	Ellida caniplaga			Biodiversity Institute of Ontario	658[0n]	06-Jun-2008	Canada	Ontario	Point Pelee National Park		Field	41.93	-82.51	183
04HBL005252	Arthropoda	Insecta	Lepidoptera	Notodontidae	Phalerinae		Ellida	Ellida caniplaga			Biodiversity Institute of Ontario	658[0n]	08-Jun-2004	Canada	Ontario	Wellington County	Puslinch Township	Concession 11/Hume Rd	43.537	-80.134	320
04HBL005323	Arthropoda	Insecta	Lepidoptera	Notodontidae	Phalerinae		Ellida	Ellida caniplaga			Biodiversity Institute of Ontario	658[0n]	10-Jun-2004	Canada	Ontario	Wellington County	Puslinch Township	Concession 11/Hume Rd	43.537	-80.134	320
2006-ONT-0837	Arthropoda	Insecta	Lepidoptera	Notodontidae	Phalerinae		Ellida	Ellida caniplaga			Biodiversity Institute of Ontario	658[0n]	11-Jul-2006	Canada	Ontario	County of Lennox-Addington	Tamworth	Thompson Hill Rd	44.53	-77
04HBL005112	Arthropoda	Insecta	Lepidoptera	Notodontidae	Phalerinae		Ellida	Ellida caniplaga			Biodiversity Institute of Ontario	657[1n]	12-Jul-2004	Canada	Ontario	Wellington County	Puslinch Township	Concession 11/Hume Rd	43.537	-80.134	320
HLC-10467	Arthropoda	Insecta	Lepidoptera	Notodontidae	Phalerinae		Ellida	Ellida caniplaga			Biodiversity Institute of Ontario	658[0n]	12-May-2005	Canada	Ontario	Wellington County	Puslinch Township	Concession 11/Hume Rd	43.537	-80.134	320
HLC-10468	Arthropoda	Insecta	Lepidoptera	Notodontidae	Phalerinae		Ellida	Ellida caniplaga			Biodiversity Institute of Ontario	658[0n]	12-May-2005	Canada	Ontario	Wellington County	Puslinch Township	Concession 11/Hume Rd	43.537	-80.134	320
04HBL005133	Arthropoda	Insecta	Lepidoptera	Notodontidae	Phalerinae		Ellida	Ellida caniplaga			Biodiversity Institute of Ontario	658[0n]	13-Jul-2004	Canada	Ontario	Wellington County	Puslinch Township	Concession 11/Hume Rd	43.537	-80.134	320
HLC-10426	Arthropoda	Insecta	Lepidoptera	Notodontidae	Phalerinae		Ellida	Ellida caniplaga			Biodiversity Institute of Ontario	658[0n]	14-May-2005	Canada	Ontario	Wellington County	Puslinch Township	Concession 11/Hume Rd	43.537	-80.134	320
Moth4307.03	Arthropoda	Insecta	Lepidoptera	Notodontidae	Phalerinae		Ellida	Ellida caniplaga			Biodiversity Institute of Ontario	658[0n]	15-Apr-2003	Canada	Ontario	Wellington County	Puslinch Township	Concession 11/Hume Rd	43.537	-80.134	320
Moth4349.03	Arthropoda	Insecta	Lepidoptera	Notodontidae	Phalerinae		Ellida	Ellida caniplaga			Biodiversity Institute of Ontario	658[0n]	15-Apr-2003	Canada	Ontario	Wellington County	Puslinch Township	Concession 11/Hume Rd	43.537	-80.134	320
PPBP-1979	Arthropoda	Insecta	Lepidoptera	Notodontidae	Phalerinae		Ellida	Ellida caniplaga			Biodiversity Institute of Ontario	658[0n]	19-Jun-2008	Canada	Ontario	Grey County	Fay Jensen Farm	interior of maple/ash hardwood forest	44.379	-80.574	427
PPBP-2082	Arthropoda	Insecta	Lepidoptera	Notodontidae	Phalerinae		Ellida	Ellida caniplaga			Biodiversity Institute of Ontario	658[0n]	20-Jun-2008	Canada	Ontario	Grey County	Fay Jensen Farm	Grass field behind barn	44.38	-80.58	343
PPBP-2088	Arthropoda	Insecta	Lepidoptera	Notodontidae	Phalerinae		Ellida	Ellida caniplaga			Biodiversity Institute of Ontario	658[0n]	20-Jun-2008	Canada	Ontario	Grey County	Fay Jensen Farm	Grass field behind barn	44.38	-80.58	343
PPBP-2213	Arthropoda	Insecta	Lepidoptera	Notodontidae	Phalerinae		Ellida	Ellida caniplaga			Biodiversity Institute of Ontario	658[0n]	20-Jun-2008	Canada	Ontario	Grey County	Fay Jensen Farm	interior of maple/ash hardwood forest	44.379	-80.574	427
PPBP-2211	Arthropoda	Insecta	Lepidoptera	Notodontidae	Phalerinae		Ellida	Ellida caniplaga			Biodiversity Institute of Ontario	658[0n]	20-Jun-2008	Canada	Ontario	Grey County	Fay Jensen Farm	interior of maple/ash hardwood forest	44.379	-80.574	427
moth358.01	Arthropoda	Insecta	Lepidoptera	Notodontidae	Phalerinae		Ellida	Ellida caniplaga			Biodiversity Institute of Ontario	639[0n]	20-May-2001	Canada	Ontario	Wellington County	Puslinch Township	Concession 11/Hume Rd	43.537	-80.134	320
05-ONMIS-0012	Arthropoda	Insecta	Lepidoptera	Notodontidae	Phalerinae		Ellida	Ellida caniplaga			Biodiversity Institute of Ontario	611[1n]	21-May-2005	Canada	Ontario
HBL008683	Arthropoda	Insecta	Lepidoptera	Notodontidae	Phalerinae		Ellida	Ellida caniplaga			Biodiversity Institute of Ontario	658[0n]	22-Jul-2003	Canada	New Brunswick	Charlotte Co.	St. Andrews		45.0833	-67.0667
08OEC-213	Arthropoda	Insecta	Lepidoptera	Notodontidae	Phalerinae		Ellida	Ellida caniplaga			Biodiversity Institute of Ontario	658[0n]	26-May-2008	Canada	Ontario	Kawartha	Oliver Ecological Centre, ca. 5 km NE of Bobcayeon	lake front meadow	44.564	-78.505	250
PPBP-0153	Arthropoda	Insecta	Lepidoptera	Notodontidae	Phalerinae		Ellida	Ellida caniplaga			Biodiversity Institute of Ontario	658[0n]	30-May-2008	Canada	Ontario	Point Pelee National Park		Forest	41.94	-82.52	174
PPBP-0133	Arthropoda	Insecta	Lepidoptera	Notodontidae	Phalerinae		Ellida	Ellida caniplaga			Biodiversity Institute of Ontario	658[0n]	30-May-2008	Canada	Ontario	Point Pelee National Park		Forest	41.94	-82.52	174
04HBL005043	Arthropoda	Insecta	Lepidoptera	Notodontidae	Phalerinae		Ellida	Ellida caniplaga			Biodiversity Institute of Ontario	658[0n]	31-Jul-2003	Canada	Ontario	Wellington County	Puslinch Township	Concession 11/Hume Rd	43.537	-80.134	320
2006-ONT-0491	Arthropoda	Insecta	Lepidoptera	Notodontidae	Phalerinae		Ellida	Ellida caniplaga			Biodiversity Institute of Ontario	658[0n]	31-May-2006	Canada	Ontario	Wellington County	Puslinch Township	Concession 11/Hume Rd	43.537	-80.134	320
moth665.01	Arthropoda	Insecta	Lepidoptera	Notodontidae	Phalerinae		Nadata	Nadata gibbosa			Biodiversity Institute of Ontario	617[0n]		Canada	Ontario	Wellington County	Puslinch Township	Concession 11/Hume Rd	43.537	-80.134	320
CGWC-4581	Arthropoda	Insecta	Lepidoptera	Notodontidae	Phalerinae		Nadata	Nadata gibbosa			Biodiversity Institute of Ontario	658[0n]		Canada	British Columbia
CGWC-4565	Arthropoda	Insecta	Lepidoptera	Notodontidae	Phalerinae		Nadata	Nadata gibbosa			Biodiversity Institute of Ontario	658[0n]		Canada	British Columbia
moth908.01	Arthropoda	Insecta	Lepidoptera	Notodontidae	Phalerinae		Nadata	Nadata gibbosa			Biodiversity Institute of Ontario	639[0n]	01-Jul-2001	Canada	Ontario	Wellington County	Puslinch Township	Concession 11/Hume Rd	43.537	-80.134	320
UASM57591	Arthropoda	Insecta	Lepidoptera	Notodontidae	Phalerinae		Nadata	Nadata gibbosa			Canadian National Collection of Insects, Arachnids and Nematodes	649[0n]	01-Jul-2005	Canada	Alberta			Edmonton; edge Fulton Ravine	53.545	-113.434
08BBLEP-00582	Arthropoda	Insecta	Lepidoptera	Notodontidae	Phalerinae		Nadata	Nadata gibbosa			Biodiversity Institute of Ontario	658[0n]	01-Jul-2008	Canada	Ontario	Pukaskwa National Park	Park road entrance		48.592	-86.289	187
PPBP-0326	Arthropoda	Insecta	Lepidoptera	Notodontidae	Phalerinae		Nadata	Nadata gibbosa			Biodiversity Institute of Ontario	658[0n]	01-Jun-2008	Canada	Ontario	Point Pelee National Park		Field	41.971	-82.535	163
08BBLEP-00607	Arthropoda	Insecta	Lepidoptera	Notodontidae	Phalerinae		Nadata	Nadata gibbosa			Biodiversity Institute of Ontario	658[0n]	02-Jul-2008	Canada	Ontario	Pukaskwa National Park	Park road entrance		48.592	-86.289	187
08BBLEP-00608	Arthropoda	Insecta	Lepidoptera	Notodontidae	Phalerinae		Nadata	Nadata gibbosa			Biodiversity Institute of Ontario	658[0n]	02-Jul-2008	Canada	Ontario	Pukaskwa National Park	Park road entrance		48.592	-86.289	187
MNBTT-3064	Arthropoda	Insecta	Lepidoptera	Notodontidae	Phalerinae		Nadata	Nadata gibbosa	Tony Thomas		Biodiversity Institute of Ontario	658[0n]	02-Jun-2006	Canada	New Brunswick	York Co	McAdam		45.583	-67.35
04HBL00795	Arthropoda	Insecta	Lepidoptera	Notodontidae	Phalerinae		Nadata	Nadata gibbosa			Biodiversity Institute of Ontario	658[0n]	03-Jul-2004	Canada	New Brunswick	Charlotte Co.		St. Andrews	45.0833	-67.0667
04HBL00663	Arthropoda	Insecta	Lepidoptera	Notodontidae	Phalerinae		Nadata	Nadata gibbosa			Biodiversity Institute of Ontario	658[0n]	03-Jul-2004	Canada	New Brunswick	Charlotte Co.		St. Andrews	45.0833	-67.0667
HLC-20491	Arthropoda	Insecta	Lepidoptera	Notodontidae	Phalerinae		Nadata	Nadata gibbosa			Biodiversity Institute of Ontario	657[1n]	03-Jul-2005	Canada	British Columbia	Glacier National Park		Abandoned Horse Stables near Beaver River	51.4132	-117.475	846
CGWC-1057	Arthropoda	Insecta	Lepidoptera	Notodontidae	Phalerinae		Nadata	Nadata gibbosa			Biodiversity Institute of Ontario	658[0n]	03-Jun-1994	Canada	British Columbia			Quesnel; Schiste Creek; Hydraulic Rd	52.58	-122.2	792.49
05-NBSTA-369	Arthropoda	Insecta	Lepidoptera	Notodontidae	Phalerinae		Nadata	Nadata gibbosa			Biodiversity Institute of Ontario	658[0n]	04-Aug-2005	Canada	New Brunswick	Charlotte Co.		St. Andrews	45.0833	-67.0667
08BBLEP-00835	Arthropoda	Insecta	Lepidoptera	Notodontidae	Phalerinae		Nadata	Nadata gibbosa			Biodiversity Institute of Ontario	658[0n]	04-Jul-2008	Canada	Manitoba		Bird Hill Provincial Park	Meadow	49.999	-96.876	267
08BBLEP-00831	Arthropoda	Insecta	Lepidoptera	Notodontidae	Phalerinae		Nadata	Nadata gibbosa	Evgeny V. Zakharov	zakharov@uoguelph.ca	Biodiversity Institute of Ontario	658[0n]	04-Jul-2008	Canada	Manitoba		Bird Hill Provincial Park	Meadow	49.999	-96.876	267
AVBC 257-10	Arthropoda	Insecta	Lepidoptera	Notodontidae	Phalerinae		Nadata	Nadata gibbosa	Libby Avis	libbyavis@shaw.ca	Biodiversity Institute of Ontario	658[0n]	05-Jul-2010	Canada	British Columbia	Vancouver Island	Port Alberni		49.3	-124.78	100
08-JDWBC-0044	Arthropoda	Insecta	Lepidoptera	Notodontidae	Phalerinae		Nadata	Nadata gibbosa			Research Collection of Jeremy deWaard	658[0n]	05-Jun-2008	Canada	British Columbia	Winfield	Beaver Lake Rd.		50.022	-119.325	907
08BBLEP-01104	Arthropoda	Insecta	Lepidoptera	Notodontidae	Phalerinae		Nadata	Nadata gibbosa	Evgeny V. Zakharov	zakharov@uoguelph.ca	Biodiversity Institute of Ontario	658[0n]	08-Jul-2008	Canada	Manitoba	Riding Mountain National Park	Wasagaming campground		50.656	-99.962	635
08BBLEP-01106	Arthropoda	Insecta	Lepidoptera	Notodontidae	Phalerinae		Nadata	Nadata gibbosa	Evgeny V. Zakharov	zakharov@uoguelph.ca	Biodiversity Institute of Ontario	658[0n]	08-Jul-2008	Canada	Manitoba	Riding Mountain National Park	Wasagaming campground		50.656	-99.962	635
08BBLEP-01105	Arthropoda	Insecta	Lepidoptera	Notodontidae	Phalerinae		Nadata	Nadata gibbosa	Evgeny V. Zakharov	zakharov@uoguelph.ca	Biodiversity Institute of Ontario	658[0n]	08-Jul-2008	Canada	Manitoba	Riding Mountain National Park	Wasagaming campground		50.656	-99.962	635
AVBC 302-10	Arthropoda	Insecta	Lepidoptera	Notodontidae	Phalerinae		Nadata	Nadata gibbosa	Libby Avis	libbyavis@shaw.ca	Biodiversity Institute of Ontario	658[0n]	08-Jul-2010	Canada	British Columbia	Vancouver Island	Port Alberni		49.3	-124.78	100
PPBP-1059	Arthropoda	Insecta	Lepidoptera	Notodontidae	Phalerinae		Nadata	Nadata gibbosa			Biodiversity Institute of Ontario	658[0n]	08-Jun-2008	Canada	Ontario	Point Pelee National Park		Staff House Yard	41.96	-82.53	204
PPBP-1061	Arthropoda	Insecta	Lepidoptera	Notodontidae	Phalerinae		Nadata	Nadata gibbosa	Evgeny V. Zakharov	zakharov@uoguelph.ca	Biodiversity Institute of Ontario	658[0n]	08-Jun-2008	Canada	Ontario	Point Pelee National Park		Staff House Yard	41.96	-82.53	204
PPBP-1060	Arthropoda	Insecta	Lepidoptera	Notodontidae	Phalerinae		Nadata	Nadata gibbosa			Biodiversity Institute of Ontario	658[0n]	08-Jun-2008	Canada	Ontario	Point Pelee National Park		Staff House Yard	41.96	-82.53	204
08BBLEP-01363	Arthropoda	Insecta	Lepidoptera	Notodontidae	Phalerinae		Nadata	Nadata gibbosa	Evgeny V. Zakharov	zakharov@uoguelph.ca	Biodiversity Institute of Ontario	658[0n]	09-Jul-2008	Canada	Manitoba	Riding Mountain National Park	Whirlpool River	grass field	50.66	-99.853	639
08BBLEP-01361	Arthropoda	Insecta	Lepidoptera	Notodontidae	Phalerinae		Nadata	Nadata gibbosa	Evgeny V. Zakharov	zakharov@uoguelph.ca	Biodiversity Institute of Ontario	658[0n]	09-Jul-2008	Canada	Manitoba	Riding Mountain National Park	Whirlpool River	grass field	50.66	-99.853	639
08BBLEP-01362	Arthropoda	Insecta	Lepidoptera	Notodontidae	Phalerinae		Nadata	Nadata gibbosa	Evgeny V. Zakharov	zakharov@uoguelph.ca	Biodiversity Institute of Ontario	658[0n]	09-Jul-2008	Canada	Manitoba	Riding Mountain National Park	Whirlpool River	grass field	50.66	-99.853	639
HLC-20575	Arthropoda	Insecta	Lepidoptera	Notodontidae	Phalerinae		Nadata	Nadata gibbosa			Biodiversity Institute of Ontario	622[0n]	10-Jul-2005	Canada	British Columbia		South of Golden/Nicholson on Highway 95	Cabin on Birchlands Rd	51.1588	-116.796	834
UBC-2007-0360	Arthropoda	Insecta	Lepidoptera	Notodontidae	Phalerinae		Nadata	Nadata gibbosa			Royal British Columbia Museum	658[0n]	10-Jul-2007	Canada	British Columbia	Vancouver	Stanley Park	Hollow Tree Area	49.301	-123.128	52
UBC-2007-0359	Arthropoda	Insecta	Lepidoptera	Notodontidae	Phalerinae		Nadata	Nadata gibbosa			Royal British Columbia Museum	658[0n]	10-Jul-2007	Canada	British Columbia	Vancouver	Stanley Park	Hollow Tree Area	49.301	-123.128	52
UBC-2007-0358	Arthropoda	Insecta	Lepidoptera	Notodontidae	Phalerinae		Nadata	Nadata gibbosa			Royal British Columbia Museum	658[0n]	10-Jul-2007	Canada	British Columbia	Vancouver	Stanley Park	Hollow Tree Area	49.301	-123.128	52
10-JDWBC-2237	Arthropoda	Insecta	Lepidoptera	Notodontidae	Phalerinae		Nadata	Nadata gibbosa			Royal British Columbia Museum	658[0n]	10-Jul-2008	Canada	British Columbia	nr. Sicamous	Sicamous Creek Silvicultural System	A2-A400	50.815	-118.877	1563
10-JDWBC-5852	Arthropoda	Insecta	Lepidoptera	Notodontidae	Phalerinae		Nadata	Nadata gibbosa			Royal British Columbia Museum	658[0n]	10-Jul-2009	Canada	British Columbia	Okanagan Falls	Mahoney Lake West	OFMLT	49.291	-119.591	545
10-JDWBC-5929	Arthropoda	Insecta	Lepidoptera	Notodontidae	Phalerinae		Nadata	Nadata gibbosa			Royal British Columbia Museum	658[0n]	10-Jul-2009	Canada	British Columbia	Okanagan Falls	Irrigation Rd. East	OFIR13	49.312	-119.502	743
04HBL005106	Arthropoda	Insecta	Lepidoptera	Notodontidae	Phalerinae		Nadata	Nadata gibbosa			Biodiversity Institute of Ontario	657[1n]	11-Jul-2004	Canada	Ontario	Wellington County	Puslinch Township	Concession 11/Hume Rd	43.537	-80.134	320
04HBL005084	Arthropoda	Insecta	Lepidoptera	Notodontidae	Phalerinae		Nadata	Nadata gibbosa			Biodiversity Institute of Ontario	658[0n]	11-Jul-2004	Canada	Ontario	Wellington County	Puslinch Township	Concession 11/Hume Rd	43.537	-80.134	320
10-JDWBC-5986	Arthropoda	Insecta	Lepidoptera	Notodontidae	Phalerinae		Nadata	Nadata gibbosa			Royal British Columbia Museum	623[0n]	11-Jul-2009	Canada	British Columbia	nr. Kamloops	Coquihalla Highway	TRCQ1	50.643	-120.485	842
CGWC-1058	Arthropoda	Insecta	Lepidoptera	Notodontidae	Phalerinae		Nadata	Nadata gibbosa			Biodiversity Institute of Ontario	658[0n]	11-May-1994	Canada	British Columbia			Quesnel; Schiste Creek; Hydraulic Rd	52.58	-122.2	792.49
HLC-20770	Arthropoda	Insecta	Lepidoptera	Notodontidae	Phalerinae		Nadata	Nadata gibbosa			Biodiversity Institute of Ontario	658[0n]	12-Jul-2005	Canada	British Columbia	Mount Revelstoke National Park		One-Mile Compound at base of Mount Revelstoke	51.0219	-118.207	560
HLC-20772	Arthropoda	Insecta	Lepidoptera	Notodontidae	Phalerinae		Nadata	Nadata gibbosa			Biodiversity Institute of Ontario	658[0n]	12-Jul-2005	Canada	British Columbia	Mount Revelstoke National Park		One-Mile Compound at base of Mount Revelstoke	51.0219	-118.207	560
HLC-20764	Arthropoda	Insecta	Lepidoptera	Notodontidae	Phalerinae		Nadata	Nadata gibbosa			Biodiversity Institute of Ontario	658[0n]	12-Jul-2005	Canada	British Columbia	Mount Revelstoke National Park		One-Mile Compound at base of Mount Revelstoke	51.0219	-118.207	560
HLC-20775	Arthropoda	Insecta	Lepidoptera	Notodontidae	Phalerinae		Nadata	Nadata gibbosa			Biodiversity Institute of Ontario	658[0n]	12-Jul-2005	Canada	British Columbia	Mount Revelstoke National Park		One-Mile Compound at base of Mount Revelstoke	51.0219	-118.207	560
HLC-20769	Arthropoda	Insecta	Lepidoptera	Notodontidae	Phalerinae		Nadata	Nadata gibbosa			Biodiversity Institute of Ontario	658[0n]	12-Jul-2005	Canada	British Columbia	Mount Revelstoke National Park		One-Mile Compound at base of Mount Revelstoke	51.0219	-118.207	560
HLC-20766	Arthropoda	Insecta	Lepidoptera	Notodontidae	Phalerinae		Nadata	Nadata gibbosa			Biodiversity Institute of Ontario	658[0n]	12-Jul-2005	Canada	British Columbia	Mount Revelstoke National Park		One-Mile Compound at base of Mount Revelstoke	51.0219	-118.207	560
HLC-20773	Arthropoda	Insecta	Lepidoptera	Notodontidae	Phalerinae		Nadata	Nadata gibbosa			Biodiversity Institute of Ontario	658[0n]	12-Jul-2005	Canada	British Columbia	Mount Revelstoke National Park		One-Mile Compound at base of Mount Revelstoke	51.0219	-118.207	560
HLC-20774	Arthropoda	Insecta	Lepidoptera	Notodontidae	Phalerinae		Nadata	Nadata gibbosa			Biodiversity Institute of Ontario	658[0n]	12-Jul-2005	Canada	British Columbia	Mount Revelstoke National Park		One-Mile Compound at base of Mount Revelstoke	51.0219	-118.207	560
HLC-20776	Arthropoda	Insecta	Lepidoptera	Notodontidae	Phalerinae		Nadata	Nadata gibbosa			Biodiversity Institute of Ontario	658[0n]	12-Jul-2005	Canada	British Columbia	Mount Revelstoke National Park		One-Mile Compound at base of Mount Revelstoke	51.0219	-118.207	560
HLC-20768	Arthropoda	Insecta	Lepidoptera	Notodontidae	Phalerinae		Nadata	Nadata gibbosa			Biodiversity Institute of Ontario	658[0n]	12-Jul-2005	Canada	British Columbia	Mount Revelstoke National Park		One-Mile Compound at base of Mount Revelstoke	51.0219	-118.207	560
HLC-20765	Arthropoda	Insecta	Lepidoptera	Notodontidae	Phalerinae		Nadata	Nadata gibbosa			Biodiversity Institute of Ontario	658[0n]	12-Jul-2005	Canada	British Columbia	Mount Revelstoke National Park		One-Mile Compound at base of Mount Revelstoke	51.0219	-118.207	560
HLC-20767	Arthropoda	Insecta	Lepidoptera	Notodontidae	Phalerinae		Nadata	Nadata gibbosa			Biodiversity Institute of Ontario	658[0n]	12-Jul-2005	Canada	British Columbia	Mount Revelstoke National Park		One-Mile Compound at base of Mount Revelstoke	51.0219	-118.207	560
HLC-20778	Arthropoda	Insecta	Lepidoptera	Notodontidae	Phalerinae		Nadata	Nadata gibbosa			Biodiversity Institute of Ontario	658[0n]	12-Jul-2005	Canada	British Columbia	Mount Revelstoke National Park		One-Mile Compound at base of Mount Revelstoke	51.0219	-118.207	560
HLC-20771	Arthropoda	Insecta	Lepidoptera	Notodontidae	Phalerinae		Nadata	Nadata gibbosa			Biodiversity Institute of Ontario	658[0n]	12-Jul-2005	Canada	British Columbia	Mount Revelstoke National Park		One-Mile Compound at base of Mount Revelstoke	51.0219	-118.207	560
HLC-20777	Arthropoda	Insecta	Lepidoptera	Notodontidae	Phalerinae		Nadata	Nadata gibbosa			Biodiversity Institute of Ontario	658[0n]	12-Jul-2005	Canada	British Columbia	Mount Revelstoke National Park		One-Mile Compound at base of Mount Revelstoke	51.0219	-118.207	560
10-JDWBC-0008	Arthropoda	Insecta	Lepidoptera	Notodontidae	Phalerinae		Nadata	Nadata gibbosa			Research Collection of Jeremy deWaard	658[0n]	12-Jul-2009	Canada	British Columbia	nr. Hazelton	Date Creek Silvicultural Systems	B1-T	55.437	-127.801	397
10-JDWBC-0106	Arthropoda	Insecta	Lepidoptera	Notodontidae	Phalerinae		Nadata	Nadata gibbosa			Research Collection of Jeremy deWaard	658[0n]	12-Jul-2009	Canada	British Columbia	nr. Hazelton	Date Creek Silvicultural Systems	A4-T	55.465	-127.806	406
10-JDWBC-0216	Arthropoda	Insecta	Lepidoptera	Notodontidae	Phalerinae		Nadata	Nadata gibbosa			Research Collection of Jeremy deWaard	658[0n]	12-Jul-2009	Canada	British Columbia	nr. Hazelton	Date Creek Silvicultural Systems	B5-T	55.427	-127.803	447
10-JDWBC-0217	Arthropoda	Insecta	Lepidoptera	Notodontidae	Phalerinae		Nadata	Nadata gibbosa			Royal British Columbia Museum	658[0n]	12-Jul-2009	Canada	British Columbia	nr. Hazelton	Date Creek Silvicultural Systems	B5-T	55.427	-127.803	447
10-JDWBC-0799	Arthropoda	Insecta	Lepidoptera	Notodontidae	Phalerinae		Nadata	Nadata gibbosa			Royal British Columbia Museum	658[0n]	12-Jul-2009	Canada	British Columbia	nr. Hazelton	Date Creek Silvicultural Systems	B2-T	55.459	-127.812	458
PPBP-1287	Arthropoda	Insecta	Lepidoptera	Notodontidae	Phalerinae		Nadata	Nadata gibbosa	Evgeny V. Zakharov	zakharov@uoguelph.ca	Biodiversity Institute of Ontario	658[0n]	12-Jun-2008	Canada	Ontario	Bruce Peninsula National Park	Bruce Peninsula	Gate house light	45.23	-81.53	228
08-JDWBC-0097	Arthropoda	Insecta	Lepidoptera	Notodontidae	Phalerinae		Nadata	Nadata gibbosa			Research Collection of Jeremy deWaard	658[0n]	12-Jun-2008	Canada	British Columbia	Kamloops	KC Park nr. Home Depot	TRHD2	50.666	-120.376	593
HLC-20957	Arthropoda	Insecta	Lepidoptera	Notodontidae	Phalerinae		Nadata	Nadata gibbosa			Biodiversity Institute of Ontario	658[0n]	14-Jul-2005	Canada	British Columbia	Glacier National Park		Glacier National Park Compound at Rogers Pass	51.3032	-117.519	1347
09BBELE-0411	Arthropoda	Insecta	Lepidoptera	Notodontidae	Phalerinae		Nadata	Nadata gibbosa			Biodiversity Institute of Ontario	658[0n]	14-Jul-2009	Canada	Newfoundland and Labrador	Gros Morne National Park	Berry Hill	Parking Lot	49.624	-57.932	134
PPBP-1427	Arthropoda	Insecta	Lepidoptera	Notodontidae	Phalerinae		Nadata	Nadata gibbosa			Biodiversity Institute of Ontario	658[0n]	14-Jun-2008	Canada	Ontario	Bruce Peninsula National Park	Bruce Peninsula	Cyprus Lake Info Booth	45.19	-81.56	223
Moth4518.03	Arthropoda	Insecta	Lepidoptera	Notodontidae	Phalerinae		Nadata	Nadata gibbosa			Biodiversity Institute of Ontario	589[0n]	15-Apr-2003	Canada	Ontario	Wellington County	Puslinch Township	Concession 11/Hume Rd	43.537	-80.134	320
Moth4280.03	Arthropoda	Insecta	Lepidoptera	Notodontidae	Phalerinae		Nadata	Nadata gibbosa			Biodiversity Institute of Ontario	658[0n]	15-Apr-2003	Canada	Ontario	Wellington County	Puslinch Township	Concession 11/Hume Rd	43.537	-80.134	320
Moth4257.03	Arthropoda	Insecta	Lepidoptera	Notodontidae	Phalerinae		Nadata	Nadata gibbosa			Biodiversity Institute of Ontario	658[0n]	15-Apr-2003	Canada	Ontario	Wellington County	Puslinch Township	Concession 11/Hume Rd	43.537	-80.134	320
Moth4321.03	Arthropoda	Insecta	Lepidoptera	Notodontidae	Phalerinae		Nadata	Nadata gibbosa			Biodiversity Institute of Ontario	658[0n]	15-Apr-2003	Canada	Ontario	Wellington County	Puslinch Township	Concession 11/Hume Rd	43.537	-80.134	320
Moth 422.03SA	Arthropoda	Insecta	Lepidoptera	Notodontidae	Phalerinae		Nadata	Nadata gibbosa			Biodiversity Institute of Ontario	658[0n]	15-Jul-2003	Canada	New Brunswick	Charlotte Co.		St. Andrew`s	45.0833	-67.0667
Moth 421.03SA	Arthropoda	Insecta	Lepidoptera	Notodontidae	Phalerinae		Nadata	Nadata gibbosa			Biodiversity Institute of Ontario	658[0n]	15-Jul-2003	Canada	New Brunswick	Charlotte Co.		St. Andrew`s	45.0833	-67.0667
HLC-21073	Arthropoda	Insecta	Lepidoptera	Notodontidae	Phalerinae		Nadata	Nadata gibbosa			Biodiversity Institute of Ontario	658[0n]	15-Jul-2005	Canada	British Columbia	Mount Revelstoke National Park		One-Mile Compound at base of Mount Revelstoke	51.0219	-118.207	560
HLC-21075	Arthropoda	Insecta	Lepidoptera	Notodontidae	Phalerinae		Nadata	Nadata gibbosa			Biodiversity Institute of Ontario	658[0n]	15-Jul-2005	Canada	British Columbia	Mount Revelstoke National Park		One-Mile Compound at base of Mount Revelstoke	51.0219	-118.207	560
HLC-21069	Arthropoda	Insecta	Lepidoptera	Notodontidae	Phalerinae		Nadata	Nadata gibbosa			Biodiversity Institute of Ontario	658[0n]	15-Jul-2005	Canada	British Columbia	Mount Revelstoke National Park		One-Mile Compound at base of Mount Revelstoke	51.0219	-118.207	560
HLC-20961	Arthropoda	Insecta	Lepidoptera	Notodontidae	Phalerinae		Nadata	Nadata gibbosa			Biodiversity Institute of Ontario	658[0n]	15-Jul-2005	Canada	British Columbia	Mount Revelstoke National Park		Monashee Cabin on Mount Revelstoke	51.0101	-118.185	877
HLC-21065	Arthropoda	Insecta	Lepidoptera	Notodontidae	Phalerinae		Nadata	Nadata gibbosa			Biodiversity Institute of Ontario	658[0n]	15-Jul-2005	Canada	British Columbia	Mount Revelstoke National Park		One-Mile Compound at base of Mount Revelstoke	51.0219	-118.207	560
HLC-20962	Arthropoda	Insecta	Lepidoptera	Notodontidae	Phalerinae		Nadata	Nadata gibbosa			Biodiversity Institute of Ontario	658[0n]	15-Jul-2005	Canada	British Columbia	Mount Revelstoke National Park		Monashee Cabin on Mount Revelstoke	51.0101	-118.185	877
HLC-20958	Arthropoda	Insecta	Lepidoptera	Notodontidae	Phalerinae		Nadata	Nadata gibbosa			Biodiversity Institute of Ontario	631[0n]	15-Jul-2005	Canada	British Columbia	Mount Revelstoke National Park		Monashee Cabin on Mount Revelstoke	51.0101	-118.185	877
HLC-20970	Arthropoda	Insecta	Lepidoptera	Notodontidae	Phalerinae		Nadata	Nadata gibbosa			Biodiversity Institute of Ontario	658[0n]	15-Jul-2005	Canada	British Columbia	Mount Revelstoke National Park		Monashee Cabin on Mount Revelstoke	51.0101	-118.185	877
HLC-20973	Arthropoda	Insecta	Lepidoptera	Notodontidae	Phalerinae		Nadata	Nadata gibbosa			Biodiversity Institute of Ontario	658[0n]	15-Jul-2005	Canada	British Columbia	Mount Revelstoke National Park		Monashee Cabin on Mount Revelstoke	51.0101	-118.185	877
HLC-20969	Arthropoda	Insecta	Lepidoptera	Notodontidae	Phalerinae		Nadata	Nadata gibbosa			Biodiversity Institute of Ontario	658[0n]	15-Jul-2005	Canada	British Columbia	Mount Revelstoke National Park		Monashee Cabin on Mount Revelstoke	51.0101	-118.185	877
HLC-20960	Arthropoda	Insecta	Lepidoptera	Notodontidae	Phalerinae		Nadata	Nadata gibbosa			Biodiversity Institute of Ontario	658[0n]	15-Jul-2005	Canada	British Columbia	Mount Revelstoke National Park		Monashee Cabin on Mount Revelstoke	51.0101	-118.185	877
HLC-20965	Arthropoda	Insecta	Lepidoptera	Notodontidae	Phalerinae		Nadata	Nadata gibbosa			Biodiversity Institute of Ontario	658[0n]	15-Jul-2005	Canada	British Columbia	Mount Revelstoke National Park		Monashee Cabin on Mount Revelstoke	51.0101	-118.185	877
HLC-21070	Arthropoda	Insecta	Lepidoptera	Notodontidae	Phalerinae		Nadata	Nadata gibbosa			Biodiversity Institute of Ontario	658[0n]	15-Jul-2005	Canada	British Columbia	Mount Revelstoke National Park		One-Mile Compound at base of Mount Revelstoke	51.0219	-118.207	560
HLC-21064	Arthropoda	Insecta	Lepidoptera	Notodontidae	Phalerinae		Nadata	Nadata gibbosa			Biodiversity Institute of Ontario	658[0n]	15-Jul-2005	Canada	British Columbia	Mount Revelstoke National Park		One-Mile Compound at base of Mount Revelstoke	51.0219	-118.207	560
HLC-20975	Arthropoda	Insecta	Lepidoptera	Notodontidae	Phalerinae		Nadata	Nadata gibbosa			Biodiversity Institute of Ontario	658[0n]	15-Jul-2005	Canada	British Columbia	Mount Revelstoke National Park		Monashee Cabin on Mount Revelstoke	51.0101	-118.185	877
HLC-20971	Arthropoda	Insecta	Lepidoptera	Notodontidae	Phalerinae		Nadata	Nadata gibbosa			Biodiversity Institute of Ontario	658[0n]	15-Jul-2005	Canada	British Columbia	Mount Revelstoke National Park		Monashee Cabin on Mount Revelstoke	51.0101	-118.185	877
HLC-21071	Arthropoda	Insecta	Lepidoptera	Notodontidae	Phalerinae		Nadata	Nadata gibbosa			Biodiversity Institute of Ontario	658[0n]	15-Jul-2005	Canada	British Columbia	Mount Revelstoke National Park		One-Mile Compound at base of Mount Revelstoke	51.0219	-118.207	560
HLC-21074	Arthropoda	Insecta	Lepidoptera	Notodontidae	Phalerinae		Nadata	Nadata gibbosa			Biodiversity Institute of Ontario	658[0n]	15-Jul-2005	Canada	British Columbia	Mount Revelstoke National Park		One-Mile Compound at base of Mount Revelstoke	51.0219	-118.207	560
HLC-21066	Arthropoda	Insecta	Lepidoptera	Notodontidae	Phalerinae		Nadata	Nadata gibbosa			Biodiversity Institute of Ontario	658[0n]	15-Jul-2005	Canada	British Columbia	Mount Revelstoke National Park		One-Mile Compound at base of Mount Revelstoke	51.0219	-118.207	560
HLC-20968	Arthropoda	Insecta	Lepidoptera	Notodontidae	Phalerinae		Nadata	Nadata gibbosa			Biodiversity Institute of Ontario	650[0n]	15-Jul-2005	Canada	British Columbia	Mount Revelstoke National Park		Monashee Cabin on Mount Revelstoke	51.0101	-118.185	877
HLC-21076	Arthropoda	Insecta	Lepidoptera	Notodontidae	Phalerinae		Nadata	Nadata gibbosa			Biodiversity Institute of Ontario	658[0n]	15-Jul-2005	Canada	British Columbia	Mount Revelstoke National Park		One-Mile Compound at base of Mount Revelstoke	51.0219	-118.207	560
HLC-21072	Arthropoda	Insecta	Lepidoptera	Notodontidae	Phalerinae		Nadata	Nadata gibbosa			Biodiversity Institute of Ontario	658[0n]	15-Jul-2005	Canada	British Columbia	Mount Revelstoke National Park		One-Mile Compound at base of Mount Revelstoke	51.0219	-118.207	560
HLC-21067	Arthropoda	Insecta	Lepidoptera	Notodontidae	Phalerinae		Nadata	Nadata gibbosa			Biodiversity Institute of Ontario	658[0n]	15-Jul-2005	Canada	British Columbia	Mount Revelstoke National Park		One-Mile Compound at base of Mount Revelstoke	51.0219	-118.207	560
HLC-20959	Arthropoda	Insecta	Lepidoptera	Notodontidae	Phalerinae		Nadata	Nadata gibbosa			Biodiversity Institute of Ontario	658[0n]	15-Jul-2005	Canada	British Columbia	Mount Revelstoke National Park		Monashee Cabin on Mount Revelstoke	51.0101	-118.185	877
HLC-20967	Arthropoda	Insecta	Lepidoptera	Notodontidae	Phalerinae		Nadata	Nadata gibbosa			Biodiversity Institute of Ontario	658[0n]	15-Jul-2005	Canada	British Columbia	Mount Revelstoke National Park		Monashee Cabin on Mount Revelstoke	51.0101	-118.185	877
HLC-20964	Arthropoda	Insecta	Lepidoptera	Notodontidae	Phalerinae		Nadata	Nadata gibbosa			Biodiversity Institute of Ontario	658[0n]	15-Jul-2005	Canada	British Columbia	Mount Revelstoke National Park		Monashee Cabin on Mount Revelstoke	51.0101	-118.185	877
HLC-20972	Arthropoda	Insecta	Lepidoptera	Notodontidae	Phalerinae		Nadata	Nadata gibbosa			Biodiversity Institute of Ontario	658[0n]	15-Jul-2005	Canada	British Columbia	Mount Revelstoke National Park		Monashee Cabin on Mount Revelstoke	51.0101	-118.185	877
HLC-20963	Arthropoda	Insecta	Lepidoptera	Notodontidae	Phalerinae		Nadata	Nadata gibbosa			Biodiversity Institute of Ontario	658[0n]	15-Jul-2005	Canada	British Columbia	Mount Revelstoke National Park		Monashee Cabin on Mount Revelstoke	51.0101	-118.185	877
HLC-20974	Arthropoda	Insecta	Lepidoptera	Notodontidae	Phalerinae		Nadata	Nadata gibbosa			Biodiversity Institute of Ontario	658[0n]	15-Jul-2005	Canada	British Columbia	Mount Revelstoke National Park		Monashee Cabin on Mount Revelstoke	51.0101	-118.185	877
HLC-21068	Arthropoda	Insecta	Lepidoptera	Notodontidae	Phalerinae		Nadata	Nadata gibbosa			Biodiversity Institute of Ontario	658[0n]	15-Jul-2005	Canada	British Columbia	Mount Revelstoke National Park		One-Mile Compound at base of Mount Revelstoke	51.0219	-118.207	560
HLC-20966	Arthropoda	Insecta	Lepidoptera	Notodontidae	Phalerinae		Nadata	Nadata gibbosa			Biodiversity Institute of Ontario	658[0n]	15-Jul-2005	Canada	British Columbia	Mount Revelstoke National Park		Monashee Cabin on Mount Revelstoke	51.0101	-118.185	877
2005-ONT-453	Arthropoda	Insecta	Lepidoptera	Notodontidae	Phalerinae		Nadata	Nadata gibbosa			Biodiversity Institute of Ontario	658[0n]	15-Jun-2005	Canada	Ontario	Wellington County	Puslinch Township	Concession 11/Hume Rd	43.537	-80.134	320
MNBTT-076	Arthropoda	Insecta	Lepidoptera	Notodontidae	Phalerinae		Nadata	Nadata gibbosa	Anthony W. Thomas	mothman@nbnet.nb.ca	Biodiversity Institute of Ontario	658[0n]	15-May-2000	Canada	New Brunswick	Sunbury County		Acadia Research Forest	46	-66.18
04HBL005204	Arthropoda	Insecta	Lepidoptera	Notodontidae	Phalerinae		Nadata	Nadata gibbosa			Biodiversity Institute of Ontario	658[0n]	16-Jul-2004	Canada	Ontario	Wellington County	Puslinch Township	Concession 11/Hume Rd	43.537	-80.134	320
AVBC 369-10	Arthropoda	Insecta	Lepidoptera	Notodontidae	Phalerinae		Nadata	Nadata gibbosa	Libby Avis	libbyavis@shaw.ca	Biodiversity Institute of Ontario	658[0n]	16-Jul-2010	Canada	British Columbia	Vancouver Island	Port Alberni		49.3	-124.78	100
HLC-20043	Arthropoda	Insecta	Lepidoptera	Notodontidae	Phalerinae		Nadata	Nadata gibbosa			Biodiversity Institute of Ontario	658[0n]	16-Jun-2005	Canada	British Columbia	Glacier National Park		Abandoned Horse Stables near Beaver River	51.4132	-117.475	846
MNBTT-3065	Arthropoda	Insecta	Lepidoptera	Notodontidae	Phalerinae		Nadata	Nadata gibbosa	Tony Thomas		Biodiversity Institute of Ontario	646[0n]	17-Jun-2006	Canada	New Brunswick	York Co	McAdam		45.583	-67.35
MNBTT-3066	Arthropoda	Insecta	Lepidoptera	Notodontidae	Phalerinae		Nadata	Nadata gibbosa	Tony Thomas		Biodiversity Institute of Ontario	658[0n]	17-Jun-2006	Canada	New Brunswick	York Co	McAdam		45.583	-67.35
MNBTT-3067	Arthropoda	Insecta	Lepidoptera	Notodontidae	Phalerinae		Nadata	Nadata gibbosa	Tony Thomas		Biodiversity Institute of Ontario	648[0n]	17-Jun-2006	Canada	New Brunswick	York Co	McAdam		45.583	-67.35
HLC-20080	Arthropoda	Insecta	Lepidoptera	Notodontidae	Phalerinae		Nadata	Nadata gibbosa			Biodiversity Institute of Ontario	651[0n]	18-Jun-2005	Canada	British Columbia	Mount Revelstoke National Park		One-Mile Compound at base of Mount Revelstoke	51.0219	-118.207	560
UBC-2007-0104	Arthropoda	Insecta	Lepidoptera	Notodontidae	Phalerinae		Nadata	Nadata gibbosa			Research Collection of Jeremy deWaard	658[0n]	19-Jun-2007	Canada	British Columbia	Vancouver	Stanley Park	Hollow Tree Area	49.301	-123.128	52
UBC-2007-0106	Arthropoda	Insecta	Lepidoptera	Notodontidae	Phalerinae		Nadata	Nadata gibbosa			Research Collection of Jeremy deWaard	658[0n]	19-Jun-2007	Canada	British Columbia	Vancouver	Stanley Park	Hollow Tree Area	49.301	-123.128	52
UBC-2007-0105	Arthropoda	Insecta	Lepidoptera	Notodontidae	Phalerinae		Nadata	Nadata gibbosa			Research Collection of Jeremy deWaard	658[0n]	19-Jun-2007	Canada	British Columbia	Vancouver	Stanley Park	Hollow Tree Area	49.301	-123.128	52
PPBP-2219	Arthropoda	Insecta	Lepidoptera	Notodontidae	Phalerinae		Nadata	Nadata gibbosa			Biodiversity Institute of Ontario	658[0n]	20-Jun-2008	Canada	Ontario	Grey County	Fay Jensen Farm	interior of maple/ash hardwood forest	44.379	-80.574	427
AVBC 149-10	Arthropoda	Insecta	Lepidoptera	Notodontidae	Phalerinae		Nadata	Nadata gibbosa	Libby Avis	libbyavis@shaw.ca	Biodiversity Institute of Ontario	658[0n]	20-Jun-2010	Canada	British Columbia	Vancouver Island	Port Alberni		49.3	-124.78	100
DH001306	Arthropoda	Insecta	Lepidoptera	Notodontidae	Phalerinae		Nadata	Nadata gibbosa			Research Collection of Daniel Handfield	658[0n]	22-Jun-2003	Canada	Quebec	St. Michel des Saints			47.0025	-73.9019
04HBL005619	Arthropoda	Insecta	Lepidoptera	Notodontidae	Phalerinae		Nadata	Nadata gibbosa			Biodiversity Institute of Ontario	658[0n]	24-Jun-2004	Canada	Ontario	Wellington County	Puslinch Township	Concession 11/Hume Rd	43.537	-80.134	320
04HBL005618	Arthropoda	Insecta	Lepidoptera	Notodontidae	Phalerinae		Nadata	Nadata gibbosa			Biodiversity Institute of Ontario	658[0n]	24-Jun-2004	Canada	Ontario	Wellington County	Puslinch Township	Concession 11/Hume Rd	43.537	-80.134	320
10-JDWBC-5082	Arthropoda	Insecta	Lepidoptera	Notodontidae	Phalerinae		Nadata	Nadata gibbosa			Royal British Columbia Museum	658[0n]	24-May-2009	Canada	British Columbia	Okanagan Falls	Mahoney Lake East	OFM11	49.285	-119.586	507
10-JDWBC-5144	Arthropoda	Insecta	Lepidoptera	Notodontidae	Phalerinae		Nadata	Nadata gibbosa			Royal British Columbia Museum	658[0n]	24-May-2009	Canada	British Columbia	Okanagan Falls	Mahoney Lake West	OFMLT	49.291	-119.591	545
09BBELE-1621	Arthropoda	Insecta	Lepidoptera	Notodontidae	Phalerinae		Nadata	Nadata gibbosa			Biodiversity Institute of Ontario	614[0n]	25-Jul-2009	Canada	Nova Scotia	Cape Breton Highlands National Park	Skyline	Cape Breton Headlands hiking trail	46.737	-60.881	427
HLC-20240	Arthropoda	Insecta	Lepidoptera	Notodontidae	Phalerinae		Nadata	Nadata gibbosa			Biodiversity Institute of Ontario	632[0n]	25-Jun-2005	Canada	British Columbia	Mount Revelstoke National Park		One-Mile Compound at base of Mount Revelstoke	51.0219	-118.207	560
HLC-20238	Arthropoda	Insecta	Lepidoptera	Notodontidae	Phalerinae		Nadata	Nadata gibbosa			Biodiversity Institute of Ontario	657[1n]	25-Jun-2005	Canada	British Columbia	Mount Revelstoke National Park		One-Mile Compound at base of Mount Revelstoke	51.0219	-118.207	560
HLC-20233	Arthropoda	Insecta	Lepidoptera	Notodontidae	Phalerinae		Nadata	Nadata gibbosa			Biodiversity Institute of Ontario	621[0n]	25-Jun-2005	Canada	British Columbia	Mount Revelstoke National Park		One-Mile Compound at base of Mount Revelstoke	51.0219	-118.207	560
HLC-20239	Arthropoda	Insecta	Lepidoptera	Notodontidae	Phalerinae		Nadata	Nadata gibbosa			Biodiversity Institute of Ontario	622[0n]	25-Jun-2005	Canada	British Columbia	Mount Revelstoke National Park		One-Mile Compound at base of Mount Revelstoke	51.0219	-118.207	560
HLC-20234	Arthropoda	Insecta	Lepidoptera	Notodontidae	Phalerinae		Nadata	Nadata gibbosa			Biodiversity Institute of Ontario	636[0n]	25-Jun-2005	Canada	British Columbia	Mount Revelstoke National Park		One-Mile Compound at base of Mount Revelstoke	51.0219	-118.207	560
HLC-20236	Arthropoda	Insecta	Lepidoptera	Notodontidae	Phalerinae		Nadata	Nadata gibbosa			Biodiversity Institute of Ontario	636[0n]	25-Jun-2005	Canada	British Columbia	Mount Revelstoke National Park		One-Mile Compound at base of Mount Revelstoke	51.0219	-118.207	560
HLC-20235	Arthropoda	Insecta	Lepidoptera	Notodontidae	Phalerinae		Nadata	Nadata gibbosa			Biodiversity Institute of Ontario	658[0n]	25-Jun-2005	Canada	British Columbia	Mount Revelstoke National Park		One-Mile Compound at base of Mount Revelstoke	51.0219	-118.207	560
HLC-20232	Arthropoda	Insecta	Lepidoptera	Notodontidae	Phalerinae		Nadata	Nadata gibbosa			Biodiversity Institute of Ontario	633[0n]	25-Jun-2005	Canada	British Columbia	Mount Revelstoke National Park		One-Mile Compound at base of Mount Revelstoke	51.0219	-118.207	560
HLC-20237	Arthropoda	Insecta	Lepidoptera	Notodontidae	Phalerinae		Nadata	Nadata gibbosa			Biodiversity Institute of Ontario	658[0n]	25-Jun-2005	Canada	British Columbia	Mount Revelstoke National Park		One-Mile Compound at base of Mount Revelstoke	51.0219	-118.207	560
08BBLEP-02587	Arthropoda	Insecta	Lepidoptera	Notodontidae	Phalerinae		Nadata	Nadata gibbosa	Evgeny V. Zakharov	zakharov@uoguelph.ca	Biodiversity Institute of Ontario	658[0n]	26-Jul-2008	Canada	Alberta	Waterton Lakes National Park	Blakiston Creek	Fast-flowing, rocky creekside	49.078	-113.882	1312
HLC-22257	Arthropoda	Insecta	Lepidoptera	Notodontidae	Phalerinae		Nadata	Nadata gibbosa			Biodiversity Institute of Ontario	658[0n]	27-Jul-2005	Canada	British Columbia	Mount Revelstoke National Park		One-Mile Compound at base of Mount Revelstoke	51.0219	-118.207	560
HLC-22255	Arthropoda	Insecta	Lepidoptera	Notodontidae	Phalerinae		Nadata	Nadata gibbosa			Biodiversity Institute of Ontario	658[0n]	27-Jul-2005	Canada	British Columbia	Mount Revelstoke National Park		One-Mile Compound at base of Mount Revelstoke	51.0219	-118.207	560
HLC-22253	Arthropoda	Insecta	Lepidoptera	Notodontidae	Phalerinae		Nadata	Nadata gibbosa			Biodiversity Institute of Ontario	658[0n]	27-Jul-2005	Canada	British Columbia	Mount Revelstoke National Park		One-Mile Compound at base of Mount Revelstoke	51.0219	-118.207	560
HLC-22256	Arthropoda	Insecta	Lepidoptera	Notodontidae	Phalerinae		Nadata	Nadata gibbosa			Biodiversity Institute of Ontario	658[0n]	27-Jul-2005	Canada	British Columbia	Mount Revelstoke National Park		One-Mile Compound at base of Mount Revelstoke	51.0219	-118.207	560
HLC-22254	Arthropoda	Insecta	Lepidoptera	Notodontidae	Phalerinae		Nadata	Nadata gibbosa			Biodiversity Institute of Ontario	658[0n]	27-Jul-2005	Canada	British Columbia	Mount Revelstoke National Park		One-Mile Compound at base of Mount Revelstoke	51.0219	-118.207	560
HLC-22219	Arthropoda	Insecta	Lepidoptera	Notodontidae	Phalerinae		Nadata	Nadata gibbosa			Biodiversity Institute of Ontario	658[0n]	27-Jul-2005	Canada	British Columbia	Mount Revelstoke National Park		Monashee Cabin on Mount Revelstoke	51.0101	-118.185	877
DH001310	Arthropoda	Insecta	Lepidoptera	Notodontidae	Phalerinae		Nadata	Nadata gibbosa			Research Collection of Daniel Handfield	588[0n]	28-Jun-2003	Canada	Quebec	Ste. Christine			45.6514	-72.4578
PFC-2006-0159	Arthropoda	Insecta	Lepidoptera	Notodontidae	Phalerinae		Nadata	Nadata gibbosa	Leland M. Humble	lhumble@nrcan.gc.ca	Canadian Forest Service, Pacific Forestry Centre	658[0n]	28-Jun-2006	Canada	British Columbia			Saanich, Prospect Lake, Echo Dr.	48.515	-123.435	61
08BBLEP-00117	Arthropoda	Insecta	Lepidoptera	Notodontidae	Phalerinae		Nadata	Nadata gibbosa			Biodiversity Institute of Ontario	658[0n]	28-Jun-2008	Canada	Ontario	Northwestern Ontario	Goulais River	beach on Lake Superior	46.849	-84.372	187
2006-ONT-0415	Arthropoda	Insecta	Lepidoptera	Notodontidae	Phalerinae		Nadata	Nadata gibbosa			Biodiversity Institute of Ontario	658[0n]	28-May-2006	Canada	Ontario	Wellington County	Puslinch Township	Concession 11/Hume Rd	43.537	-80.134	320
HLC-22626	Arthropoda	Insecta	Lepidoptera	Notodontidae	Phalerinae		Nadata	Nadata gibbosa			Biodiversity Institute of Ontario	658[0n]	29-Jul-2005	Canada	British Columbia	Mount Revelstoke National Park		One-Mile Compound at base of Mount Revelstoke	51.0219	-118.207	560
DH010282	Arthropoda	Insecta	Lepidoptera	Notodontidae	Phalerinae		Nadata	Nadata gibbosa			Research Collection of Daniel Handfield	658[0n]	29-Jun-2005	Canada	Quebec	St-Michel des Saints		Lac Dussault	47.002	-73.894
DH010283	Arthropoda	Insecta	Lepidoptera	Notodontidae	Phalerinae		Nadata	Nadata gibbosa			Research Collection of Daniel Handfield	658[0n]	29-Jun-2005	Canada	Quebec	St-Michel des Saints		Lac Dussault	47.002	-73.894
08BBLEP-00305	Arthropoda	Insecta	Lepidoptera	Notodontidae	Phalerinae		Nadata	Nadata gibbosa			Biodiversity Institute of Ontario	658[0n]	30-Jun-2008	Canada	Ontario	Pukaskwa National Park	Park road entrance		48.592	-86.289	187
08BBLEP-00210	Arthropoda	Insecta	Lepidoptera	Notodontidae	Phalerinae		Nadata	Nadata gibbosa			Biodiversity Institute of Ontario	658[0n]	30-Jun-2008	Canada	Ontario	Pukaskwa National Park	Park road entrance		48.592	-86.289	187
PPBP-0013	Arthropoda	Insecta	Lepidoptera	Notodontidae	Phalerinae		Nadata	Nadata gibbosa			Biodiversity Institute of Ontario	658[0n]	31-May-2008	Canada	Ontario	Point Pelee National Park		Field	41.94	-82.52	173
05-NBSTA-295	Arthropoda	Insecta	Lepidoptera	Notodontidae	Phalerinae		Peridea	Peridea angulosa			Biodiversity Institute of Ontario	658[0n]	03-Aug-2005	Canada	New Brunswick	Charlotte Co.		St. Andrews	45.0833	-67.0667
05-NBSTA-468	Arthropoda	Insecta	Lepidoptera	Notodontidae	Phalerinae		Peridea	Peridea angulosa			Biodiversity Institute of Ontario	658[0n]	07-Aug-2005	Canada	New Brunswick	Charlotte Co.		St. Andrews	45.0833	-67.0667
PPBP-0934	Arthropoda	Insecta	Lepidoptera	Notodontidae	Phalerinae		Peridea	Peridea angulosa			Biodiversity Institute of Ontario	658[0n]	07-Jun-2008	Canada	Ontario	Point Pelee National Park		Field	41.93	-82.51	183
PPBP-1095	Arthropoda	Insecta	Lepidoptera	Notodontidae	Phalerinae		Peridea	Peridea angulosa			Biodiversity Institute of Ontario	658[0n]	08-Jun-2008	Canada	Ontario	Point Pelee National Park		Staff House Yard	41.96	-82.53	204
2006-ONT-0975	Arthropoda	Insecta	Lepidoptera	Notodontidae	Phalerinae		Peridea	Peridea angulosa			Biodiversity Institute of Ontario	658[0n]	16-Jul-2006	Canada	Ontario	Wellington County	Puslinch Township	Concession 11/Hume Rd	43.537	-80.134	320
DH010781	Arthropoda	Insecta	Lepidoptera	Notodontidae	Phalerinae		Peridea	Peridea angulosa			Research Collection of Daniel Handfield	543[1n]	20-Jul-2005	Canada	Quebec	Val-des-Monts		Lac Barnes	45.65	-75.593
HLC-16077	Arthropoda	Insecta	Lepidoptera	Notodontidae	Phalerinae		Peridea	Peridea angulosa			Biodiversity Institute of Ontario	658[0n]	22-Jul-2006	Canada	Ontario	Wellington County	Puslinch Township	Concession 11/Hume Rd	43.537	-80.134	320
moth1110.01	Arthropoda	Insecta	Lepidoptera	Notodontidae	Phalerinae		Peridea	Peridea basitriens			Biodiversity Institute of Ontario	617[0n]		Canada	Ontario	Wellington County	Puslinch Township	Concession 11/Hume Rd	43.537	-80.134	320
MNBTT-3006	Arthropoda	Insecta	Lepidoptera	Notodontidae	Phalerinae		Peridea	Peridea basitriens	Tony Thomas		Biodiversity Institute of Ontario	641[0n]	07-Jul-2006	Canada	New Brunswick	York Co	McAdam		45.583	-67.35
MNBTT-3007	Arthropoda	Insecta	Lepidoptera	Notodontidae	Phalerinae		Peridea	Peridea basitriens	Tony Thomas		Biodiversity Institute of Ontario	595[0n]	07-Jul-2006	Canada	New Brunswick	York Co	McAdam		45.583	-67.35
PERI1.00	Arthropoda	Insecta	Lepidoptera	Notodontidae	Phalerinae		Peridea	Peridea basitriens			Biodiversity Institute of Ontario	639[0n]	08-Aug-2000	Canada	Ontario	Wellington County	Puslinch Township	Concession 11/Hume Rd	43.537	-80.134	320
DH012721	Arthropoda	Insecta	Lepidoptera	Notodontidae	Phalerinae		Peridea	Peridea basitriens	Daniel Handfield	dhandfield@mediamedtech.com	Research Collection of Daniel Handfield	657[0n]	10-Jun-2006	Canada	Quebec	Reserve Portneuf		Lac Goujon	47.148	-72.126
MNBTT-3005	Arthropoda	Insecta	Lepidoptera	Notodontidae	Phalerinae		Peridea	Peridea basitriens	Tony Thomas		Biodiversity Institute of Ontario	658[0n]	12-Jul-2006	Canada	New Brunswick	Carleton Co.	Meduxnekeag River, Jackson Falls		46.233	-67.75
Moth4415.03	Arthropoda	Insecta	Lepidoptera	Notodontidae	Phalerinae		Peridea	Peridea basitriens			Biodiversity Institute of Ontario	658[0n]	15-Apr-2003	Canada	Ontario	Wellington County	Puslinch Township	Concession 11/Hume Rd	43.537	-80.134	320
Moth4617.03	Arthropoda	Insecta	Lepidoptera	Notodontidae	Phalerinae		Peridea	Peridea basitriens			Biodiversity Institute of Ontario	616[0n]	15-Apr-2003	Canada	Ontario	Wellington County	Puslinch Township	Concession 11/Hume Rd	43.537	-80.134	320
09BBELE-0612	Arthropoda	Insecta	Lepidoptera	Notodontidae	Phalerinae		Peridea	Peridea basitriens			Biodiversity Institute of Ontario	658[0n]	21-Jul-2009	Canada	Nova Scotia	Cape Breton Highlands National Park	Beulach Ban Falls	Road	46.819	-60.623	61
PPBP-2318	Arthropoda	Insecta	Lepidoptera	Notodontidae	Phalerinae		Peridea	Peridea basitriens			Biodiversity Institute of Ontario	658[0n]	21-Jun-2008	Canada	Ontario	Grey County	Fay Jensen Farm	Grass field behind barn	44.38	-80.58	343
HLC-16078	Arthropoda	Insecta	Lepidoptera	Notodontidae	Phalerinae		Peridea	Peridea basitriens			Biodiversity Institute of Ontario	658[0n]	22-Jul-2006	Canada	Ontario	Wellington County	Puslinch Township	Concession 11/Hume Rd	43.537	-80.134	320
2005-ONT-686	Arthropoda	Insecta	Lepidoptera	Notodontidae	Phalerinae		Peridea	Peridea basitriens			Biodiversity Institute of Ontario	658[0n]	24-Jul-2005	Canada	Ontario	Wellington County	Puslinch Township	Concession 11/Hume Rd	43.537	-80.134	320
2006-ONT-0493	Arthropoda	Insecta	Lepidoptera	Notodontidae	Phalerinae		Peridea	Peridea basitriens			Biodiversity Institute of Ontario	647[0n]	31-May-2006	Canada	Ontario	Wellington County	Puslinch Township	Concession 11/Hume Rd	43.537	-80.134	320
09BBELE-0900	Arthropoda	Insecta	Lepidoptera	Notodontidae	Phalerinae		Peridea	Peridea ferruginea			Biodiversity Institute of Ontario	658[0n]	02-Aug-2009	Canada	Nova Scotia	Kejimkujik National Park	Gold Mines	Open field in coniferous forest	44.383	-65.202	117
09BBELE-0937	Arthropoda	Insecta	Lepidoptera	Notodontidae	Phalerinae		Peridea	Peridea ferruginea			Biodiversity Institute of Ontario	588[0n]	02-Aug-2009	Canada	Nova Scotia	Kejimkujik National Park	Gold Mines	Open field in coniferous forest	44.383	-65.202	117
MNBTT-3069	Arthropoda	Insecta	Lepidoptera	Notodontidae	Phalerinae		Peridea	Peridea ferruginea	Tony Thomas		Biodiversity Institute of Ontario	648[0n]	02-Jun-2006	Canada	New Brunswick	York Co	McAdam		45.583	-67.35
2006-ONT-0577	Arthropoda	Insecta	Lepidoptera	Notodontidae	Phalerinae		Peridea	Peridea ferruginea			Biodiversity Institute of Ontario	658[0n]	02-Jun-2006	Canada	Ontario	Wellington County	Puslinch Township	Concession 11/Hume Rd	43.537	-80.134	320
MNBTT-3068	Arthropoda	Insecta	Lepidoptera	Notodontidae	Phalerinae		Peridea	Peridea ferruginea	Tony Thomas		Biodiversity Institute of Ontario	658[0n]	02-Jun-2006	Canada	New Brunswick	York Co	McAdam		45.583	-67.35
2006-ONT-0576	Arthropoda	Insecta	Lepidoptera	Notodontidae	Phalerinae		Peridea	Peridea ferruginea			Biodiversity Institute of Ontario	658[0n]	02-Jun-2006	Canada	Ontario	Wellington County	Puslinch Township	Concession 11/Hume Rd	43.537	-80.134	320
05-NBSTA-356	Arthropoda	Insecta	Lepidoptera	Notodontidae	Phalerinae		Peridea	Peridea ferruginea			Biodiversity Institute of Ontario	658[0n]	04-Aug-2005	Canada	New Brunswick	Charlotte Co.		St. Andrews	45.0833	-67.0667
05-NBSTA-357	Arthropoda	Insecta	Lepidoptera	Notodontidae	Phalerinae		Peridea	Peridea ferruginea			Biodiversity Institute of Ontario	658[0n]	04-Aug-2005	Canada	New Brunswick	Charlotte Co.		St. Andrews	45.0833	-67.0667
05-NBSTA-443	Arthropoda	Insecta	Lepidoptera	Notodontidae	Phalerinae		Peridea	Peridea ferruginea			Biodiversity Institute of Ontario	658[0n]	06-Aug-2005	Canada	New Brunswick	Charlotte Co.		St. Andrews	45.0833	-67.0667
05-NBSTA-467	Arthropoda	Insecta	Lepidoptera	Notodontidae	Phalerinae		Peridea	Peridea ferruginea			Biodiversity Institute of Ontario	658[0n]	07-Aug-2005	Canada	New Brunswick	Charlotte Co.		St. Andrews	45.0833	-67.0667
MNBTT-244	Arthropoda	Insecta	Lepidoptera	Notodontidae	Phalerinae		Peridea	Peridea ferruginea	Anthony W. Thomas	mothman@nbnet.nb.ca	Biodiversity Institute of Ontario	658[0n]	08-Aug-2000	Canada	New Brunswick	Sunbury County		Acadia Research Forest	46	-66.18
PPBP-1219	Arthropoda	Insecta	Lepidoptera	Notodontidae	Phalerinae		Peridea	Peridea ferruginea			Biodiversity Institute of Ontario	658[0n]	12-Jun-2008	Canada	Ontario	Bruce Peninsula National Park	Bruce Peninsula	Singing Sands	45.19	-81.58	173
DH011982	Arthropoda	Insecta	Lepidoptera	Notodontidae	Phalerinae		Peridea	Peridea ferruginea	Daniel Handfield	dhandfield@mediamedtech.com	Research Collection of Daniel Handfield	612[0n]	13-Jul-2006	Canada	Quebec	Saint-Narcice		Tourbiere	46.585	-73.198
2005-ONT-1456	Arthropoda	Insecta	Lepidoptera	Notodontidae	Phalerinae		Peridea	Peridea ferruginea			Biodiversity Institute of Ontario	658[0n]	14-Aug-2005	Canada	Ontario	Wellington County	Puslinch Township	Concession 11/Hume Rd	43.537	-80.134	320
MNBTT-3071	Arthropoda	Insecta	Lepidoptera	Notodontidae	Phalerinae		Peridea	Peridea ferruginea	Tony Thomas		Biodiversity Institute of Ontario	658[0n]	14-Jul-2006	Canada	New Brunswick	York Co	McAdam		45.583	-67.35
MNBTT-3072	Arthropoda	Insecta	Lepidoptera	Notodontidae	Phalerinae		Peridea	Peridea ferruginea	Tony Thomas		Biodiversity Institute of Ontario	658[0n]	14-Jul-2006	Canada	New Brunswick	York Co	McAdam		45.583	-67.35
MNBTT-3070	Arthropoda	Insecta	Lepidoptera	Notodontidae	Phalerinae		Peridea	Peridea ferruginea	Tony Thomas		Biodiversity Institute of Ontario	656[0n]	14-Jul-2006	Canada	New Brunswick	York Co	McAdam		45.583	-67.35
Moth4368.03	Arthropoda	Insecta	Lepidoptera	Notodontidae	Phalerinae		Peridea	Peridea ferruginea			Biodiversity Institute of Ontario	658[0n]	15-Apr-2003	Canada	Ontario	Wellington County	Puslinch Township	Concession 11/Hume Rd	43.537	-80.134	320
Moth4457.03	Arthropoda	Insecta	Lepidoptera	Notodontidae	Phalerinae		Peridea	Peridea ferruginea			Biodiversity Institute of Ontario	658[0n]	15-Apr-2003	Canada	Ontario	Wellington County	Puslinch Township	Concession 11/Hume Rd	43.537	-80.134	320
Moth4463.03	Arthropoda	Insecta	Lepidoptera	Notodontidae	Phalerinae		Peridea	Peridea ferruginea			Biodiversity Institute of Ontario	658[0n]	15-Apr-2003	Canada	Ontario	Wellington County	Puslinch Township	Concession 11/Hume Rd	43.537	-80.134	320
Moth4442.03	Arthropoda	Insecta	Lepidoptera	Notodontidae	Phalerinae		Peridea	Peridea ferruginea			Biodiversity Institute of Ontario	591[0n]	15-Apr-2003	Canada	Ontario	Wellington County	Puslinch Township	Concession 11/Hume Rd	43.537	-80.134	320
Moth4447.03	Arthropoda	Insecta	Lepidoptera	Notodontidae	Phalerinae		Peridea	Peridea ferruginea			Biodiversity Institute of Ontario	658[0n]	15-Apr-2003	Canada	Ontario	Wellington County	Puslinch Township	Concession 11/Hume Rd	43.537	-80.134	320
Moth 427.03SA	Arthropoda	Insecta	Lepidoptera	Notodontidae	Phalerinae		Peridea	Peridea ferruginea			Biodiversity Institute of Ontario	658[0n]	15-Jul-2003	Canada	New Brunswick	Charlotte Co.		St. Andrew`s	45.0833	-67.0667
Moth 426.03SA	Arthropoda	Insecta	Lepidoptera	Notodontidae	Phalerinae		Peridea	Peridea ferruginea			Biodiversity Institute of Ontario	658[0n]	15-Jul-2003	Canada	New Brunswick	Charlotte Co.		St. Andrew`s	45.0833	-67.0667
Moth 436.03SA	Arthropoda	Insecta	Lepidoptera	Notodontidae	Phalerinae		Peridea	Peridea ferruginea			Biodiversity Institute of Ontario	658[0n]	15-Jul-2003	Canada	New Brunswick	Charlotte Co.		St. Andrew`s	45.0833	-67.0667
2006-ONT-0976	Arthropoda	Insecta	Lepidoptera	Notodontidae	Phalerinae		Peridea	Peridea ferruginea			Biodiversity Institute of Ontario	658[0n]	16-Jul-2006	Canada	Ontario	Wellington County	Puslinch Township	Concession 11/Hume Rd	43.537	-80.134	320
04HBL007560	Arthropoda	Insecta	Lepidoptera	Notodontidae	Phalerinae		Peridea	Peridea ferruginea			Biodiversity Institute of Ontario	658[0n]	18-Jul-2002	Canada	New Brunswick	Charlotte Co.		St. Andrews	45.0833	-67.0667
MNBTT-018	Arthropoda	Insecta	Lepidoptera	Notodontidae	Phalerinae		Peridea	Peridea ferruginea	Anthony W. Thomas	mothman@nbnet.nb.ca	Biodiversity Institute of Ontario	658[0n]	19-Jul-2000	Canada	New Brunswick	Sunbury County		Acadia Research Forest	46	-66.18
MNBTT-014	Arthropoda	Insecta	Lepidoptera	Notodontidae	Phalerinae		Peridea	Peridea ferruginea	Anthony W. Thomas	mothman@nbnet.nb.ca	Biodiversity Institute of Ontario	658[0n]	19-Jul-2000	Canada	New Brunswick	Sunbury County		Acadia Research Forest	46	-66.18
MNBTT-017	Arthropoda	Insecta	Lepidoptera	Notodontidae	Phalerinae		Peridea	Peridea ferruginea	Anthony W. Thomas	mothman@nbnet.nb.ca	Biodiversity Institute of Ontario	658[0n]	19-Jul-2000	Canada	New Brunswick	Sunbury County		Acadia Research Forest	46	-66.18
09BBELE-0562	Arthropoda	Insecta	Lepidoptera	Notodontidae	Phalerinae		Peridea	Peridea ferruginea			Biodiversity Institute of Ontario	639[0n]	20-Jul-2009	Canada	Nova Scotia	Cape Breton Highlands National Park	Big Intervale/Warden Station	Mixed hardwood/coniferous forest	46.829	-60.613	54
09BBELE-0279	Arthropoda	Insecta	Lepidoptera	Notodontidae	Phalerinae		Peridea	Peridea ferruginea			Biodiversity Institute of Ontario	640[0n]	23-Jul-2009	Canada	Nova Scotia	Cape Breton Highlands National Park	MacIntosh Brook	Parking Lot	46.812	-60.768	26
09BBELE-2295	Arthropoda	Insecta	Lepidoptera	Notodontidae	Phalerinae		Peridea	Peridea ferruginea			Biodiversity Institute of Ontario	650[0n]	24-Jul-2009	Canada	Nova Scotia	Cape Breton Highlands National Park	Warren Lake	Hiking Trail through mixed hardwood/coniferous forest	46.713	-60.383	59
09BBELE-2297	Arthropoda	Insecta	Lepidoptera	Notodontidae	Phalerinae		Peridea	Peridea ferruginea			Biodiversity Institute of Ontario	658[0n]	24-Jul-2009	Canada	Nova Scotia	Cape Breton Highlands National Park	Warren Lake	Hiking Trail through mixed hardwood/coniferous forest	46.713	-60.383	59
09BBELE-2012	Arthropoda	Insecta	Lepidoptera	Notodontidae	Phalerinae		Peridea	Peridea ferruginea			Biodiversity Institute of Ontario	658[0n]	26-Jul-2009	Canada	Nova Scotia	Cape Breton Highlands National Park	Glasgow Lake Lookoff	Hiking Trail through mixed wood conifer, fen, taiga	46.835	-60.434	269
09BBELE-2180	Arthropoda	Insecta	Lepidoptera	Notodontidae	Phalerinae		Peridea	Peridea ferruginea			Biodiversity Institute of Ontario	658[0n]	26-Jul-2009	Canada	Nova Scotia	Cape Breton Highlands National Park	Glasgow Lake Lookoff	Hiking Trail through mixed wood conifer, fen, taiga	46.835	-60.434	269
09BBELE-2019	Arthropoda	Insecta	Lepidoptera	Notodontidae	Phalerinae		Peridea	Peridea ferruginea			Biodiversity Institute of Ontario	658[0n]	26-Jul-2009	Canada	Nova Scotia	Cape Breton Highlands National Park	Glasgow Lake Lookoff	Hiking Trail through mixed wood conifer, fen, taiga	46.835	-60.434	269
09BBELE-2049	Arthropoda	Insecta	Lepidoptera	Notodontidae	Phalerinae		Peridea	Peridea ferruginea			Biodiversity Institute of Ontario	658[0n]	26-Jul-2009	Canada	Nova Scotia	Cape Breton Highlands National Park	Glasgow Lake Lookoff	Hiking Trail through mixed wood conifer, fen, taiga	46.835	-60.434	269
09BBELE-2152	Arthropoda	Insecta	Lepidoptera	Notodontidae	Phalerinae		Peridea	Peridea ferruginea			Biodiversity Institute of Ontario	636[0n]	26-Jul-2009	Canada	Nova Scotia	Cape Breton Highlands National Park	Glasgow Lake Lookoff	Hiking Trail through mixed wood conifer, fen, taiga	46.835	-60.434	269
09BBELE-2011	Arthropoda	Insecta	Lepidoptera	Notodontidae	Phalerinae		Peridea	Peridea ferruginea			Biodiversity Institute of Ontario	658[0n]	26-Jul-2009	Canada	Nova Scotia	Cape Breton Highlands National Park	Glasgow Lake Lookoff	Hiking Trail through mixed wood conifer, fen, taiga	46.835	-60.434	269
09BBELE-1993	Arthropoda	Insecta	Lepidoptera	Notodontidae	Phalerinae		Peridea	Peridea ferruginea			Biodiversity Institute of Ontario	636[0n]	26-Jul-2009	Canada	Nova Scotia	Cape Breton Highlands National Park	Glasgow Lake Lookoff	Hiking Trail through mixed wood conifer, fen, taiga	46.835	-60.434	269
09BBELE-2063	Arthropoda	Insecta	Lepidoptera	Notodontidae	Phalerinae		Peridea	Peridea ferruginea			Biodiversity Institute of Ontario	658[0n]	26-Jul-2009	Canada	Nova Scotia	Cape Breton Highlands National Park	Glasgow Lake Lookoff	Hiking Trail through mixed wood conifer, fen, taiga	46.835	-60.434	269
09BBELE-0098	Arthropoda	Insecta	Lepidoptera	Notodontidae	Phalerinae		Peridea	Peridea ferruginea			Biodiversity Institute of Ontario	658[0n]	26-Jul-2009	Canada	Nova Scotia	Cape Breton Highlands National Park	Glasgow Lake Lookoff	Hiking Trail through mixed wood conifer, fen, taiga	46.835	-60.434	269
08BBLEP-00143	Arthropoda	Insecta	Lepidoptera	Notodontidae	Phalerinae		Peridea	Peridea ferruginea			Biodiversity Institute of Ontario	658[0n]	28-Jun-2008	Canada	Ontario	Northwestern Ontario	Goulais River	beach on Lake Superior	46.849	-84.372	187
05-NBSTA-154	Arthropoda	Insecta	Lepidoptera	Notodontidae	Phalerinae		Peridea	Peridea ferruginea			Biodiversity Institute of Ontario	658[0n]	30-Jul-2005	Canada	New Brunswick	Charlotte Co.		St. Andrews	45.0833	-67.0667
05-NBSTA-153	Arthropoda	Insecta	Lepidoptera	Notodontidae	Phalerinae		Peridea	Peridea ferruginea			Biodiversity Institute of Ontario	658[0n]	30-Jul-2005	Canada	New Brunswick	Charlotte Co.		St. Andrews	45.0833	-67.0667
05-NBSTA-202	Arthropoda	Insecta	Lepidoptera	Notodontidae	Phalerinae		Peridea	Peridea ferruginea			Biodiversity Institute of Ontario	658[0n]	31-Jul-2005	Canada	New Brunswick	Charlotte Co.		St. Andrews	45.0833	-67.0667
05-NBSTA-200	Arthropoda	Insecta	Lepidoptera	Notodontidae	Phalerinae		Peridea	Peridea ferruginea			Biodiversity Institute of Ontario	658[0n]	31-Jul-2005	Canada	New Brunswick	Charlotte Co.		St. Andrews	45.0833	-67.0667
moth232.01	Arthropoda	Insecta	Lepidoptera	Notodontidae	Pygaerinae		Clostera	Clostera albosigma			Biodiversity Institute of Ontario	617[0n]		Canada	Ontario	Wellington County	Puslinch Township	Concession 11/Hume Rd	43.537	-80.134	320
09BBELE-0698	Arthropoda	Insecta	Lepidoptera	Notodontidae	Pygaerinae		Clostera	Clostera albosigma			Biodiversity Institute of Ontario	658[0n]	01-Aug-2009	Canada	Nova Scotia	Kejimkujik National Park	Front Gate Warden Station	Open grassy field	44.434	-65.196	129
08BBLEP-00580	Arthropoda	Insecta	Lepidoptera	Notodontidae	Pygaerinae		Clostera	Clostera albosigma			Biodiversity Institute of Ontario	658[0n]	01-Jul-2008	Canada	Ontario	Pukaskwa National Park	Park road entrance		48.592	-86.289	187
04HBL00802	Arthropoda	Insecta	Lepidoptera	Notodontidae	Pygaerinae		Clostera	Clostera albosigma			Biodiversity Institute of Ontario	658[0n]	03-Jul-2004	Canada	New Brunswick	Charlotte Co.		St. Andrews	45.0833	-67.0667
05-NBSTA-355	Arthropoda	Insecta	Lepidoptera	Notodontidae	Pygaerinae		Clostera	Clostera albosigma			Biodiversity Institute of Ontario	658[0n]	04-Aug-2005	Canada	New Brunswick	Charlotte Co.		St. Andrews	45.0833	-67.0667
MNBTT-3057	Arthropoda	Insecta	Lepidoptera	Notodontidae	Pygaerinae		Clostera	Clostera albosigma	Tony Thomas		Biodiversity Institute of Ontario	658[0n]	04-May-2006	Canada	New Brunswick	York Co	McAdam		45.583	-67.35
MNBTT-3056	Arthropoda	Insecta	Lepidoptera	Notodontidae	Pygaerinae		Clostera	Clostera albosigma	Tony Thomas		Biodiversity Institute of Ontario	658[0n]	04-May-2006	Canada	New Brunswick	York Co	McAdam		45.583	-67.35
MNBTT-3054	Arthropoda	Insecta	Lepidoptera	Notodontidae	Pygaerinae		Clostera	Clostera albosigma	Tony Thomas		Biodiversity Institute of Ontario	658[0n]	04-May-2006	Canada	New Brunswick	York Co	McAdam		45.583	-67.35
09BBELE-2528	Arthropoda	Insecta	Lepidoptera	Notodontidae	Pygaerinae		Clostera	Clostera albosigma			Biodiversity Institute of Ontario	658[0n]	05-Jul-2009	Canada	Newfoundland and Labrador	Terra Nova National Park	Malady Head	Green Head Meadow	48.649	-53.917	50
09BBELE-1747	Arthropoda	Insecta	Lepidoptera	Notodontidae	Pygaerinae		Clostera	Clostera albosigma			Biodiversity Institute of Ontario	658[0n]	05-Jul-2009	Canada	Newfoundland and Labrador	Terra Nova National Park	Malady Head	Green Head Meadow	48.649	-53.917	50
08BBLEP-04920	Arthropoda	Insecta	Lepidoptera	Notodontidae	Pygaerinae		Clostera	Clostera albosigma			Biodiversity Institute of Ontario	658[0n]	06-Aug-2008	Canada	Alberta	Waterton Lakes National Park	Blakiston Creek	Rocky creekside	49.078	-113.882	1312
08BBLEP-04884	Arthropoda	Insecta	Lepidoptera	Notodontidae	Pygaerinae		Clostera	Clostera albosigma			Biodiversity Institute of Ontario	632[0n]	06-Aug-2008	Canada	Alberta	Waterton Lakes National Park	Blakiston Creek	Rocky creekside	49.078	-113.882	1312
04HBL005221	Arthropoda	Insecta	Lepidoptera	Notodontidae	Pygaerinae		Clostera	Clostera albosigma			Biodiversity Institute of Ontario	658[0n]	06-Jun-2004	Canada	Ontario	Wellington County	Puslinch Township	Concession 11/Hume Rd	43.537	-80.134	320
CLOS2.00	Arthropoda	Insecta	Lepidoptera	Notodontidae	Pygaerinae		Clostera	Clostera albosigma			Biodiversity Institute of Ontario	639[0n]	08-Aug-2000	Canada	Ontario	Wellington County	Puslinch Township	Concession 11/Hume Rd	43.537	-80.134	320
05-NBSTA-523	Arthropoda	Insecta	Lepidoptera	Notodontidae	Pygaerinae		Clostera	Clostera albosigma			Biodiversity Institute of Ontario	552[4n]	08-Aug-2005	Canada	New Brunswick	Charlotte Co.		St. Andrews	45.0833	-67.0667
08BBLEP-05327	Arthropoda	Insecta	Lepidoptera	Notodontidae	Pygaerinae		Clostera	Clostera albosigma			Biodiversity Institute of Ontario	658[0n]	08-Aug-2008	Canada	Alberta	Waterton Lakes National Park	Coppermine Creek	Roadside meadow	49.105	-113.959	1427
09BBELE-1041	Arthropoda	Insecta	Lepidoptera	Notodontidae	Pygaerinae		Clostera	Clostera albosigma			Biodiversity Institute of Ontario	658[0n]	08-Aug-2009	Canada	New Brunswick	Fundy National Park	Chignecto Group Camping Site #2	Parking lot, surrounded by mixed forest	45.603	-64.988	314
08BBLEP-01125	Arthropoda	Insecta	Lepidoptera	Notodontidae	Pygaerinae		Clostera	Clostera albosigma	Evgeny V. Zakharov	zakharov@uoguelph.ca	Biodiversity Institute of Ontario	658[0n]	08-Jul-2008	Canada	Manitoba	Riding Mountain National Park	Wasagaming campground		50.656	-99.962	635
10BBCLP-1265	Arthropoda	Insecta	Lepidoptera	Notodontidae	Pygaerinae		Clostera	Clostera albosigma			Biodiversity Institute of Ontario	572[0n]	08-Jun-2010	Canada	Ontario	Wawa	Wawa Visitor Centre	Parking lot	47.975	-84.783	287
05-NBSTA-581	Arthropoda	Insecta	Lepidoptera	Notodontidae	Pygaerinae		Clostera	Clostera albosigma			Biodiversity Institute of Ontario	658[0n]	09-Aug-2005	Canada	New Brunswick	Charlotte Co.		St. Andrews	45.0833	-67.0667
04HBL005283	Arthropoda	Insecta	Lepidoptera	Notodontidae	Pygaerinae		Clostera	Clostera albosigma			Biodiversity Institute of Ontario	658[0n]	09-Jun-2004	Canada	Ontario	Wellington County	Puslinch Township	Concession 11/Hume Rd	43.537	-80.134	320
09BBELE-1111	Arthropoda	Insecta	Lepidoptera	Notodontidae	Pygaerinae		Clostera	Clostera albosigma			Biodiversity Institute of Ontario	658[0n]	10-Aug-2009	Canada	New Brunswick	Fundy National Park	Chignecto Group Camping Site #2	Roadside vegetation, goldenrod	45.603	-64.988	314
MNBTT-915	Arthropoda	Insecta	Lepidoptera	Notodontidae	Pygaerinae		Clostera	Clostera albosigma	Anthony W. Thomas	mothman@nbnet.nb.ca	Biodiversity Institute of Ontario	658[0n]	10-May-2001	Canada	New Brunswick	York County		North Lake	45.49	-67.44
10BBCLP-1263	Arthropoda	Insecta	Lepidoptera	Notodontidae	Pygaerinae		Clostera	Clostera albosigma			Biodiversity Institute of Ontario	658[0n]	11-Aug-2010	Canada	Alberta	Elk Island NP	Staff Housing Area	Deciduous forest	53.684	-112.863	721
10BBCLP-1264	Arthropoda	Insecta	Lepidoptera	Notodontidae	Pygaerinae		Clostera	Clostera albosigma			Biodiversity Institute of Ontario	658[0n]	11-Aug-2010	Canada	Alberta	Elk Island NP	Staff Housing Area	Deciduous forest	53.684	-112.863	721
10BBCLP-1266	Arthropoda	Insecta	Lepidoptera	Notodontidae	Pygaerinae		Clostera	Clostera albosigma			Biodiversity Institute of Ontario	658[0n]	11-Jun-2010	Canada	Ontario	Pukaskwa NP	Pukaskwa NP Cmpgrd. Trls.	Mossy boreal forest	48.593	-86.294	192
CGWC-1051	Arthropoda	Insecta	Lepidoptera	Notodontidae	Pygaerinae		Clostera	Clostera albosigma			Biodiversity Institute of Ontario	615[0n]	11-May-1994	Canada	British Columbia			Quesnel; Schiste Creek; Hydraulic Rd	52.58	-122.2	792.49
moth246.01	Arthropoda	Insecta	Lepidoptera	Notodontidae	Pygaerinae		Clostera	Clostera albosigma			Biodiversity Institute of Ontario	639[0n]	11-May-2001	Canada	Ontario	Wellington County	Puslinch Township	Concession 11/Hume Rd	43.537	-80.134	320
HLC-10387	Arthropoda	Insecta	Lepidoptera	Notodontidae	Pygaerinae		Clostera	Clostera albosigma			Biodiversity Institute of Ontario	658[0n]	11-May-2005	Canada	Ontario	Wellington County	Puslinch Township	Concession 11/Hume Rd	43.537	-80.134	320
HLC-10361	Arthropoda	Insecta	Lepidoptera	Notodontidae	Pygaerinae		Clostera	Clostera albosigma			Biodiversity Institute of Ontario	658[0n]	11-May-2005	Canada	Ontario	Wellington County	Puslinch Township	Concession 11/Hume Rd	43.537	-80.134	320
08BBLEP-05078	Arthropoda	Insecta	Lepidoptera	Notodontidae	Pygaerinae		Clostera	Clostera albosigma			Biodiversity Institute of Ontario	658[0n]	12-Aug-2008	Canada	Manitoba	Riding Mountain National Park	Moon Lake	Lakeside meadow	50.874	-100.051	660
CGWC-1052	Arthropoda	Insecta	Lepidoptera	Notodontidae	Pygaerinae		Clostera	Clostera albosigma			Biodiversity Institute of Ontario	556[0n]	12-Jul-1996	Canada	British Columbia			Riske Creek; Doc English Gulch	51.951	-122.367	914.411
10-JDWBC-0653	Arthropoda	Insecta	Lepidoptera	Notodontidae	Pygaerinae		Clostera	Clostera albosigma			Research Collection of Jeremy deWaard	658[0n]	12-Jul-2009	Canada	British Columbia	nr. Hazelton	Date Cr. Silvicultural System	A2-T	55.466	-127.815	460
10-JDWBC-0011	Arthropoda	Insecta	Lepidoptera	Notodontidae	Pygaerinae		Clostera	Clostera albosigma			Research Collection of Jeremy deWaard	658[0n]	12-Jul-2009	Canada	British Columbia	nr. Hazelton	Date Creek Silvicultural Systems	B1-T	55.437	-127.801	397
10-JDWBC-0806	Arthropoda	Insecta	Lepidoptera	Notodontidae	Pygaerinae		Clostera	Clostera albosigma			Royal British Columbia Museum	658[0n]	12-Jul-2009	Canada	British Columbia	nr. Hazelton	Date Creek Silvicultural Systems	B2-T	55.459	-127.812	458
10-JDWBC-0119	Arthropoda	Insecta	Lepidoptera	Notodontidae	Pygaerinae		Clostera	Clostera albosigma			Research Collection of Jeremy deWaard	658[0n]	12-Jul-2009	Canada	British Columbia	nr. Hazelton	Date Creek Silvicultural Systems	A4-T	55.465	-127.806	406
HLC-10473	Arthropoda	Insecta	Lepidoptera	Notodontidae	Pygaerinae		Clostera	Clostera albosigma			Biodiversity Institute of Ontario	658[0n]	12-May-2005	Canada	Ontario	Wellington County	Puslinch Township	Concession 11/Hume Rd	43.537	-80.134	320
09BBELE-0050	Arthropoda	Insecta	Lepidoptera	Notodontidae	Pygaerinae		Clostera	Clostera albosigma			Biodiversity Institute of Ontario	658[0n]	13-Aug-2009	Canada	New Brunswick	Kouchibouguac National Park	Research House	Corridor between Mixed Forest	46.771	-65.006	52
HLC-10449	Arthropoda	Insecta	Lepidoptera	Notodontidae	Pygaerinae		Clostera	Clostera albosigma			Biodiversity Institute of Ontario	658[0n]	13-May-2005	Canada	Ontario	Wellington County	Puslinch Township	Concession 11/Hume Rd	43.537	-80.134	320
HLC-10450	Arthropoda	Insecta	Lepidoptera	Notodontidae	Pygaerinae		Clostera	Clostera albosigma			Biodiversity Institute of Ontario	658[0n]	13-May-2005	Canada	Ontario	Wellington County	Puslinch Township	Concession 11/Hume Rd	43.537	-80.134	320
Moth4065.03	Arthropoda	Insecta	Lepidoptera	Notodontidae	Pygaerinae		Clostera	Clostera albosigma			Biodiversity Institute of Ontario	658[0n]	15-Apr-2003	Canada	Ontario	Wellington County	Puslinch Township	Concession 11/Hume Rd	43.537	-80.134	320
Moth4600.03	Arthropoda	Insecta	Lepidoptera	Notodontidae	Pygaerinae		Clostera	Clostera albosigma			Biodiversity Institute of Ontario	562[0n]	15-Apr-2003	Canada	Ontario	Wellington County	Puslinch Township	Concession 11/Hume Rd	43.537	-80.134	320
BL1458	Arthropoda	Insecta	Lepidoptera	Notodontidae	Pygaerinae		Clostera	Clostera albosigma			University of Guelph	658[0n]	15-Jul-2008	Canada	Ontario	Ariss		5868 2nd Line E.
10BBCLP-1268	Arthropoda	Insecta	Lepidoptera	Notodontidae	Pygaerinae		Clostera	Clostera albosigma			Biodiversity Institute of Ontario	658[0n]	15-Jul-2010	Canada	British Columbia	Glacier NP	Hemlock Grove Trl.	Grassy area near hemlock forest	51.242	-117.649	1016
PPBP-1513	Arthropoda	Insecta	Lepidoptera	Notodontidae	Pygaerinae		Clostera	Clostera albosigma			Biodiversity Institute of Ontario	658[0n]	15-Jun-2008	Canada	Ontario	Bruce Peninsula National Park	Bruce Peninsula	Cyprus lake gate house	45.23	-81.53	228
PPBP-1579	Arthropoda	Insecta	Lepidoptera	Notodontidae	Pygaerinae		Clostera	Clostera albosigma			Biodiversity Institute of Ontario	658[0n]	15-Jun-2008	Canada	Ontario	Bruce Peninsula National Park	Bruce Peninsula	Cyprus lake gate house	45.23	-81.53	228
PPBP-1592	Arthropoda	Insecta	Lepidoptera	Notodontidae	Pygaerinae		Clostera	Clostera albosigma			Biodiversity Institute of Ontario	658[0n]	15-Jun-2008	Canada	Ontario	Bruce Peninsula National Park	Bruce Peninsula	Cyprus lake gate house	45.23	-81.53	228
PPBP-1512	Arthropoda	Insecta	Lepidoptera	Notodontidae	Pygaerinae		Clostera	Clostera albosigma			Biodiversity Institute of Ontario	658[0n]	15-Jun-2008	Canada	Ontario	Bruce Peninsula National Park	Bruce Peninsula	Cyprus lake gate house	45.23	-81.53	228
10BBCLP-1256	Arthropoda	Insecta	Lepidoptera	Notodontidae	Pygaerinae		Clostera	Clostera albosigma			Biodiversity Institute of Ontario	658[0n]	15-Jun-2010	Canada	Saskatchewan	Prince Albert NP	Overflow Cmpgrd.	Open field cmpgrd.	53.905	-106.074	574
10BBCLP-1262	Arthropoda	Insecta	Lepidoptera	Notodontidae	Pygaerinae		Clostera	Clostera albosigma			Biodiversity Institute of Ontario	657[0n]	15-Jun-2010	Canada	Saskatchewan	Prince Albert NP	Overflow Cmpgrd.	Open field cmpgrd.	53.905	-106.074	574
10BBCLP-1261	Arthropoda	Insecta	Lepidoptera	Notodontidae	Pygaerinae		Clostera	Clostera albosigma			Biodiversity Institute of Ontario	658[0n]	15-Jun-2010	Canada	Saskatchewan	Prince Albert NP	Overflow Cmpgrd.	Open field cmpgrd.	53.905	-106.074	574
HLC-20027	Arthropoda	Insecta	Lepidoptera	Notodontidae	Pygaerinae		Clostera	Clostera albosigma			Biodiversity Institute of Ontario	658[0n]	16-Jun-2005	Canada	British Columbia	Glacier National Park		Abandoned Horse Stables near Beaver River	51.4132	-117.475	846
PPBP-1694	Arthropoda	Insecta	Lepidoptera	Notodontidae	Pygaerinae		Clostera	Clostera albosigma			Biodiversity Institute of Ontario	656[0n]	16-Jun-2008	Canada	Ontario	Grey County	Beaver Valley	Jensen perennial garden
08-JDWBC-0181	Arthropoda	Insecta	Lepidoptera	Notodontidae	Pygaerinae		Clostera	Clostera albosigma			Royal British Columbia Museum	658[0n]	17-Jun-2008	Canada	British Columbia	nr. Hazelton	Date Creek Silvicultural Systems	B2-T	55.459	-127.812	458
08-JDWBC-3219	Arthropoda	Insecta	Lepidoptera	Notodontidae	Pygaerinae		Clostera	Clostera albosigma			Research Collection of Jeremy deWaard	632[0n]	17-Jun-2008	Canada	British Columbia	nr. Hazelton	Date Cr. Silvicultural System	A2-T	55.466	-127.815	460
10BBCLP-1260	Arthropoda	Insecta	Lepidoptera	Notodontidae	Pygaerinae		Clostera	Clostera albosigma			Biodiversity Institute of Ontario	658[0n]	17-Jun-2010	Canada	Saskatchewan	Prince Albert NP	Overflow Cmpgrd.	Open field cmpgrd.	53.905	-106.074	574
10BBCLP-1259	Arthropoda	Insecta	Lepidoptera	Notodontidae	Pygaerinae		Clostera	Clostera albosigma			Biodiversity Institute of Ontario	658[0n]	17-Jun-2010	Canada	Saskatchewan	Prince Albert NP	Overflow Cmpgrd.	Open field cmpgrd.	53.905	-106.074	574
04HBL005594	Arthropoda	Insecta	Lepidoptera	Notodontidae	Pygaerinae		Clostera	Clostera albosigma			Biodiversity Institute of Ontario	658[0n]	19-Jun-2004	Canada	Ontario	Wellington County	Puslinch Township	Concession 11/Hume Rd	43.537	-80.134	320
05-ONMIS-0021	Arthropoda	Insecta	Lepidoptera	Notodontidae	Pygaerinae		Clostera	Clostera albosigma			Biodiversity Institute of Ontario	658[0n]	21-May-2005	Canada	Ontario
2006-ONT-0139	Arthropoda	Insecta	Lepidoptera	Notodontidae	Pygaerinae		Clostera	Clostera albosigma			Biodiversity Institute of Ontario	658[0n]	22-Apr-2006	Canada	Ontario	Wellington County	Puslinch Township	Concession 11/Hume Rd	43.537	-80.134	320
2005-ONT-606	Arthropoda	Insecta	Lepidoptera	Notodontidae	Pygaerinae		Clostera	Clostera albosigma			Biodiversity Institute of Ontario	658[0n]	22-Jul-2005	Canada	Ontario	Wellington County	Puslinch Township	Concession 11/Hume Rd	43.537	-80.134	320
10-JDWBC-2919	Arthropoda	Insecta	Lepidoptera	Notodontidae	Pygaerinae		Clostera	Clostera albosigma			Royal British Columbia Museum	658[0n]	22-Jun-2009	Canada	British Columbia	nr. Hazelton	Date Creek Silvicultural Systems	B2-T	55.459	-127.812	458
10-JDWBC-2956	Arthropoda	Insecta	Lepidoptera	Notodontidae	Pygaerinae		Clostera	Clostera albosigma			Royal British Columbia Museum	658[0n]	22-Jun-2009	Canada	British Columbia	nr. Hazelton	Date Cr. Silvicultural System	B5-T	55.427	-127.803	447
10-JDWBC-3028	Arthropoda	Insecta	Lepidoptera	Notodontidae	Pygaerinae		Clostera	Clostera albosigma			Royal British Columbia Museum	658[0n]	22-Jun-2009	Canada	British Columbia	nr. Hazelton	Date Cr. Silvicultural System	A4-T	55.465	-127.806	406
2005-ONT-673	Arthropoda	Insecta	Lepidoptera	Notodontidae	Pygaerinae		Clostera	Clostera albosigma			Biodiversity Institute of Ontario	658[0n]	23-Jul-2005	Canada	Ontario	Wellington County	Puslinch Township	Concession 11/Hume Rd	43.537	-80.134	320
2005-ONT-674	Arthropoda	Insecta	Lepidoptera	Notodontidae	Pygaerinae		Clostera	Clostera albosigma			Biodiversity Institute of Ontario	658[0n]	23-Jul-2005	Canada	Ontario	Wellington County	Puslinch Township	Concession 11/Hume Rd	43.537	-80.134	320
2005-ONT-1665	Arthropoda	Insecta	Lepidoptera	Notodontidae	Pygaerinae		Clostera	Clostera albosigma			Biodiversity Institute of Ontario	658[0n]	24-Aug-2005	Canada	Ontario	Wellington County	Puslinch Township	Concession 11/Hume Rd	43.537	-80.134	320
04HBL005634	Arthropoda	Insecta	Lepidoptera	Notodontidae	Pygaerinae		Clostera	Clostera albosigma			Biodiversity Institute of Ontario	658[0n]	24-Jun-2004	Canada	Ontario	Wellington County	Puslinch Township	Concession 11/Hume Rd	43.537	-80.134	320
MNBTT-982	Arthropoda	Insecta	Lepidoptera	Notodontidae	Pygaerinae		Clostera	Clostera albosigma	Anthony W. Thomas	mothman@nbnet.nb.ca	Biodiversity Institute of Ontario	658[0n]	25-Aug-2002	Canada	New Brunswick	Sunbury County		Acadia Research Forest	46	-66.18
08BBLEP-02279	Arthropoda	Insecta	Lepidoptera	Notodontidae	Pygaerinae		Clostera	Clostera albosigma			Biodiversity Institute of Ontario	658[0n]	26-Jul-2008	Canada	Alberta	Waterton Lakes National Park	Blakiston Creek	Fast-flowing, rocky creekside	49.078	-113.882	1312
08BBLEP-03472	Arthropoda	Insecta	Lepidoptera	Notodontidae	Pygaerinae		Clostera	Clostera albosigma			Biodiversity Institute of Ontario	658[0n]	26-Jul-2008	Canada	Alberta	Waterton Lakes National Park	Blakiston Creek	Fast-flowing, rocky creekside	49.078	-113.882	1312
08BBLEP-02264	Arthropoda	Insecta	Lepidoptera	Notodontidae	Pygaerinae		Clostera	Clostera albosigma			Biodiversity Institute of Ontario	658[0n]	26-Jul-2008	Canada	Alberta	Waterton Lakes National Park	Blakiston Creek	Fast-flowing, rocky creekside	49.078	-113.882	1312
08BBLEP-02254	Arthropoda	Insecta	Lepidoptera	Notodontidae	Pygaerinae		Clostera	Clostera albosigma			Biodiversity Institute of Ontario	658[0n]	26-Jul-2008	Canada	Alberta	Waterton Lakes National Park	Blakiston Creek	Fast-flowing, rocky creekside	49.078	-113.882	1312
MNBTT-3053	Arthropoda	Insecta	Lepidoptera	Notodontidae	Pygaerinae		Clostera	Clostera albosigma	Tony Thomas		Biodiversity Institute of Ontario	658[0n]	26-May-2006	Canada	New Brunswick	York Co	McAdam		45.583	-67.35
MNBTT-3055	Arthropoda	Insecta	Lepidoptera	Notodontidae	Pygaerinae		Clostera	Clostera albosigma	Tony Thomas		Biodiversity Institute of Ontario	658[0n]	26-May-2006	Canada	New Brunswick	York Co	McAdam		45.583	-67.35
DH010598	Arthropoda	Insecta	Lepidoptera	Notodontidae	Pygaerinae		Clostera	Clostera albosigma			Research Collection of Daniel Handfield	658[0n]	28-Aug-2005	Canada	Quebec	La Presentation		Rang 5 Andre Racicot	45.689	-73.088
2006-ONT-1325	Arthropoda	Insecta	Lepidoptera	Notodontidae	Pygaerinae		Clostera	Clostera albosigma			Biodiversity Institute of Ontario	658[0n]	28-Jul-2006	Canada	Ontario	County of Lennox-Addington	Tamworth	Thompson Hill Rd	44.53	-77
05-NBSTA-088	Arthropoda	Insecta	Lepidoptera	Notodontidae	Pygaerinae		Clostera	Clostera albosigma			Biodiversity Institute of Ontario	658[0n]	29-Jul-2005	Canada	New Brunswick	Charlotte Co.		St. Andrews	45.0833	-67.0667
HLC-20365	Arthropoda	Insecta	Lepidoptera	Notodontidae	Pygaerinae		Clostera	Clostera albosigma			Biodiversity Institute of Ontario	598[2n]	29-Jun-2005	Canada	British Columbia	Glacier National Park		Abandoned Horse Stables near Beaver River	51.4132	-117.475	846
2006-ONT-0500	Arthropoda	Insecta	Lepidoptera	Notodontidae	Pygaerinae		Clostera	Clostera albosigma			Biodiversity Institute of Ontario	658[0n]	31-May-2006	Canada	Ontario	Wellington County	Puslinch Township	Concession 11/Hume Rd	43.537	-80.134	320
moth284.01	Arthropoda	Insecta	Lepidoptera	Notodontidae	Pygaerinae		Clostera	Clostera apicalis			Biodiversity Institute of Ontario	617[0n]		Canada	Ontario	Wellington County	Puslinch Township	Concession 11/Hume Rd	43.537	-80.134	320
BL0075	Arthropoda	Insecta	Lepidoptera	Notodontidae	Pygaerinae		Clostera	Clostera apicalis			University of Guelph	658[0n]	01-Aug-2008	Canada	Ontario	Ariss		5868 2nd Line E.
AVBC 232-10	Arthropoda	Insecta	Lepidoptera	Notodontidae	Pygaerinae		Clostera	Clostera apicalis	Libby Avis	libbyavis@shaw.ca	Biodiversity Institute of Ontario	658[0n]	02-Jul-2010	Canada	British Columbia	Vancouver Island	Port Alberni		49.3	-124.78	100
MNBTT-3063	Arthropoda	Insecta	Lepidoptera	Notodontidae	Pygaerinae		Clostera	Clostera apicalis	Tony Thomas		Biodiversity Institute of Ontario	658[0n]	02-Jun-2006	Canada	New Brunswick	York Co	McAdam		45.583	-67.35
04HBL00722	Arthropoda	Insecta	Lepidoptera	Notodontidae	Pygaerinae		Clostera	Clostera apicalis			Biodiversity Institute of Ontario	658[0n]	03-Jul-2004	Canada	New Brunswick	Charlotte Co.		St. Andrews	45.0833	-67.0667
CGWC-4103	Arthropoda	Insecta	Lepidoptera	Notodontidae	Pygaerinae		Clostera	Clostera apicalis			Biodiversity Institute of Ontario	658[0n]	04-Jul-1996	Canada	British Columbia			Quesnel; Schiste Creek at Hydraulic Rd
HLC-20548	Arthropoda	Insecta	Lepidoptera	Notodontidae	Pygaerinae		Clostera	Clostera apicalis			Biodiversity Institute of Ontario	658[0n]	04-Jul-2005	Canada	British Columbia	Glacier National Park		Abandoned Rails Trail west of Rogers Pass Centre	51.2902	-117.516	1313
AVBC 249-10	Arthropoda	Insecta	Lepidoptera	Notodontidae	Pygaerinae		Clostera	Clostera apicalis	Libby Avis	libbyavis@shaw.ca	Biodiversity Institute of Ontario	658[0n]	05-Jul-2010	Canada	British Columbia	Vancouver Island	Port Alberni		49.3	-124.78	100
2005-ONT-1190	Arthropoda	Insecta	Lepidoptera	Notodontidae	Pygaerinae		Clostera	Clostera apicalis			Biodiversity Institute of Ontario	658[0n]	06-Aug-2005	Canada	Ontario	Wellington County	Puslinch Township	Concession 11/Hume Rd	43.537	-80.134	320
CLOS1.00	Arthropoda	Insecta	Lepidoptera	Notodontidae	Pygaerinae		Clostera	Clostera apicalis			Biodiversity Institute of Ontario	639[0n]	08-Aug-2000	Canada	Ontario	Wellington County	Puslinch Township	Concession 11/Hume Rd	43.537	-80.134	320
2005-ONT-1259	Arthropoda	Insecta	Lepidoptera	Notodontidae	Pygaerinae		Clostera	Clostera apicalis			Biodiversity Institute of Ontario	658[0n]	08-Aug-2005	Canada	Ontario	Wellington County	Puslinch Township	Concession 11/Hume Rd	43.537	-80.134	320
AVBC 308-10	Arthropoda	Insecta	Lepidoptera	Notodontidae	Pygaerinae		Clostera	Clostera apicalis	Libby Avis	libbyavis@shaw.ca	Biodiversity Institute of Ontario	658[0n]	09-Jul-2010	Canada	British Columbia	Vancouver Island	Port Alberni		49.3	-124.78	100
08BBLEP-01535	Arthropoda	Insecta	Lepidoptera	Notodontidae	Pygaerinae		Clostera	Clostera apicalis	Evgeny V. Zakharov	zakharov@uoguelph.ca	Biodiversity Institute of Ontario	658[0n]	10-Jul-2008	Canada	Manitoba	Riding Mountain National Park	Clear spring	spruce bog	50.679	-99.804	650
CGWC-1053	Arthropoda	Insecta	Lepidoptera	Notodontidae	Pygaerinae		Clostera	Clostera apicalis			Biodiversity Institute of Ontario	578[0n]	10-May-1994	Canada	British Columbia			Quesnel; Schiste Creek; Hydraulic Rd	52.58	-122.2	792.49
2006-ONT-0877	Arthropoda	Insecta	Lepidoptera	Notodontidae	Pygaerinae		Clostera	Clostera apicalis			Biodiversity Institute of Ontario	658[0n]	11-Jul-2006	Canada	Ontario	County of Lennox-Addington	Tamworth	Thompson Hill Rd	44.53	-77
PPBP-1113	Arthropoda	Insecta	Lepidoptera	Notodontidae	Pygaerinae		Clostera	Clostera apicalis			Biodiversity Institute of Ontario	655[0n]	11-Jun-2008	Canada	Ontario	Bruce Peninsula National Park	Bruce Peninsula	Cyprus Beach	45.23	-81.52	171
10BBCLP-1267	Arthropoda	Insecta	Lepidoptera	Notodontidae	Pygaerinae		Clostera	Clostera apicalis			Biodiversity Institute of Ontario	658[0n]	11-Jun-2010	Canada	Ontario	Pukaskwa NP	Pukaskwa NP Cmpgrd. Trls.	Mossy boreal forest	48.593	-86.294	192
CGWC-1054	Arthropoda	Insecta	Lepidoptera	Notodontidae	Pygaerinae		Clostera	Clostera apicalis			Biodiversity Institute of Ontario	658[0n]	11-May-1994	Canada	British Columbia			Quesnel; Schiste Creek; Hydraulic Rd	52.58	-122.2	792.49
PPBP-1177	Arthropoda	Insecta	Lepidoptera	Notodontidae	Pygaerinae		Clostera	Clostera apicalis			Biodiversity Institute of Ontario	658[0n]	12-Jun-2008	Canada	Ontario	Bruce Peninsula National Park	Bruce Peninsula	Singing Sands	45.19	-81.58	173
PPBP-1348	Arthropoda	Insecta	Lepidoptera	Notodontidae	Pygaerinae		Clostera	Clostera apicalis			Biodiversity Institute of Ontario	658[0n]	12-Jun-2008	Canada	Ontario	Bruce Peninsula National Park	Bruce Peninsula	Gate house light	45.23	-81.53	228
PPBP-1339	Arthropoda	Insecta	Lepidoptera	Notodontidae	Pygaerinae		Clostera	Clostera apicalis			Biodiversity Institute of Ontario	658[0n]	12-Jun-2008	Canada	Ontario	Bruce Peninsula National Park	Bruce Peninsula	Gate house light	45.23	-81.53	228
PPBP-1238	Arthropoda	Insecta	Lepidoptera	Notodontidae	Pygaerinae		Clostera	Clostera apicalis			Biodiversity Institute of Ontario	658[0n]	12-Jun-2008	Canada	Ontario	Bruce Peninsula National Park	Bruce Peninsula	Singing Sands	45.19	-81.58	173
PPBP-1450	Arthropoda	Insecta	Lepidoptera	Notodontidae	Pygaerinae		Clostera	Clostera apicalis			Biodiversity Institute of Ontario	658[0n]	14-Jun-2008	Canada	Ontario	Bruce Peninsula National Park	Bruce Peninsula	Cyprus Lake Info Booth	45.19	-81.56	223
PPBP-1452	Arthropoda	Insecta	Lepidoptera	Notodontidae	Pygaerinae		Clostera	Clostera apicalis			Biodiversity Institute of Ontario	658[0n]	14-Jun-2008	Canada	Ontario	Bruce Peninsula National Park	Bruce Peninsula	Cyprus Lake Info Booth	45.19	-81.56	223
Moth4296.03	Arthropoda	Insecta	Lepidoptera	Notodontidae	Pygaerinae		Clostera	Clostera apicalis			Biodiversity Institute of Ontario	658[0n]	15-Apr-2003	Canada	Ontario	Wellington County	Puslinch Township	Concession 11/Hume Rd	43.537	-80.134	320
Moth4173.03	Arthropoda	Insecta	Lepidoptera	Notodontidae	Pygaerinae		Clostera	Clostera apicalis			Biodiversity Institute of Ontario	658[0n]	15-Apr-2003	Canada	Ontario	Wellington County	Puslinch Township	Concession 11/Hume Rd	43.537	-80.134	320
Moth4116.03	Arthropoda	Insecta	Lepidoptera	Notodontidae	Pygaerinae		Clostera	Clostera apicalis			Biodiversity Institute of Ontario	658[0n]	15-Apr-2003	Canada	Ontario	Wellington County	Puslinch Township	Concession 11/Hume Rd	43.537	-80.134	320
BL1243	Arthropoda	Insecta	Lepidoptera	Notodontidae	Pygaerinae		Clostera	Clostera apicalis			University of Guelph	658[0n]	15-Jul-2008	Canada	Ontario	Ariss		5868 2nd Line E.
BL1337	Arthropoda	Insecta	Lepidoptera	Notodontidae	Pygaerinae		Clostera	Clostera apicalis			University of Guelph	658[0n]	15-Jul-2008	Canada	Ontario	Ariss		5868 2nd Line E.
BL1260	Arthropoda	Insecta	Lepidoptera	Notodontidae	Pygaerinae		Clostera	Clostera apicalis			University of Guelph	658[0n]	15-Jul-2008	Canada	Ontario	Ariss		5868 2nd Line E.
2005-ONT-454	Arthropoda	Insecta	Lepidoptera	Notodontidae	Pygaerinae		Clostera	Clostera apicalis			Biodiversity Institute of Ontario	588[0n]	15-Jun-2005	Canada	Ontario	Wellington County	Puslinch Township	Concession 11/Hume Rd	43.537	-80.134	320
10BBCLP-1257	Arthropoda	Insecta	Lepidoptera	Notodontidae	Pygaerinae		Clostera	Clostera apicalis			Biodiversity Institute of Ontario	658[0n]	15-Jun-2010	Canada	Saskatchewan	Prince Albert NP	Overflow Cmpgrd.	Open field cmpgrd.	53.905	-106.074	574
moth297.01	Arthropoda	Insecta	Lepidoptera	Notodontidae	Pygaerinae		Clostera	Clostera apicalis			Biodiversity Institute of Ontario	639[0n]	15-May-2001	Canada	Ontario	Wellington County	Puslinch Township	Concession 11/Hume Rd	43.537	-80.134	320
AVBC 132-10	Arthropoda	Insecta	Lepidoptera	Notodontidae	Pygaerinae		Clostera	Clostera apicalis	Libby Avis	libbyavis@shaw.ca	Biodiversity Institute of Ontario	658[0n]	16-Jun-2010	Canada	British Columbia	Vancouver Island	Port Alberni		49.3	-124.78	100
AVBC 1020-11	Arthropoda	Insecta	Lepidoptera	Notodontidae	Pygaerinae		Clostera	Clostera apicalis	Libby Avis	libbyavis@shaw.ca	Biodiversity Institute of Ontario	658[0n]	17-Jul-2011	Canada	British Columbia	Chilcotin	Lincoln Ranch		51.668	-124.4	860
MNBTT-3061	Arthropoda	Insecta	Lepidoptera	Notodontidae	Pygaerinae		Clostera	Clostera apicalis	Tony Thomas		Biodiversity Institute of Ontario	658[0n]	17-Jun-2006	Canada	New Brunswick	York Co	McAdam		45.583	-67.35
MNBTT-3060	Arthropoda	Insecta	Lepidoptera	Notodontidae	Pygaerinae		Clostera	Clostera apicalis	Tony Thomas		Biodiversity Institute of Ontario	658[0n]	17-Jun-2006	Canada	New Brunswick	York Co	McAdam		45.583	-67.35
08-JDWBC-3204	Arthropoda	Insecta	Lepidoptera	Notodontidae	Pygaerinae		Clostera	Clostera apicalis			Research Collection of Jeremy deWaard	639[0n]	17-Jun-2008	Canada	British Columbia	nr. Hazelton	Date Cr. Silvicultural System	A2-T	55.466	-127.815	460
08-JDWBC-3220	Arthropoda	Insecta	Lepidoptera	Notodontidae	Pygaerinae		Clostera	Clostera apicalis			Research Collection of Jeremy deWaard	641[0n]	17-Jun-2008	Canada	British Columbia	nr. Hazelton	Date Cr. Silvicultural System	A2-T	55.466	-127.815	460
10BBCLP-1258	Arthropoda	Insecta	Lepidoptera	Notodontidae	Pygaerinae		Clostera	Clostera apicalis			Biodiversity Institute of Ontario	658[0n]	17-Jun-2010	Canada	Saskatchewan	Prince Albert NP	Overflow Cmpgrd.	Open field cmpgrd.	53.905	-106.074	574
CGWC-4146	Arthropoda	Insecta	Lepidoptera	Notodontidae	Pygaerinae		Clostera	Clostera apicalis			Biodiversity Institute of Ontario	609[0n]	18-May-2000	Canada	British Columbia			Quesnel; Schiste Creek	52.9	-122.333	792.49
CGWC-4134	Arthropoda	Insecta	Lepidoptera	Notodontidae	Pygaerinae		Clostera	Clostera apicalis			Biodiversity Institute of Ontario	658[0n]	18-May-2000	Canada	British Columbia			Quesnel; Schiste Creek	52.9	-122.333	792.49
CGWC-4017	Arthropoda	Insecta	Lepidoptera	Notodontidae	Pygaerinae		Clostera	Clostera apicalis			Biodiversity Institute of Ontario	658[0n]	19-May-2000	Canada	British Columbia			Quesnel; Schiste Creek	52.9	-122.333	792.49
PFC-2006-2352	Arthropoda	Insecta	Lepidoptera	Notodontidae	Pygaerinae		Clostera	Clostera apicalis			Canadian Forest Service, Pacific Forestry Centre	658[0n]	20-Jun-2006	Canada	British Columbia	Saanich		Pacific Forestry Centre	48.461	-123.397	41
2005-ONT-672	Arthropoda	Insecta	Lepidoptera	Notodontidae	Pygaerinae		Clostera	Clostera apicalis			Biodiversity Institute of Ontario	658[0n]	23-Jul-2005	Canada	Ontario	Wellington County	Puslinch Township	Concession 11/Hume Rd	43.537	-80.134	320
10BBCLP-1255	Arthropoda	Insecta	Lepidoptera	Notodontidae	Pygaerinae		Clostera	Clostera apicalis			Biodiversity Institute of Ontario	658[0n]	23-Jun-2010	Canada	Alberta	Jasper NP	Whistlers Cmpgrd.	Pine forest	52.843	-118.075	1097
10BBCLP-1251	Arthropoda	Insecta	Lepidoptera	Notodontidae	Pygaerinae		Clostera	Clostera apicalis			Biodiversity Institute of Ontario	658[0n]	23-Jun-2010	Canada	Alberta	Jasper NP	Whistlers Cmpgrd.	Pine forest	52.843	-118.075	1097
10BBCLP-1254	Arthropoda	Insecta	Lepidoptera	Notodontidae	Pygaerinae		Clostera	Clostera apicalis			Biodiversity Institute of Ontario	658[0n]	24-Jun-2010	Canada	Alberta	Jasper NP	Whistlers Trl.	Montane aspen forest	52.85	-118.11	1250
10-JDWBC-5289	Arthropoda	Insecta	Lepidoptera	Notodontidae	Pygaerinae		Clostera	Clostera apicalis			Royal British Columbia Museum	658[0n]	24-May-2009	Canada	British Columbia	Okanagan Falls	Irrigation Rd. East	OFIR13	49.312	-119.502	743
MNBTT-3062	Arthropoda	Insecta	Lepidoptera	Notodontidae	Pygaerinae		Clostera	Clostera apicalis	Tony Thomas		Biodiversity Institute of Ontario	658[0n]	25-May-2006	Canada	New Brunswick	York Co	Fredericton		45.917	-66.633
MNBTT-914	Arthropoda	Insecta	Lepidoptera	Notodontidae	Pygaerinae		Clostera	Clostera apicalis	Anthony W. Thomas	mothman@nbnet.nb.ca	Biodiversity Institute of Ontario	658[0n]	27-Jun-2000	Canada	New Brunswick	Sunbury County		Acadia Research Forest	46	-66.18
[truncated: 59 more rows]

## Sheet: Euteliidae
Sample ID	Phylum	Class	Order	Family	Subfamily	Tribe	Genus	Species	Identifier	Identifier email	Institution Storing	COI-5P Seq. Length	Collection Date	Country/Ocean	State/Province	Region	Sector	Exact Site	Lat	Lon	Elev
[truncated: 90 more rows]

[truncated: 3 more sheets: Nolidae, Erebidae, Noctuidae]
