# Supplementary material for: A Transcontinental Challenge — A Test of DNA Barcode Performance for 1,541 Species of Canadian Noctuoidea (Lepidoptera)
Source: PLoS One. 2014 Mar 25;9(3):e92797. doi: 10.1371/journal.pone.0092797 (PMC3965468; doi:10.1371/journal.pone.0092797)
Supplement: Data set S3 — GenBank accession numbers. (XLS) [file pone.0092797.s012.xls]

## Sheet: Sheet1
Sample ID	Process ID		Process ID	GB Accession #
52428	HELNA846-10		RDLQG026-06	KJ374827	BankIt1696048
64287	HELNA867-10		KPOEC172-08	KJ374828	BankIt1696048
64288	HELNA868-10		RDMAB919-06	KJ374829	BankIt1696048
64289	HELNA869-10		LBCA545-05	KJ374830	BankIt1696048
65408	HELNA886-10		LPSOD301-09	KJ374831	BankIt1696048
65409	HELNA885-10		QUNOB300-09	KJ374832	BankIt1696048
65805	HELNA1012-10		LHLEP342-06	KJ374833	BankIt1696048
144194	HELNA046-06		LPMNB235-09	KJ374834	BankIt1696048
144247	HELNA066-06		KPOEC075-08	KJ374835	BankIt1696048
144248	HELNA067-06		RDNMI031-10	KJ374836	BankIt1696048
144447	HELNA132-06		LOWCD463-06	KJ374837	BankIt1696048
144486	HELNA072-06		MHLEP084-07	KJ374838	BankIt1696048
144488	HELNA071-06		LOWCB587-05	KJ374839	BankIt1696048
144496	HELNA073-06		RDLQF645-06	KJ374840	BankIt1696048
147008	HELNA133-06		LOWCB631-05	KJ374841	BankIt1696048
148254	HELNA836-10		CGUKB617-09	KJ374842	BankIt1696048
148255	HELNA837-10		RDLQ112-05	KJ374843	BankIt1696048
148260	HELNA843-10		ABNCC288-07	KJ374844	BankIt1696048
148261	HELNA844-10		MNAF483-08	KJ374845	BankIt1696048
148269	HELNA855-10		ABNCC124-07	KJ374846	BankIt1696048
148289	HELNA887-10		RDMAB391-05	KJ374847	BankIt1696048
148290	HELNA888-10		RDLQG474-06	KJ374848	BankIt1696048
148291	HELNA890-10		QUNO788-08	KJ374849	BankIt1696048
148292	HELNA891-10		LPSO365-08	KJ374850	BankIt1696048
148293	HELNA892-10		RDNMK208-11	KJ374851	BankIt1696048
148294	HELNA893-10		TMNBD380-07	KJ374852	BankIt1696048
148295	HELNA894-10		TMNBD413-07	KJ374853	BankIt1696048
148296	HELNA1014-10		LPSK395-08	KJ374854	BankIt1696048
148297	HELNA895-10		LHLEP059-06	KJ374855	BankIt1696048
148298	HELNA896-10		LOCT285-05	KJ374856	BankIt1696048
148339	HELNA939-10		RDLQH080-06	KJ374857	BankIt1696048
148348	HELNA948-10		RDLQB383-05	KJ374858	BankIt1696048
148349	HELNA949-10		RDLQF424-06	KJ374859	BankIt1696048
148353	HELNA953-10		LOCBB115-06	KJ374860	BankIt1696048
220830	HELNA099-06		RDLQG677-06	KJ374861	BankIt1696048
221602	HELNA045-06		LPSOD431-09	KJ374862	BankIt1696048
221610	HELNA081-06		RDNMF753-08	KJ374863	BankIt1696048
221624	HELNA093-06		LOWCB641-05	KJ374864	BankIt1696048
221625	HELNA094-06		RDLQG148-06	KJ374865	BankIt1696048
221629	HELNA075-06		RDLQC408-06	KJ374866	BankIt1696048
221630	HELNA076-06		XAJ394-06	KJ374867	BankIt1696048
0102-ONT-0002	XAI002-05		LMIS012-05	KJ374868	BankIt1696048
0102-ONT-0003	XAI003-05		RDLQF496-06	KJ374869	BankIt1696048
0102-ONT-0004	XAI004-05		RDNMF374-08	KJ374870	BankIt1696048
0102-ONT-0005	XAI005-05		LPMN214-08	KJ374871	BankIt1696048
0102-ONT-0006	XAI006-05		LPMNB546-09	KJ374872	BankIt1696048
0102-ONT-0007	XAI007-05		LPMNB560-09	KJ374873	BankIt1696048
0102-ONT-0011	XAI011-05		LPMN179-08	KJ374874	BankIt1696048
0102-ONT-0012	XAI012-05		RDLQF904-06	KJ374875	BankIt1696048
0102-ONT-0013	XAI013-05		XAH838-05	KJ374876	BankIt1696048
0102-ONT-0014	XAI014-05		RDMAB362-05	KJ374877	BankIt1696048
0102-ONT-0025	XAI025-05		LPMN037-08	KJ374878	BankIt1696048
0102-ONT-0026	XAI026-05		RDLQG306-06	KJ374879	BankIt1696048
0102-ONT-0027	XAI027-05		CGUKA293-09	KJ374880	BankIt1696048
0102-ONT-0028	XAI028-05		TMNBB036-06	KJ374881	BankIt1696048
0102-ONT-0029	XAI029-05		RDLQG856-06	KJ374882	BankIt1696048
0102-ONT-0030	XAI030-05		LPSO239-08	KJ374883	BankIt1696048
0102-ONT-0031	XAI031-05		LPSOB660-08	KJ374884	BankIt1696048
0102-ONT-0032	XAI032-05		LNCB412-06	KJ374885	BankIt1696048
0102-ONT-0033	XAI033-05		LBCA775-05	KJ374886	BankIt1696048
0102-ONT-0034	XAI034-05		RDNMK272-11	KJ374887	BankIt1696048
0102-ONT-0035	XAI035-05		RDLQF631-06	KJ374888	BankIt1696048
0102-ONT-0036	XAI036-05		LBCD267-05	KJ374889	BankIt1696048
0102-ONT-0037	XAI037-05		BLTIB666-08	KJ374890	BankIt1696048
0102-ONT-0038	XAI038-05		TMNBD363-07	KJ374891	BankIt1696048
0102-ONT-0039	XAI039-05		BLTIB461-08	KJ374892	BankIt1696048
0102-ONT-0040	XAI040-05		RDNMG359-08	KJ374893	BankIt1696048
0102-ONT-0042	XAI042-05		ABNCC245-07	KJ374894	BankIt1696048
0102-ONT-0043	XAI043-05		LPAB003-08	KJ374895	BankIt1696048
0102-ONT-0044	XAI044-05		LSEU577-06	KJ374896	BankIt1696048
0102-ONT-0045	XAI045-05		LPVIB883-08	KJ374897	BankIt1696048
0102-ONT-0046	XAI046-05		RDLQG162-06	KJ374898	BankIt1696048
0102-ONT-0047	XAI047-05		LNCB409-06	KJ374899	BankIt1696048
0102-ONT-0048	XAI048-05		RDLQF745-06	KJ374900	BankIt1696048
0102-ONT-0049	XAI049-05		BLTIB444-08	KJ374901	BankIt1696048
0102-ONT-0050	XAI050-05		QUNOD741-11	KJ374902	BankIt1696048
0102-ONT-0051	XAI051-05		RDLQB512-05	KJ374903	BankIt1696048
0102-ONT-0052	XAI052-05		LOWCE114-06	KJ374904	BankIt1696048
0102-ONT-0053	XAI053-05		LPMN992-09	KJ374905	BankIt1696048
0102-ONT-0054	XAI054-05		BLTIB920-08	KJ374906	BankIt1696048
0102-ONT-0055	XAI055-05		XAJ268-06	KJ374907	BankIt1696048
0102-ONT-0056	XAI056-05		XAJ165-06	KJ374908	BankIt1696048
0102-ONT-0057	XAI057-05		TTMNB925-06	KJ374909	BankIt1696048
0102-ONT-0058	XAI058-05		XAJ898-06	KJ374910	BankIt1696048
0102-ONT-0059	XAI059-05		LPSOD1005-09	KJ374911	BankIt1696048
0102-ONT-0060	XAI060-05		TMG59-03	KJ374912	BankIt1696048
0102-ONT-0061	XAI061-05		RDNMD185-06	KJ374913	BankIt1696048
0102-ONT-0062	XAI062-05		MNAC814-07	KJ374914	BankIt1696048
0102-ONT-0063	XAI063-05		RDLQF777-06	KJ374915	BankIt1696048
0102-ONT-0064	XAI064-05		RDNMF511-08	KJ374916	BankIt1696048
0102-ONT-0065	XAI065-05		LOCBB122-06	KJ374917	BankIt1696048
0102-ONT-0066	XAI066-05		QUNO785-08	KJ374918	BankIt1696048
0102-ONT-0067	XAI067-05		HKONB099-08	KJ374919	BankIt1696048
0102-ONT-0124	XAI124-05		LPSO559-08	KJ374920	BankIt1696048
0102-ONT-0125	XAI125-05		LPMNB306-09	KJ374921	BankIt1696048
0102-ONT-0126	XAI126-05		RDNMB384-05	KJ374922	BankIt1696048
0102-ONT-0127	XAI127-05		BLTIB932-08	KJ374923	BankIt1696048
0102-ONT-0128	XAI128-05		RDLQG630-06	KJ374924	BankIt1696048
0102-ONT-0129	XAI129-05		TMNBD208-07	KJ374925	BankIt1696048
0102-ONT-0170	XAI170-06		XAK007-06	KJ374926	BankIt1696048
0102-ONT-0171	XAI171-06		LPSO950-08	KJ374927	BankIt1696048
011-80-170999-SC	ABCNA011-06		RDMAB157-05	KJ374928	BankIt1696048
012-80-150802-IN	ABCNA012-06		LBCA043-05	KJ374929	BankIt1696048
019-11-180703-UT	ABCNA019-06		RDNMD223-06	KJ374930	BankIt1696048
032-18-300703-AZ	ABCNA032-06		QUNOE512-12	KJ374931	BankIt1696048
04HBL002152	LOT152-04		TMNBB031-06	KJ374932	BankIt1696048
04HBL002155	LOT155-04		RDMAB493-06	KJ374933	BankIt1696048
04HBL002156	LOT156-04		RDLQF437-06	KJ374934	BankIt1696048
04HBL002158	LOT158-04		LBCC377-05	KJ374935	BankIt1696048
04HBL002187	LOT187-04		LPMN474-08	KJ374936	BankIt1696048
04HBL002190	LOT190-04		RDLQD890-06	KJ374937	BankIt1696048
04HBL002229	LOT229-04		LOWCB661-05	KJ374938	BankIt1696048
04HBL002230	LOT230-04		TMNBB001-06	KJ374939	BankIt1696048
04HBL002231	LOT231-04		LHLEP333-06	KJ374940	BankIt1696048
04HBL002232	LOT232-04		XAH846-05	KJ374941	BankIt1696048
04HBL002233	LOT233-04		TMNBD417-07	KJ374942	BankIt1696048
04HBL002241	LOT241-04		LPMNB309-09	KJ374943	BankIt1696048
04HBL002242	LOT242-04		LPSOB062-08	KJ374944	BankIt1696048
04HBL002243	LOT243-04		LBCB143-05	KJ374945	BankIt1696048
04HBL002244	LOT244-04		LBCB548-05	KJ374946	BankIt1696048
04HBL002245	LOT245-04		XAJ254-06	KJ374947	BankIt1696048
04HBL002246	LOT246-04		RDMAB353-05	KJ374948	BankIt1696048
04HBL002249	LOT249-04		LPSO659-08	KJ374949	BankIt1696048
04HBL002274	LOT274-04		LPSOD964-09	KJ374950	BankIt1696048
04HBL002347	LOT347-04		RDNMB413-05	KJ374951	BankIt1696048
04HBL002499	LOT499-04		TMNBB087-06	KJ374952	BankIt1696048
04HBL002503	LOT503-04		XAJ680-06	KJ374953	BankIt1696048
04HBL002526	LOT526-04		RDLQF408-06	KJ374954	BankIt1696048
04HBL002541	LOT541-04		BBLOD1276-11	KJ374955	BankIt1696048
04HBL002554	LOT554-04		LPSOD573-09	KJ374956	BankIt1696048
04HBL003206	LCH206-04		LHLEP052-06	KJ374957	BankIt1696048
04HBL003207	LCH207-04		RDLQG027-06	KJ374958	BankIt1696048
04HBL003208	LCH208-04		RDLQC559-06	KJ374959	BankIt1696048
04HBL003209	LCH209-04		RDLQB466-05	KJ374960	BankIt1696048
04HBL003210	LCH210-04		RDLQ438-07	KJ374961	BankIt1696048
04HBL003211	LCH211-04		XAK285-06	KJ374962	BankIt1696048
04HBL003212	LCH212-04		RDLQB242-05	KJ374963	BankIt1696048
04HBL003213	LCH213-04		TMNBD310-07	KJ374964	BankIt1696048
04HBL003214	LCH214-04		RDLQB718-05	KJ374965	BankIt1696048
04HBL003215	LCH215-04		LMEMB196-09	KJ374966	BankIt1696048
04HBL003216	LCH216-04		QUNOB007-08	KJ374967	BankIt1696048
04HBL003217	LCH217-04		TTMNB258-06	KJ374968	BankIt1696048
04HBL003218	LCH218-04		HKONB381-09	KJ374969	BankIt1696048
04HBL003219	LCH219-04		ABNCC290-07	KJ374970	BankIt1696048
04HBL003220	LCH220-04		XAK114-06	KJ374971	BankIt1696048
04HBL003221	LCH221-04		LPSO891-08	KJ374972	BankIt1696048
04HBL003222	LCH222-04		RDLQ111-05	KJ374973	BankIt1696048
04HBL003223	LCH223-04		QUNO760-08	KJ374974	BankIt1696048
04HBL003224	LCH224-04		RDLQF195-06	KJ374975	BankIt1696048
04HBL003225	LCH225-04		LHLEP053-06	KJ374976	BankIt1696048
04HBL003226	LCH226-04		RDNME344-07	KJ374977	BankIt1696048
04HBL003227	LCH227-04		LBCB134-05	KJ374978	BankIt1696048
04HBL003228	LCH228-04		RDLQB828-05	KJ374979	BankIt1696048
04HBL003229	LCH229-04		RDNME644-08	KJ374980	BankIt1696048
04HBL003230	LCH230-04		LPABC843-09	KJ374981	BankIt1696048
04HBL003231	LCH231-04		BBLOC036-11	KJ374982	BankIt1696048
04HBL003232	LCH232-04		LPMN325-08	KJ374983	BankIt1696048
04HBL003233	LCH233-04		BLTIB428-08	KJ374984	BankIt1696048
04HBL003234	LCH234-04		RDLQG446-06	KJ374985	BankIt1696048
04HBL003235	LCH235-04		XAJ657-06	KJ374986	BankIt1696048
04HBL003236	LCH236-04		RDLQC466-06	KJ374987	BankIt1696048
04HBL003237	LCH237-04		RDNME172-07	KJ374988	BankIt1696048
04HBL003238	LCH238-04		XAJ683-06	KJ374989	BankIt1696048
04HBL003239	LCH239-04		XAK602-07	KJ374990	BankIt1696048
04HBL003240	LCH240-04		RDNMF623-08	KJ374991	BankIt1696048
04HBL003241	LCH241-04		LBCB072-05	KJ374992	BankIt1696048
04HBL003242	LCH242-04		BLTIB185-08	KJ374993	BankIt1696048
04HBL003243	LCH243-04		BBLOD1092-11	KJ374994	BankIt1696048
04HBL003244	LCH244-04		RDLQG859-06	KJ374995	BankIt1696048
04HBL003245	LCH245-04		BBLPB975-10	KJ374996	BankIt1696048
04HBL003246	LCH246-04		LPMN015-08	KJ374997	BankIt1696048
04HBL003247	LCH247-04		BBLOD897-11	KJ374998	BankIt1696048
04HBL003248	LCH248-04		LPSO411-08	KJ374999	BankIt1696048
04HBL003249	LCH249-04		LBCG485-08	KJ375000	BankIt1696048
04HBL003250	LCH250-04		RDNME822-08	KJ375001	BankIt1696048
04HBL003251	LCH251-04		RDMAB094-05	KJ375002	BankIt1696048
04HBL003252	LCH252-04		RDLQF731-06	KJ375003	BankIt1696048
04HBL003253	LCH253-04		LPMNB500-09	KJ375004	BankIt1696048
04HBL003254	LCH254-04		RDLQ436-07	KJ375005	BankIt1696048
04HBL003255	LCH255-04		TMNBB090-06	KJ375006	BankIt1696048
04HBL003256	LCH256-04		LALPA845-11	KJ375007	BankIt1696048
04HBL003257	LCH257-04		ABCNA303-06	KJ375008	BankIt1696048
04HBL003258	LCH258-04		LPSO316-08	KJ375009	BankIt1696048
04HBL003259	LCH259-04		RDMAB179-05	KJ375010	BankIt1696048
04HBL003260	LCH260-04		RDLQB690-05	KJ375011	BankIt1696048
04HBL003261	LCH261-04		BBLPD613-10	KJ375012	BankIt1696048
04HBL003262	LCH262-04		LPSO271-08	KJ375013	BankIt1696048
04HBL003263	LCH263-04		LPMNB355-09	KJ375014	BankIt1696048
04HBL003264	LCH264-04		RDLQ762-07	KJ375015	BankIt1696048
04HBL003265	LCH265-04		LOWCB586-05	KJ375016	BankIt1696048
04HBL003266	LCH266-04		RDLQB423-05	KJ375017	BankIt1696048
04HBL003267	LCH267-04		IAWL139-09	KJ375018	BankIt1696048
04HBL003268	LCH268-04		RDNMF604-08	KJ375019	BankIt1696048
04HBL003269	LCH269-04		XAK453-06	KJ375020	BankIt1696048
04HBL003270	LCH270-04		LOWCE046-06	KJ375021	BankIt1696048
04HBL003271	LCH271-04		RDLQF411-06	KJ375022	BankIt1696048
04HBL003272	LCH272-04		LPVIA608-08	KJ375023	BankIt1696048
04HBL003273	LCH273-04		RDLQF925-06	KJ375024	BankIt1696048
04HBL003274	LCH274-04		RDNME435-08	KJ375025	BankIt1696048
04HBL003275	LCH275-04		XAK244-06	KJ375026	BankIt1696048
04HBL003276	LCH276-04		QUNO797-08	KJ375027	BankIt1696048
04HBL003277	LCH277-04		RDNMK298-11	KJ375028	BankIt1696048
04HBL003278	LCH278-04		TMNBB103-06	KJ375029	BankIt1696048
04HBL003279	LCH279-04		MILEQ189-11	KJ375030	BankIt1696048
04HBL003280	LCH280-04		LBCC376-05	KJ375031	BankIt1696048
04HBL003281	LCH281-04		LBCC768-05	KJ375032	BankIt1696048
04HBL003282	LCH282-04		RDMAB144-05	KJ375033	BankIt1696048
04HBL003283	LCH283-04		LPSO759-08	KJ375034	BankIt1696048
04HBL003284	LCH284-04		TMNBB037-06	KJ375035	BankIt1696048
04HBL003285	LCH285-04		RDLQG309-06	KJ375036	BankIt1696048
04HBL003286	LCH286-04		RDLQH124-06	KJ375037	BankIt1696048
04HBL003287	LCH287-04		TTMNB277-06	KJ375038	BankIt1696048
04HBL003288	LCH288-04		RDLQG207-06	KJ375039	BankIt1696048
04HBL003289	LCH289-04		LPSO400-08	KJ375040	BankIt1696048
04HBL003290	LCH290-04		BLTIB745-08	KJ375041	BankIt1696048
04HBL003291	LCH291-04		RDLQG603-06	KJ375042	BankIt1696048
04HBL003292	LCH292-04		LGSMG560-07	KJ375043	BankIt1696048
04HBL003293	LCH293-04		MNAD826-07	KJ375044	BankIt1696048
04HBL003294	LCH294-04		QUNOB165-08	KJ375045	BankIt1696048
04HBL003295	LCH295-04		MNAF372-08	KJ375046	BankIt1696048
04HBL003296	LCH296-04		MNAF441-08	KJ375047	BankIt1696048
04HBL003297	LCH297-04		LPSOC286-08	KJ375048	BankIt1696048
04HBL003298	LCH298-04		TZBCA314-07	KJ375049	BankIt1696048
04HBL003299	LCH299-04		XAJ981-06	KJ375050	BankIt1696048
04HBL003300	LCH300-04		LPMN647-08	KJ375051	BankIt1696048
04HBL003301	LCH301-04		RDLQG155-06	KJ375052	BankIt1696048
04HBL003302	LCH302-04		RDLQG851-06	KJ375053	BankIt1696048
04HBL003303	LCH303-04		XAI127-05	KJ375054	BankIt1696048
04HBL003304	LCH304-04		RDLQF500-06	KJ375055	BankIt1696048
04HBL003305	LCH305-04		XAJ862-06	KJ375056	BankIt1696048
04HBL003306	LCH306-04		BBLOB011-11	KJ375057	BankIt1696048
04HBL003307	LCH307-04		LNC447-05	KJ375058	BankIt1696048
04HBL003308	LCH308-04		TMNBB064-06	KJ375059	BankIt1696048
04HBL003309	LCH309-04		RDMAB171-05	KJ375060	BankIt1696048
04HBL003310	LCH310-04		TMNBD440-07	KJ375061	BankIt1696048
04HBL003311	LCH311-04		LPMN645-08	KJ375062	BankIt1696048
04HBL003312	LCH312-04		LOWCB645-05	KJ375063	BankIt1696048
04HBL003313	LCH313-04		LOWCB598-05	KJ375064	BankIt1696048
04HBL003314	LCH314-04		LMEM244-09	KJ375065	BankIt1696048
04HBL003315	LCH315-04		BLTIB257-08	KJ375066	BankIt1696048
04HBL003316	LCH316-04		BLTIB1098-08	KJ375067	BankIt1696048
04HBL003317	LCH317-04		RDMAB175-05	KJ375068	BankIt1696048
04HBL003318	LCH318-04		RDNMG366-08	KJ375069	BankIt1696048
04HBL003319	LCH319-04		ABCNA178-06	KJ375070	BankIt1696048
04HBL003320	LCH320-04		RDLQB686-05	KJ375071	BankIt1696048
04HBL003321	LCH321-04		RDLQG439-06	KJ375072	BankIt1696048
04HBL003322	LCH322-04		BLTIB1016-08	KJ375073	BankIt1696048
04HBL003323	LCH323-04		BBLPD615-10	KJ375074	BankIt1696048
04HBL003324	LCH324-04		TTMNB545-06	KJ375075	BankIt1696048
04HBL003325	LCH325-04		BBLOB648-11	KJ375076	BankIt1696048
04HBL003326	LCH326-04		LPABB318-08	KJ375077	BankIt1696048
04HBL003327	LCH327-04		BBLOE1977-12	KJ375078	BankIt1696048
04HBL003328	LCH328-04		QUNO586-08	KJ375079	BankIt1696048
04HBL003329	LCH329-04		MNAD421-07	KJ375080	BankIt1696048
04HBL003330	LCH330-04		RDLQG602-06	KJ375081	BankIt1696048
04HBL003331	LCH331-04		LPSK106-08	KJ375082	BankIt1696048
04HBL003332	LCH332-04		RDLQ388-05	KJ375083	BankIt1696048
04HBL003333	LCH333-04		LNCC1213-11	KJ375084	BankIt1696048
04HBL003334	LCH334-04		RDNME426-08	KJ375085	BankIt1696048
04HBL003335	LCH335-04		LOWCE118-06	KJ375086	BankIt1696048
04HBL003336	LCH336-04		LNCC946-11	KJ375087	BankIt1696048
04HBL003337	LCH337-04		TMNBD367-07	KJ375088	BankIt1696048
04HBL003338	LCH338-04		BLTIB949-08	KJ375089	BankIt1696048
04HBL003339	LCH339-04		QUNOB025-08	KJ375090	BankIt1696048
04HBL003340	LCH340-04		LPSO535-08	KJ375091	BankIt1696048
04HBL003341	LCH341-04		LOCRB786-08	KJ375092	BankIt1696048
04HBL003441	LCH441-04		LILLA147-11	KJ375093	BankIt1696048
04HBL003443	LCH443-04		RDLQG369-06	KJ375094	BankIt1696048
04HBL003444	LCH444-04		LPABC151-09	KJ375095	BankIt1696048
04HBL003445	LCH445-04		RDLQH054-06	KJ375096	BankIt1696048
04HBL003446	LCH446-04		LPMN870-08	KJ375097	BankIt1696048
04HBL003447	LCH447-04		BLGSM006-09	KJ375098	BankIt1696048
04HBL003448	LCH448-04		LBCW050-08	KJ375099	BankIt1696048
04HBL003449	LCH449-04		RDLQG472-06	KJ375100	BankIt1696048
04HBL003450	LCH450-04		RDLQF922-06	KJ375101	BankIt1696048
04HBL003451	LCH451-04		TMNBB012-06	KJ375102	BankIt1696048
04HBL003452	LCH452-04		MNAE850-13	KJ375103	BankIt1696048
04HBL003453	LCH453-04		MNAG089-08	KJ375104	BankIt1696048
04HBL003454	LCH454-04		BBLOE1416-12	KJ375105	BankIt1696048
04HBL003455	LCH455-04		XAF332-05	KJ375106	BankIt1696048
04HBL003457	LCH457-04		LPSOB043-08	KJ375107	BankIt1696048
04HBL003458	LCH458-04		RDLQF895-06	KJ375108	BankIt1696048
04HBL003459	LCH459-04		QUNO737-08	KJ375109	BankIt1696048
04HBL003460	LCH460-04		RDLQF629-06	KJ375110	BankIt1696048
04HBL003515	LCH515-04		TTMNB914-06	KJ375111	BankIt1696048
04HBL003516	LCH516-04		RDNME404-08	KJ375112	BankIt1696048
04HBL003517	LCH517-04		RDNMF402-08	KJ375113	BankIt1696048
04HBL003519	LCH519-04		RDLQF676-06	KJ375114	BankIt1696048
04HBL003520	LCH520-04		LPSOB304-08	KJ375115	BankIt1696048
04HBL003521	LCH521-04		RDNML066-13	KJ375116	BankIt1696048
04HBL003522	LCH522-04		LPABB154-08	KJ375117	BankIt1696048
04HBL003523	LCH523-04		LMEMB194-09	KJ375118	BankIt1696048
04HBL003524	LCH524-04		RDLQG884-06	KJ375119	BankIt1696048
04HBL003539	LCH539-04		RDLQG491-06	KJ375120	BankIt1696048
04HBL003540	LCH540-04		LPSOC287-08	KJ375121	BankIt1696048
04HBL003541	LCH541-04		LPSK097-08	KJ375122	BankIt1696048
04HBL003542	LCH542-04		RDLQF389-06	KJ375123	BankIt1696048
04HBL003543	LCH543-04		LPMN574-08	KJ375124	BankIt1696048
04HBL003544	LCH544-04		LPSOB301-08	KJ375125	BankIt1696048
04HBL003545	LCH545-04		TMG90-03	KJ375126	BankIt1696048
04HBL003546	LCH546-04		LBCD034-05	KJ375127	BankIt1696048
04HBL003547	LCH547-04		RDNME827-08	KJ375128	BankIt1696048
04HBL003548	LCH548-04		LBCD281-05	KJ375129	BankIt1696048
04HBL003549	LCH549-04		BBLOE1440-12	KJ375130	BankIt1696048
04HBL003550	LCH550-04		LOWCE029-06	KJ375131	BankIt1696048
04HBL003551	LCH551-04		MNAF482-08	KJ375132	BankIt1696048
04HBL003552	LCH552-04		BBLPD149-10	KJ375133	BankIt1696048
04HBL003553	LCH553-04		TMNBB070-06	KJ375134	BankIt1696048
04HBL003554	LCH554-04		LHLEP655-06	KJ375135	BankIt1696048
04HBL003555	LCH555-04		LPSO867-08	KJ375136	BankIt1696048
04HBL003556	LCH556-04		RDNME191-07	KJ375137	BankIt1696048
04HBL003557	LCH557-04		MMNA068-08	KJ375138	BankIt1696048
04HBL003558	LCH558-04		RDLQG166-06	KJ375139	BankIt1696048
04HBL003559	LCH559-04		RDLQB688-05	KJ375140	BankIt1696048
04HBL003575	LCH575-04		LBCB035-05	KJ375141	BankIt1696048
04HBL003576	LCH576-04		LPSO650-08	KJ375142	BankIt1696048
04HBL003577	LCH577-04		RDLQF769-06	KJ375143	BankIt1696048
04HBL003578	LCH578-04		LPMN269-08	KJ375144	BankIt1696048
04HBL003579	LCH579-04		RDLQG779-06	KJ375145	BankIt1696048
04HBL003580	LCH580-04		LOWCD458-06	KJ375146	BankIt1696048
04HBL003581	LCH581-04		LPSOB594-08	KJ375147	BankIt1696048
04HBL003583	LCH583-04		RDLQG607-06	KJ375148	BankIt1696048
04HBL003585	LCH585-04		QUNOB015-08	KJ375149	BankIt1696048
04HBL003586	LCH586-04		RDLQF090-06	KJ375150	BankIt1696048
04HBL003587	LCH587-04		TMNBD165-07	KJ375151	BankIt1696048
04HBL003590	LCH590-04		RDNMK213-11	KJ375152	BankIt1696048
04HBL003593	LCH593-04		LNCC1278-11	KJ375153	BankIt1696048
04HBL005001	XAB001-04		LPABB308-08	KJ375154	BankIt1696048
04HBL005002	XAB002-04		RDLQH065-06	KJ375155	BankIt1696048
04HBL005003	XAB003-04		LBCC026-05	KJ375156	BankIt1696048
04HBL005004	XAB004-04		BBLOD1096-11	KJ375157	BankIt1696048
04HBL005007	XAB007-04		TMNBB052-06	KJ375158	BankIt1696048
04HBL005011	XAB011-04		LPSOB037-08	KJ375159	BankIt1696048
04HBL005012	XAB012-04		LOWCE104-06	KJ375160	BankIt1696048
04HBL005013	XAB013-04		RDLQB201-05	KJ375161	BankIt1696048
04HBL005015	XAB015-04		RDLQG758-06	KJ375162	BankIt1696048
04HBL005016	XAB016-04		LPABC917-09	KJ375163	BankIt1696048
04HBL005017	XAB017-04		RDNME820-08	KJ375164	BankIt1696048
04HBL005018	XAB018-04		RDMAB180-05	KJ375165	BankIt1696048
04HBL005025	XAB025-04		LOWCB189-05	KJ375166	BankIt1696048
04HBL005027	XAB027-04		RDLQH116-06	KJ375167	BankIt1696048
04HBL005028	XAB028-04		HKONS356-08	KJ375168	BankIt1696048
04HBL005029	XAB029-04		RDLQB661-05	KJ375169	BankIt1696048
04HBL005030	XAB030-04		RDNME425-08	KJ375170	BankIt1696048
04HBL005034	XAB034-04		RDLQG669-06	KJ375171	BankIt1696048
04HBL005035	XAB035-04		RDLQB666-05	KJ375172	BankIt1696048
04HBL005036	XAB036-04		RDLQF720-06	KJ375173	BankIt1696048
04HBL005039	XAB039-04		LNC244-05	KJ375174	BankIt1696048
04HBL005043	XAB043-04		LPSOB402-08	KJ375175	BankIt1696048
04HBL005044	XAB044-04		TMNBD262-07	KJ375176	BankIt1696048
04HBL005045	XAB045-04		BLTIB084-08	KJ375177	BankIt1696048
04HBL005046	XAB046-04		LOWCB122-05	KJ375178	BankIt1696048
04HBL005050	XAB050-04		RDMAB173-05	KJ375179	BankIt1696048
04HBL005055	XAB055-04		RDLQB595-05	KJ375180	BankIt1696048
04HBL005063	XAB063-04		RDLQF536-06	KJ375181	BankIt1696048
04HBL005064	XAB064-04		RDLQH119-06	KJ375182	BankIt1696048
04HBL005067	XAB067-04		RDLQF564-06	KJ375183	BankIt1696048
04HBL005069	XAB069-04		RDLQG490-06	KJ375184	BankIt1696048
04HBL005071	XAB071-04		LHLEP154-06	KJ375185	BankIt1696048
04HBL005075	XAB075-04		LPSO413-08	KJ375186	BankIt1696048
04HBL005076	XAB076-04		TMNBB104-06	KJ375187	BankIt1696048
04HBL005078	XAB078-04		LBCA546-05	KJ375188	BankIt1696048
04HBL005080	XAB080-04		LOWCB653-05	KJ375189	BankIt1696048
04HBL005082	XAB082-04		LGSMG517-07	KJ375190	BankIt1696048
04HBL005083	XAB083-04		MNAF439-08	KJ375191	BankIt1696048
04HBL005084	XAB084-04		RDLQF577-06	KJ375192	BankIt1696048
04HBL005086	XAB086-04		BBLOE1469-12	KJ375193	BankIt1696048
04HBL005087	XAB087-04		LPSOD1047-09	KJ375194	BankIt1696048
04HBL005088	XAB088-04		LOWCB140-05	KJ375195	BankIt1696048
04HBL005089	XAB089-04		LPVIA580-08	KJ375196	BankIt1696048
04HBL005090	XAB090-04		XAB034-04	KJ375197	BankIt1696048
04HBL005091	XAB091-04		LOWCB576-05	KJ375198	BankIt1696048
04HBL005093	XAB093-04		RDNME947-08	KJ375199	BankIt1696048
04HBL005101	XAB101-04		TMNBB074-06	KJ375200	BankIt1696048
04HBL005103	XAB103-04		BLTIB074-08	KJ375201	BankIt1696048
04HBL005104	XAB104-04		RDLQF634-06	KJ375202	BankIt1696048
04HBL005105	XAB105-04		LPMN464-08	KJ375203	BankIt1696048
04HBL005106	XAB106-04		LOFLB175-06	KJ375204	BankIt1696048
04HBL005107	XAB107-04		LOFLB490-06	KJ375205	BankIt1696048
04HBL005108	XAB108-04		LNCC713-11	KJ375206	BankIt1696048
04HBL005110	XAB110-04		RDLQB709-05	KJ375207	BankIt1696048
04HBL005111	XAB111-04		HKONS624-08	KJ375208	BankIt1696048
04HBL005112	XAB112-04		XAJ491-06	KJ375209	BankIt1696048
04HBL005116	XAB116-04		RDLQF200-06	KJ375210	BankIt1696048
04HBL005117	XAB117-04		RDMAB390-05	KJ375211	BankIt1696048
04HBL005118	XAB118-04		XAJ541-06	KJ375212	BankIt1696048
04HBL005119	XAB119-04		LPSOB086-08	KJ375213	BankIt1696048
04HBL005120	XAB120-04		RDNMF754-08	KJ375214	BankIt1696048
04HBL005122	XAB122-04		LALPA1094-11	KJ375215	BankIt1696048
04HBL005124	XAB124-04		RDLQB659-05	KJ375216	BankIt1696048
04HBL005125	XAB125-04		TMNBB069-06	KJ375217	BankIt1696048
04HBL005131	XAB131-04		LPMN465-08	KJ375218	BankIt1696048
04HBL005132	XAB132-04		RDLQF392-06	KJ375219	BankIt1696048
04HBL005133	XAB133-04		LPSOB096-08	KJ375220	BankIt1696048
04HBL005134	XAB134-04		LPMN163-08	KJ375221	BankIt1696048
04HBL005135	XAB135-04		LNCC841-11	KJ375222	BankIt1696048
04HBL005137	XAB137-04		LBCB126-05	KJ375223	BankIt1696048
04HBL005140	XAB140-04		RDNMG1024-08	KJ375224	BankIt1696048
04HBL005141	XAB141-04		LPSO757-08	KJ375225	BankIt1696048
04HBL005142	XAB142-04		BBLOC634-11	KJ375226	BankIt1696048
04HBL005143	XAB143-04		LPSOD825-09	KJ375227	BankIt1696048
04HBL005144	XAB144-04		RDLQG899-06	KJ375228	BankIt1696048
04HBL005147	XAB147-04		MECD355-06	KJ375229	BankIt1696048
04HBL005149	XAB149-04		LGSMG604-07	KJ375230	BankIt1696048
04HBL005150	XAB150-04		LPOKA254-08	KJ375231	BankIt1696048
04HBL005151	XAB151-04		LNCB406-06	KJ375232	BankIt1696048
04HBL005152	XAB152-04		LPSOD241-09	KJ375233	BankIt1696048
04HBL005153	XAB153-04		RDLQF444-06	KJ375234	BankIt1696048
04HBL005154	XAB154-04		PHMO226-03	KJ375235	BankIt1696048
04HBL005155	XAB155-04		LPMN788-08	KJ375236	BankIt1696048
04HBL005156	XAB156-04		LPSOC140-08	KJ375237	BankIt1696048
04HBL005161	XAB161-04		XAJ495-06	KJ375238	BankIt1696048
04HBL005162	XAB162-04		LPSOD442-09	KJ375239	BankIt1696048
04HBL005163	XAB163-04		RDLQF635-06	KJ375240	BankIt1696048
04HBL005164	XAB164-04		BBLPB935-10	KJ375241	BankIt1696048
04HBL005167	XAB167-04		RDLQF340-06	KJ375242	BankIt1696048
04HBL005169	XAB169-04		RDLQG021-06	KJ375243	BankIt1696048
04HBL005170	XAB170-04		RDNMF751-08	KJ375244	BankIt1696048
04HBL005172	XAB172-04		XAJ493-06	KJ375245	BankIt1696048
04HBL005174	XAB174-04		RDLQF355-06	KJ375246	BankIt1696048
04HBL005175	XAB175-04		RDLQG663-06	KJ375247	BankIt1696048
04HBL005179	XAB179-04		LPSO546-08	KJ375248	BankIt1696048
04HBL005181	XAB181-04		RDLQB199-05	KJ375249	BankIt1696048
04HBL005183	XAB183-04		LPMNB313-09	KJ375250	BankIt1696048
04HBL005184	XAB184-04		RDLQB418-05	KJ375251	BankIt1696048
04HBL005185	XAB185-04		BBLPD857-10	KJ375252	BankIt1696048
04HBL005186	XAB186-04		RDLQH059-06	KJ375253	BankIt1696048
04HBL005188	XAB188-04		MNAF479-08	KJ375254	BankIt1696048
04HBL005190	XAB190-04		TTMNB066-06	KJ375255	BankIt1696048
04HBL005192	XAB192-04		TMNBB076-06	KJ375256	BankIt1696048
04HBL005194	XAB194-04		KPOEC170-08	KJ375257	BankIt1696048
04HBL005195	XAB195-04		QUNOB208-08	KJ375258	BankIt1696048
04HBL005196	XAB196-04		XAJ513-06	KJ375259	BankIt1696048
04HBL005198	XAB198-04		BLTIB056-08	KJ375260	BankIt1696048
04HBL005199	XAB199-04		RDLQF343-06	KJ375261	BankIt1696048
04HBL005204	XAB204-04		XAJ422-06	KJ375262	BankIt1696048
04HBL005205	XAB205-04		TMNBD358-07	KJ375263	BankIt1696048
04HBL005207	XAB207-04		RDNME406-08	KJ375264	BankIt1696048
04HBL005208	XAB208-04		RDLQG081-06	KJ375265	BankIt1696048
04HBL005209	XAB209-04		RDNME147-07	KJ375266	BankIt1696048
04HBL005213	XAB213-04		RDLQG169-06	KJ375267	BankIt1696048
04HBL005214	XAB214-04		LHLEP344-06	KJ375268	BankIt1696048
04HBL005215	XAB215-04		TTMNB244-06	KJ375269	BankIt1696048
04HBL005216	XAB216-04		LBCG3240-09	KJ375270	BankIt1696048
04HBL005217	XAB217-04		RDLQG171-06	KJ375271	BankIt1696048
04HBL005218	XAB218-04		RDLQB663-05	KJ375272	BankIt1696048
04HBL005219	XAB219-04		IAWL094-09	KJ375273	BankIt1696048
04HBL005221	XAB221-04		LBCD437-05	KJ375274	BankIt1696048
04HBL005226	XAB226-04		TMNBC528-06	KJ375275	BankIt1696048
04HBL005231	XAB231-04		RDLQG761-06	KJ375276	BankIt1696048
04HBL005237	XAB237-04		LPSOC347-08	KJ375277	BankIt1696048
04HBL005241	XAB241-04		LOWCD454-06	KJ375278	BankIt1696048
04HBL005242	XAB242-04		RDLQG659-06	KJ375279	BankIt1696048
04HBL005243	XAB243-04		XAK316-06	KJ375280	BankIt1696048
04HBL005244	XAB244-04		RDLQG428-06	KJ375281	BankIt1696048
04HBL005245	XAB245-04		BBLOB504-11	KJ375282	BankIt1696048
04HBL005246	XAB246-04		LPMN665-08	KJ375283	BankIt1696048
04HBL005251	XAB251-04		RDMAB140-05	KJ375284	BankIt1696048
04HBL005252	XAB252-04		RDLQG564-06	KJ375285	BankIt1696048
04HBL005253	XAB253-04		RDMAB048-05	KJ375286	BankIt1696048
04HBL005254	XAB254-04		LPSOD791-09	KJ375287	BankIt1696048
04HBL005255	XAB255-04		RDNME492-08	KJ375288	BankIt1696048
04HBL005256	XAB256-04		RDLQC560-06	KJ375289	BankIt1696048
04HBL005257	XAB257-04		LBCA773-05	KJ375290	BankIt1696048
04HBL005259	XAB259-04		XAK058-06	KJ375291	BankIt1696048
04HBL005260	XAB260-04		LPSK258-08	KJ375292	BankIt1696048
04HBL005263	XAB263-04		LPSOB098-08	KJ375293	BankIt1696048
04HBL005264	XAB264-04		RDLQF619-06	KJ375294	BankIt1696048
04HBL005265	XAB265-04		TMNBD319-07	KJ375295	BankIt1696048
04HBL005266	XAB266-04		LOWCB633-05	KJ375296	BankIt1696048
04HBL005271	XAB271-04		RDLQG247-06	KJ375297	BankIt1696048
04HBL005273	XAB273-04		GBLGC264-12	KJ375298	BankIt1696048
04HBL005274	XAB274-04		RDLQF412-06	KJ375299	BankIt1696048
04HBL005275	XAB275-04		XAK292-06	KJ375300	BankIt1696048
04HBL005276	XAB276-04		LOWCE509-06	KJ375301	BankIt1696048
04HBL005277	XAB277-04		LPSO194-08	KJ375302	BankIt1696048
04HBL005281	XAB281-04		RDLQF697-06	KJ375303	BankIt1696048
04HBL005282	XAB282-04		LOWCD455-06	KJ375304	BankIt1696048
04HBL005283	XAB283-04		LPMN562-08	KJ375305	BankIt1696048
04HBL005284	XAB284-04		LPMN568-08	KJ375306	BankIt1696048
04HBL005287	XAB287-04		LPSOC389-08	KJ375307	BankIt1696048
04HBL005290	XAB290-04		LOWCB657-05	KJ375308	BankIt1696048
04HBL005291	XAB291-04		ABCNA535-07	KJ375309	BankIt1696048
04HBL005292	XAB292-04		LPSO834-08	KJ375310	BankIt1696048
04HBL005297	XAB297-04		LPMN307-08	KJ375311	BankIt1696048
04HBL005301	XAB301-04		RDLQB890-05	KJ375312	BankIt1696048
04HBL005303	XAB303-04		RDLQG544-06	KJ375313	BankIt1696048
04HBL005304	XAB304-04		LPSOD270-09	KJ375314	BankIt1696048
04HBL005305	XAB305-04		LOWCE117-06	KJ375315	BankIt1696048
04HBL005308	XAB308-04		RDLQG549-06	KJ375316	BankIt1696048
04HBL005309	XAB309-04		RDMAB964-09	KJ375317	BankIt1696048
04HBL005313	XAB313-04		LOWCB647-05	KJ375318	BankIt1696048
04HBL005319	XAB319-04		XAG850-05	KJ375319	BankIt1696048
04HBL005320	XAB320-04		XAK419-06	KJ375320	BankIt1696048
04HBL005321	XAB321-04		RDLQ366-05	KJ375321	BankIt1696048
04HBL005323	XAB323-04		LNCB193-06	KJ375322	BankIt1696048
04HBL005329	XAB329-04		TTMNB605-06	KJ375323	BankIt1696048
04HBL005330	XAB330-04		TZBCA171-06	KJ375324	BankIt1696048
04HBL005334	XAB334-04		LPVIA796-08	KJ375325	BankIt1696048
04HBL005338	XAB338-04		RDLQB203-05	KJ375326	BankIt1696048
04HBL005340	XAB340-04		QUNO758-08	KJ375327	BankIt1696048
04HBL005347	XAB347-04		RDNME801-08	KJ375328	BankIt1696048
04HBL005349	XAB349-04		QUNO134-08	KJ375329	BankIt1696048
04HBL005350	XAB350-04		RDNM744-05	KJ375330	BankIt1696048
04HBL005353	XAB353-04		TTMNB253-06	KJ375331	BankIt1696048
04HBL005354	XAB354-04		RDLQG878-06	KJ375332	BankIt1696048
04HBL005356	XAB356-04		LNCB197-06	KJ375333	BankIt1696048
04HBL005357	XAB357-04		LPMN447-08	KJ375334	BankIt1696048
04HBL005359	XAB359-04		TMG86-03	KJ375335	BankIt1696048
04HBL005360	XAB360-04		QUNOB191-08	KJ375336	BankIt1696048
04HBL005361	XAB361-04		RDLQF595-06	KJ375337	BankIt1696048
04HBL005363	XAB363-04		LPMNB562-09	KJ375338	BankIt1696048
04HBL005364	XAB364-04		RDLQG927-06	KJ375339	BankIt1696048
04HBL005365	XAB365-04		LPOKE268-11	KJ375340	BankIt1696048
04HBL005366	XAB366-04		LPAB531-08	KJ375341	BankIt1696048
04HBL005367	XAB367-04		BLTIB226-08	KJ375342	BankIt1696048
04HBL005370	XAB370-04		RDMAB925-06	KJ375343	BankIt1696048
04HBL005375	XAB375-04		RDLQF077-06	KJ375344	BankIt1696048
04HBL005377	XAB377-04		MNBB400-05	KJ375345	BankIt1696048
04HBL005378	XAB378-04		RDLQG002-06	KJ375346	BankIt1696048
04HBL005380	XAB380-04		LPSO642-08	KJ375347	BankIt1696048
04HBL005383	XAB383-04		RDLQF603-06	KJ375348	BankIt1696048
04HBL005386	XAB386-04		TMNBD370-07	KJ375349	BankIt1696048
04HBL005393	XAB393-04		LOWCB573-05	KJ375350	BankIt1696048
04HBL005394	XAB394-04		RDLQF721-06	KJ375351	BankIt1696048
04HBL005395	XAB395-04		LHLEP298-06	KJ375352	BankIt1696048
04HBL005396	XAB396-04		QUNOB214-08	KJ375353	BankIt1696048
04HBL005397	XAB397-04		QUNO591-08	KJ375354	BankIt1696048
04HBL005398	XAB398-04		MNAG037-08	KJ375355	BankIt1696048
04HBL005399	XAB399-04		LPABB207-08	KJ375356	BankIt1696048
04HBL005403	XAB403-04		BLTIB122-08	KJ375357	BankIt1696048
04HBL005404	XAB404-04		RDNMB407-05	KJ375358	BankIt1696048
04HBL005405	XAB405-04		LSEU400-06	KJ375359	BankIt1696048
04HBL005406	XAB406-04		LPSO419-08	KJ375360	BankIt1696048
04HBL00541	PHMNB315-04		TMNBB025-06	KJ375361	BankIt1696048
04HBL005410	XAB410-04		RDLQG713-06	KJ375362	BankIt1696048
04HBL005411	XAB411-04		LOWCB600-05	KJ375363	BankIt1696048
04HBL005412	XAB412-04		RDMAB152-05	KJ375364	BankIt1696048
04HBL005413	XAB413-04		TMNBD326-07	KJ375365	BankIt1696048
04HBL005414	XAB414-04		LBCG2647-09	KJ375366	BankIt1696048
04HBL005415	XAB415-04		XAK115-06	KJ375367	BankIt1696048
04HBL005417	XAB417-04		QUNO017-07	KJ375368	BankIt1696048
04HBL005418	XAB418-04		LOWCE082-06	KJ375369	BankIt1696048
04HBL00542	PHMNB316-04		XAJ821-06	KJ375370	BankIt1696048
04HBL005420	XAB420-04		XAK173-06	KJ375371	BankIt1696048
04HBL005426	XAB426-04		RDLQF490-06	KJ375372	BankIt1696048
04HBL005427	XAB427-04		RDMAB416-05	KJ375373	BankIt1696048
04HBL005428	XAB428-04		QUNOB190-08	KJ375374	BankIt1696048
04HBL005429	XAB429-04		RDLQG809-06	KJ375375	BankIt1696048
04HBL00543	PHMNB317-04		RDLQH150-06	KJ375376	BankIt1696048
04HBL005430	XAB430-04		LPMN921-08	KJ375377	BankIt1696048
04HBL005433	XAB433-04		TTMNB064-06	KJ375378	BankIt1696048
04HBL005434	XAB434-04		LPVIA200-08	KJ375379	BankIt1696048
04HBL005436	XAB436-04		RDNME493-08	KJ375380	BankIt1696048
04HBL005439	XAB439-04		QUNO708-08	KJ375381	BankIt1696048
04HBL00544	PHMNB318-04		TMNBC559-06	KJ375382	BankIt1696048
04HBL005441	XAB441-04		RDLQB454-05	KJ375383	BankIt1696048
04HBL005446	XAB446-04		XAK286-06	KJ375384	BankIt1696048
04HBL005447	XAB447-04		LOWCE073-06	KJ375385	BankIt1696048
04HBL005449	XAB449-04		ABCNA019-06	KJ375386	BankIt1696048
04HBL00545	PHMNB319-04		XAK170-06	KJ375387	BankIt1696048
04HBL005451	XAB451-04		IAWL140-09	KJ375388	BankIt1696048
04HBL005453	XAB453-04		RDLQF788-06	KJ375389	BankIt1696048
04HBL005454	XAB454-04		LPSO718-08	KJ375390	BankIt1696048
04HBL005456	XAB456-04		TMNBD444-07	KJ375391	BankIt1696048
04HBL005457	XAB457-04		LMIS013-05	KJ375392	BankIt1696048
04HBL005458	XAB458-04		DSSAW068-06	KJ375393	BankIt1696048
04HBL005459	XAB459-04		LNCB198-06	KJ375394	BankIt1696048
04HBL00546	PHMNB320-04		LOFLB301-06	KJ375395	BankIt1696048
04HBL005463	XAB463-04		RDNML068-13	KJ375396	BankIt1696048
04HBL005464	XAB464-04		RDLQF250-06	KJ375397	BankIt1696048
04HBL005465	XAB465-04		BLTIB575-08	KJ375398	BankIt1696048
04HBL005466	XAB466-04		LPMN181-08	KJ375399	BankIt1696048
04HBL005467	XAB467-04		LBCB018-05	KJ375400	BankIt1696048
04HBL005468	XAB468-04		TMNBB057-06	KJ375401	BankIt1696048
04HBL00547	PHMNB321-04		LPABB076-08	KJ375402	BankIt1696048
04HBL005476	XAB476-04		TMNBD393-07	KJ375403	BankIt1696048
04HBL005479	XAB479-04		LMEMB435-09	KJ375404	BankIt1696048
04HBL00548	PHMNB322-04		LGSMC689-05	KJ375405	BankIt1696048
04HBL005480	XAB480-04		RDLQB195-05	KJ375406	BankIt1696048
04HBL005481	XAB481-04		PHMO378-03	KJ375407	BankIt1696048
04HBL005485	XAB485-04		RDMAB120-05	KJ375408	BankIt1696048
04HBL005486	XAB486-04		BBLPB940-10	KJ375409	BankIt1696048
04HBL005488	XAB488-04		RDLQG157-06	KJ375410	BankIt1696048
04HBL005489	XAB489-04		TMNBD402-07	KJ375411	BankIt1696048
04HBL00549	PHMNB323-04		LBCB267-05	KJ375412	BankIt1696048
04HBL005493	XAB493-04		LPMN732-08	KJ375413	BankIt1696048
04HBL005496	XAB496-04		MNAG205-08	KJ375414	BankIt1696048
04HBL00550	PHMNB324-04		RDLQF220-06	KJ375415	BankIt1696048
04HBL005504	XAB504-04		KPOEC152-08	KJ375416	BankIt1696048
04HBL005506	XAB506-04		QUNOB164-08	KJ375417	BankIt1696048
04HBL005507	XAB507-04		LBCD268-05	KJ375418	BankIt1696048
04HBL005508	XAB508-04		ABNCC309-07	KJ375419	BankIt1696048
04HBL005509	XAB509-04		RDNMG966-08	KJ375420	BankIt1696048
04HBL005515	XAB515-04		LOWCB161-05	KJ375421	BankIt1696048
04HBL005516	XAB516-04		RDNMH350-09	KJ375422	BankIt1696048
04HBL005520	XAB520-04		TTMNB076-06	KJ375423	BankIt1696048
04HBL005524	XAB524-04		LNCB405-06	KJ375424	BankIt1696048
04HBL005529	XAB529-04		LMH003-06	KJ375425	BankIt1696048
04HBL00553	PHMNB327-04		LPSOB580-08	KJ375426	BankIt1696048
04HBL005539	XAB539-04		LGSMG564-07	KJ375427	BankIt1696048
04HBL00554	PHMNB328-04		RDNMF620-08	KJ375428	BankIt1696048
04HBL005540	XAB540-04		RDLQF493-06	KJ375429	BankIt1696048
04HBL005541	XAB541-04		XAJ816-06	KJ375430	BankIt1696048
04HBL005542	XAB542-04		RDLQB542-05	KJ375431	BankIt1696048
04HBL005543	XAB543-04		BLTIB1068-08	KJ375432	BankIt1696048
04HBL005546	XAB546-04		RDNMK193-11	KJ375433	BankIt1696048
04HBL005547	XAB547-04		TMNBD428-07	KJ375434	BankIt1696048
04HBL005549	XAB549-04		XAJ627-06	KJ375435	BankIt1696048
04HBL00555	PHMNB329-04		TMG81-03	KJ375436	BankIt1696048
04HBL005550	XAB550-04		RDLQB451-05	KJ375437	BankIt1696048
04HBL005551	XAB551-04		BLGSM057-09	KJ375438	BankIt1696048
04HBL005552	XAB552-04		TMG68-03	KJ375439	BankIt1696048
04HBL005553	XAB553-04		LPSO573-08	KJ375440	BankIt1696048
04HBL005554	XAB554-04		TMNBD197-07	KJ375441	BankIt1696048
04HBL005555	XAB555-04		RDLQG718-06	KJ375442	BankIt1696048
04HBL005556	XAB556-04		LPSO527-08	KJ375443	BankIt1696048
04HBL005559	XAB559-04		LPSO837-08	KJ375444	BankIt1696048
04HBL005562	XAB562-04		QUNOB209-08	KJ375445	BankIt1696048
04HBL005563	XAB563-04		TMNBD266-07	KJ375446	BankIt1696048
04HBL005564	XAB564-04		MNAF440-08	KJ375447	BankIt1696048
04HBL005567	XAB567-04		LPSO164-08	KJ375448	BankIt1696048
04HBL005569	XAB569-04		LBCC461-05	KJ375449	BankIt1696048
04HBL005570	XAB570-04		RDLQ363-05	KJ375450	BankIt1696048
04HBL005576	XAB576-04		RDLQG786-06	KJ375451	BankIt1696048
04HBL005577	XAB577-04		IAWL076-09	KJ375452	BankIt1696048
04HBL005578	XAB578-04		LBCD324-05	KJ375453	BankIt1696048
04HBL005579	XAB579-04		LPMN655-08	KJ375454	BankIt1696048
04HBL005583	XAB583-04		RDLQB592-05	KJ375455	BankIt1696048
04HBL005585	XAB585-04		LHLEP054-06	KJ375456	BankIt1696048
04HBL005586	XAB586-04		RDLQF351-06	KJ375457	BankIt1696048
04HBL005587	XAB587-04		MNAF864-08	KJ375458	BankIt1696048
04HBL005588	XAB588-04		BLTIB512-08	KJ375459	BankIt1696048
04HBL005589	XAB589-04		LPABB201-08	KJ375460	BankIt1696048
04HBL00559	PHMNB333-04		LOWCE503-06	KJ375461	BankIt1696048
04HBL005590	XAB590-04		RDLQB474-05	KJ375462	BankIt1696048
04HBL005592	XAB592-04		ABNCC287-07	KJ375463	BankIt1696048
04HBL005593	XAB593-04		LPSOD419-09	KJ375464	BankIt1696048
04HBL005594	XAB594-04		QUNOB125-08	KJ375465	BankIt1696048
04HBL005595	XAB595-04		LPMN184-08	KJ375466	BankIt1696048
04HBL005596	XAB596-04		LPSO030-08	KJ375467	BankIt1696048
04HBL005597	XAB597-04		RDLQG037-06	KJ375468	BankIt1696048
04HBL00560	PHMNB334-04		LPVIA797-08	KJ375469	BankIt1696048
04HBL005600	XAB600-04		IAWL092-09	KJ375470	BankIt1696048
04HBL005604	XAB604-04		RDLQG066-06	KJ375471	BankIt1696048
04HBL005605	XAB605-04		TMNBB100-06	KJ375472	BankIt1696048
04HBL005606	XAB606-04		QUNOB242-08	KJ375473	BankIt1696048
04HBL005612	XAB612-04		MNAE837-13	KJ375474	BankIt1696048
04HBL005613	XAB613-04		LPMN022-08	KJ375475	BankIt1696048
04HBL005614	XAB614-04		RDMAB717-06	KJ375476	BankIt1696048
04HBL005615	XAB615-04		LPMNB559-09	KJ375477	BankIt1696048
04HBL005616	XAB616-04		LOWCC878-05	KJ375478	BankIt1696048
04HBL005617	XAB617-04		LBCB180-05	KJ375479	BankIt1696048
04HBL005618	XAB618-04		QUNOB507-09	KJ375480	BankIt1696048
04HBL005619	XAB619-04		LPSOC240-08	KJ375481	BankIt1696048
04HBL005621	XAB621-04		LNCC1324-11	KJ375482	BankIt1696048
04HBL005622	XAB622-04		LPSOB453-08	KJ375483	BankIt1696048
04HBL005623	XAB623-04		XAK451-06	KJ375484	BankIt1696048
04HBL005628	XAB628-04		LOWCD869-06	KJ375485	BankIt1696048
04HBL005633	XAB633-04		TTMNB273-06	KJ375486	BankIt1696048
04HBL005634	XAB634-04		XAJ939-06	KJ375487	BankIt1696048
04HBL005635	XAB635-04		TMNBB098-06	KJ375488	BankIt1696048
04HBL005636	XAB636-04		RDLQF481-06	KJ375489	BankIt1696048
04HBL005640	XAB640-04		QUNOB329-09	KJ375490	BankIt1696048
04HBL005641	XAB641-04		DSSAW065-06	KJ375491	BankIt1696048
04HBL005642	XAB642-04		RDLQB475-05	KJ375492	BankIt1696048
04HBL005643	XAB643-04		LPMN339-08	KJ375493	BankIt1696048
04HBL005644	XAB644-04		LOWCD471-06	KJ375494	BankIt1696048
04HBL005645	XAB645-04		XAK250-06	KJ375495	BankIt1696048
04HBL005646	XAB646-04		RDLQB586-05	KJ375496	BankIt1696048
04HBL005647	XAB647-04		RDLQF426-06	KJ375497	BankIt1696048
04HBL005648	XAB648-04		LPSOB095-08	KJ375498	BankIt1696048
04HBL005651	XAB651-04		LPSO012-08	KJ375499	BankIt1696048
04HBL005652	XAB652-04		LBCC460-05	KJ375500	BankIt1696048
04HBL005654	XAB654-04		RDLQH008-06	KJ375501	BankIt1696048
04HBL005655	XAB655-04		BBLOD877-11	KJ375502	BankIt1696048
04HBL005656	XAB656-04		BLTIB988-08	KJ375503	BankIt1696048
04HBL005657	XAB657-04		LHLEP287-06	KJ375504	BankIt1696048
04HBL005658	XAB658-04		LPVIC100-08	KJ375505	BankIt1696048
04HBL005659	XAB659-04		ABNCC407-07	KJ375506	BankIt1696048
04HBL005662	XAB662-04		RDLQF759-06	KJ375507	BankIt1696048
04HBL005663	XAB663-04		LPMNB389-09	KJ375508	BankIt1696048
04HBL005665	XAB665-04		QUNO723-08	KJ375509	BankIt1696048
04HBL005667	XAB667-04		RDLQG660-06	KJ375510	BankIt1696048
04HBL005668	XAB668-04		LPSOB115-08	KJ375511	BankIt1696048
04HBL005669	XAB669-04		RDNMG546-08	KJ375512	BankIt1696048
04HBL005671	XAB671-04		BLTIB440-08	KJ375513	BankIt1696048
04HBL005672	XAB672-04		XAJ924-06	KJ375514	BankIt1696048
04HBL005673	XAB673-04		LPSOB386-08	KJ375515	BankIt1696048
04HBL005674	XAB674-04		BBLOE1987-12	KJ375516	BankIt1696048
04HBL005676	XAB676-04		BBLOE1387-12	KJ375517	BankIt1696048
04HBL005677	XAB677-04		TMNBB039-06	KJ375518	BankIt1696048
04HBL005678	XAB678-04		QUNO451-08	KJ375519	BankIt1696048
04HBL005679	XAB679-04		HKONB102-08	KJ375520	BankIt1696048
04HBL005684	XAB684-04		LPMN020-08	KJ375521	BankIt1696048
04HBL005689	XAB689-04		LBCB130-05	KJ375522	BankIt1696048
04HBL005690	XAB690-04		MNAE842-13	KJ375523	BankIt1696048
04HBL005692	XAB692-04		LPSOC136-08	KJ375524	BankIt1696048
04HBL005693	XAB693-04		RDLQE577-06	KJ375525	BankIt1696048
04HBL005696	XAB696-04		RDNMG1025-08	KJ375526	BankIt1696048
04HBL005698	XAB698-04		LPMN1003-09	KJ375527	BankIt1696048
04HBL005699	XAB699-04		CMAZA877-12	KJ375528	BankIt1696048
04HBL00570	PHMNB344-04		RDLQB186-05	KJ375529	BankIt1696048
04HBL005700	XAB700-04		QUNOE277-12	KJ375530	BankIt1696048
04HBL005709	XAB709-04		RDLQG226-06	KJ375531	BankIt1696048
04HBL005710	XAB710-04		LHLEP343-06	KJ375532	BankIt1696048
04HBL00573	PHMNB347-04		BLTIB738-08	KJ375533	BankIt1696048
04HBL00574	PHMNB348-04		LPSO839-08	KJ375534	BankIt1696048
04HBL005750	XAB750-04		RDLQ097-05	KJ375535	BankIt1696048
04HBL00576	PHMNB350-04		BLTIB874-08	KJ375536	BankIt1696048
04HBL00577	PHMNB351-04		MNAE835-13	KJ375537	BankIt1696048
04HBL005774	XAB774-04		RDLQG020-06	KJ375538	BankIt1696048
04HBL005775	XAB775-04		RDLQG604-06	KJ375539	BankIt1696048
04HBL00578	PHMNB352-04		RDMAB751-06	KJ375540	BankIt1696048
04HBL00579	PHMNB353-04		RDLQG863-06	KJ375541	BankIt1696048
04HBL005792	XAB792-05		XAK079-06	KJ375542	BankIt1696048
04HBL005793	XAB793-05		LPSOC368-08	KJ375543	BankIt1696048
04HBL00581	PHMNB355-04		LPSO136-08	KJ375544	BankIt1696048
04HBL00582	PHMNB356-04		RDLQF596-06	KJ375545	BankIt1696048
04HBL00583	PHMNB357-04		LCHP021-07	KJ375546	BankIt1696048
04HBL00584	PHMNB358-04		QUNOB338-09	KJ375547	BankIt1696048
04HBL00585	PHMNB359-04		LOFLB444-06	KJ375548	BankIt1696048
04HBL00586	PHMNB360-04		MILEQ188-11	KJ375549	BankIt1696048
04HBL00587	PHMNB361-04		LSEU601-06	KJ375550	BankIt1696048
04HBL00589	PHMNB363-04		RDMAB156-05	KJ375551	BankIt1696048
04HBL00590	PHMNB364-04		TMNBD349-07	KJ375552	BankIt1696048
04HBL00591	PHMNB365-04		BBLPD150-10	KJ375553	BankIt1696048
04HBL00592	PHMNB366-04		TMNBB096-06	KJ375554	BankIt1696048
04HBL00593	PHMNB367-04		QUNOB320-09	KJ375555	BankIt1696048
04HBL00594	PHMNB368-04		MNAE836-13	KJ375556	BankIt1696048
04HBL00595	PHMNB369-04		BLTIB768-08	KJ375557	BankIt1696048
04HBL00596	PHMNB370-04		PHJUN3372-11	KJ375558	BankIt1696048
04HBL00597	PHMNB371-04		RDNME520-08	KJ375559	BankIt1696048
04HBL00598	PHMNB372-04		LPSOC156-08	KJ375560	BankIt1696048
04HBL00600	PHMNB374-04		LOWCB618-05	KJ375561	BankIt1696048
04HBL00601	PHMNB375-04		LPMN415-08	KJ375562	BankIt1696048
04HBL00602	PHMNB376-04		ABCNA271-06	KJ375563	BankIt1696048
04HBL006020	XAC020-04		RDLQG679-06	KJ375564	BankIt1696048
04HBL006024	XAC024-04		QUNOB334-09	KJ375565	BankIt1696048
04HBL006025	XAC025-04		PHMO221-03	KJ375566	BankIt1696048
04HBL006027	XAC027-04		LHLEP345-06	KJ375567	BankIt1696048
04HBL00603	PHMNB377-04		LBCA213-05	KJ375568	BankIt1696048
04HBL006034	XAC034-04		LPSOB325-08	KJ375569	BankIt1696048
04HBL006035	XAC035-04		LBCA791-05	KJ375570	BankIt1696048
04HBL006036	XAC036-04		QUNOB013-08	KJ375571	BankIt1696048
04HBL006037	XAC037-04		RDLQG789-06	KJ375572	BankIt1696048
04HBL006038	XAC038-04		RDNMK201-11	KJ375573	BankIt1696048
04HBL006039	XAC039-04		TMNBD403-07	KJ375574	BankIt1696048
04HBL00604	PHMNB378-04		RDNML067-13	KJ375575	BankIt1696048
04HBL006040	XAC040-04		RDLQ777-07	KJ375576	BankIt1696048
04HBL006041	XAC041-04		RDLQH115-06	KJ375577	BankIt1696048
04HBL006042	XAC042-04		BLTIB066-08	KJ375578	BankIt1696048
04HBL006043	XAC043-04		RDNMF633-08	KJ375579	BankIt1696048
04HBL006044	XAC044-04		LALPA1109-11	KJ375580	BankIt1696048
04HBL006045	XAC045-04		RDLQF092-06	KJ375581	BankIt1696048
04HBL006046	XAC046-04		LPSOC145-08	KJ375582	BankIt1696048
04HBL006047	XAC047-04		LPSOB091-08	KJ375583	BankIt1696048
04HBL00605	PHMNB379-04		RDLQE183-06	KJ375584	BankIt1696048
04HBL006052	XAC052-04		LPABB234-08	KJ375585	BankIt1696048
04HBL00606	PHMNB380-04		ABCNA587-07	KJ375586	BankIt1696048
04HBL00607	PHMNB381-04		TMNBB102-06	KJ375587	BankIt1696048
04HBL006070	XAC070-04		LBCB145-05	KJ375588	BankIt1696048
04HBL006071	XAC071-04		TMNBB008-06	KJ375589	BankIt1696048
04HBL006072	XAC072-04		LPSO424-08	KJ375590	BankIt1696048
04HBL006073	XAC073-04		LSEU037-06	KJ375591	BankIt1696048
04HBL00608	PHMNB382-04		RDLQ423-07	KJ375592	BankIt1696048
04HBL006080	XAC080-04		LPABC911-09	KJ375593	BankIt1696048
04HBL006081	XAC081-04		LOWCE072-06	KJ375594	BankIt1696048
04HBL006082	XAC082-04		LBCA243-05	KJ375595	BankIt1696048
04HBL006083	XAC083-04		LPSOB428-08	KJ375596	BankIt1696048
04HBL006084	XAC084-04		RDMAB082-05	KJ375597	BankIt1696048
04HBL006085	XAC085-04		RDLQF851-06	KJ375598	BankIt1696048
04HBL006086	XAC086-04		LPSOD717-09	KJ375599	BankIt1696048
04HBL006087	XAC087-04		TMNBD348-07	KJ375600	BankIt1696048
04HBL006089	XAC089-04		TMNBD307-07	KJ375601	BankIt1696048
04HBL00609	PHMNB383-04		XAJ936-06	KJ375602	BankIt1696048
04HBL006091	XAC091-04		RDLQF668-06	KJ375603	BankIt1696048
04HBL006096	XAC096-04		RDLQH209-07	KJ375604	BankIt1696048
04HBL006097	XAC097-04		XAJ811-06	KJ375605	BankIt1696048
04HBL006098	XAC098-04		RDLQF581-06	KJ375606	BankIt1696048
04HBL00611	PHMNB385-04		XAK520-07	KJ375607	BankIt1696048
04HBL00612	PHMNB386-04		LPSO133-08	KJ375608	BankIt1696048
04HBL006122	XAC122-04		TTMNB067-06	KJ375609	BankIt1696048
04HBL006123	XAC123-04		LPSK480-08	KJ375610	BankIt1696048
04HBL006124	XAC124-04		RDLQG853-06	KJ375611	BankIt1696048
04HBL006125	XAC125-04		LOWCB127-05	KJ375612	BankIt1696048
04HBL006126	XAC126-04		LPSO545-08	KJ375613	BankIt1696048
04HBL00613	PHMNB387-04		LPMN298-08	KJ375614	BankIt1696048
04HBL006150	XAC150-04		LMEMB200-09	KJ375615	BankIt1696048
04HBL006151	XAC151-04		RDLQB682-05	KJ375616	BankIt1696048
04HBL006152	XAC152-04		TMNBB034-06	KJ375617	BankIt1696048
04HBL006153	XAC153-04		LPVIA851-08	KJ375618	BankIt1696048
04HBL006154	XAC154-04		LNCB414-06	KJ375619	BankIt1696048
04HBL006155	XAC155-04		XAK529-07	KJ375620	BankIt1696048
04HBL006156	XAC156-04		LPMN872-08	KJ375621	BankIt1696048
04HBL006157	XAC157-04		LOWCB663-05	KJ375622	BankIt1696048
04HBL006158	XAC158-04		RDNME167-07	KJ375623	BankIt1696048
04HBL006159	XAC159-04		RDNME214-07	KJ375624	BankIt1696048
04HBL006160	XAC160-04		BLTIB235-08	KJ375625	BankIt1696048
04HBL006161	XAC161-04		LPMN068-08	KJ375626	BankIt1696048
04HBL00617	PHMNB391-04		LPSO871-08	KJ375627	BankIt1696048
04HBL006176	XAC176-04		TMNBD421-07	KJ375628	BankIt1696048
04HBL006177	XAC177-04		LPMNB405-09	KJ375629	BankIt1696048
04HBL006178	XAC178-04		RDLQF793-06	KJ375630	BankIt1696048
04HBL006179	XAC179-04		LPSO265-08	KJ375631	BankIt1696048
04HBL00618	PHMNB392-04		LBCA365-05	KJ375632	BankIt1696048
04HBL006180	XAC180-04		XAJ170-06	KJ375633	BankIt1696048
04HBL006181	XAC181-04		LPAB074-08	KJ375634	BankIt1696048
04HBL006183	XAC183-04		MILEQ184-11	KJ375635	BankIt1696048
04HBL006184	XAC184-04		RDMAB160-05	KJ375636	BankIt1696048
04HBL006186	XAC186-04		RDLQG547-06	KJ375637	BankIt1696048
04HBL006187	XAC187-04		RDMAB138-05	KJ375638	BankIt1696048
04HBL006188	XAC188-04		LOWCB629-05	KJ375639	BankIt1696048
04HBL006189	XAC189-04		LPMN715-08	KJ375640	BankIt1696048
04HBL00619	PHMNB393-04		RDLQF324-06	KJ375641	BankIt1696048
04HBL00620	PHMNB394-04		RDLQH053-06	KJ375642	BankIt1696048
04HBL00623	PHMNB397-04		LPSOB335-08	KJ375643	BankIt1696048
04HBL00624	PHMNB398-04		RDLQG165-06	KJ375644	BankIt1696048
04HBL00625	PHMNB399-04		RDNMD174-06	KJ375645	BankIt1696048
04HBL006288	XAC288-04		MNAF480-08	KJ375646	BankIt1696048
04HBL006289	XAC289-04		RDLQF226-06	KJ375647	BankIt1696048
04HBL006290	XAC290-04		LPMN306-08	KJ375648	BankIt1696048
04HBL006292	XAC292-04		LPABB363-08	KJ375649	BankIt1696048
04HBL006293	XAC293-04		HKONS623-08	KJ375650	BankIt1696048
04HBL006294	XAC294-04		LPMNB404-09	KJ375651	BankIt1696048
04HBL006295	XAC295-04		LPSOB823-08	KJ375652	BankIt1696048
04HBL006296	XAC296-04		BBLOE1456-12	KJ375653	BankIt1696048
04HBL006297	XAC297-04		BBLOD1697-11	KJ375654	BankIt1696048
04HBL006325	XAC325-04		XAF370-05	KJ375655	BankIt1696048
04HBL00639	PHMNB413-04		XAK254-06	KJ375656	BankIt1696048
04HBL006455	XAC455-04		QUNO725-08	KJ375657	BankIt1696048
04HBL006456	XAC456-04		LBCD383-05	KJ375658	BankIt1696048
04HBL006457	XAC457-04		QUNO681-08	KJ375659	BankIt1696048
04HBL006458	XAC458-04		RDLQF670-06	KJ375660	BankIt1696048
04HBL006459	XAC459-04		BLTIB162-08	KJ375661	BankIt1696048
04HBL00646	PHMNB420-04		NCCH104-11	KJ375662	BankIt1696048
04HBL006460	XAC460-04		XAJ721-06	KJ375663	BankIt1696048
04HBL006461	XAC461-04		BLTIB780-08	KJ375664	BankIt1696048
04HBL006462	XAC462-04		LPAB052-08	KJ375665	BankIt1696048
04HBL006463	XAC463-04		XAJ576-06	KJ375666	BankIt1696048
04HBL006466	XAC466-04		XAJ776-06	KJ375667	BankIt1696048
04HBL006478	XAC478-04		LPSOB349-08	KJ375668	BankIt1696048
04HBL00648	PHMNB422-04		RDMAB178-05	KJ375669	BankIt1696048
04HBL006482	XAC482-04		RDLQF899-06	KJ375670	BankIt1696048
04HBL00649	PHMNB423-04		KPOEC128-08	KJ375671	BankIt1696048
04HBL00650	PHMNB424-04		BLTIB541-08	KJ375672	BankIt1696048
04HBL00651	PHMNB425-04		TMNBB035-06	KJ375673	BankIt1696048
04HBL00652	PHMNB426-04		BLTIB045-08	KJ375674	BankIt1696048
04HBL006533	XAC533-04		RDLQH088-06	KJ375675	BankIt1696048
04HBL006534	XAC534-04		RDNM110-05	KJ375676	BankIt1696048
04HBL006566	XAC566-04		LBCC423-05	KJ375677	BankIt1696048
04HBL006567	XAC567-04		LPAB002-08	KJ375678	BankIt1696048
04HBL006568	XAC568-04		TMNBB050-06	KJ375679	BankIt1696048
04HBL006570	XAC570-04		LBCD318-05	KJ375680	BankIt1696048
04HBL006571	XAC571-04		XAK117-06	KJ375681	BankIt1696048
04HBL006572	XAC572-04		RDLQD846-06	KJ375682	BankIt1696048
04HBL006590	XAC590-04		RDLQG855-06	KJ375683	BankIt1696048
04HBL006594	XAC594-04		LPSO229-08	KJ375684	BankIt1696048
04HBL006595	XAC595-04		RDNME330-07	KJ375685	BankIt1696048
04HBL006596	XAC596-04		RDNMG365-08	KJ375686	BankIt1696048
04HBL006597	XAC597-04		RDNME497-08	KJ375687	BankIt1696048
04HBL006598	XAC598-04		TMNBD377-07	KJ375688	BankIt1696048
04HBL006599	XAC599-04		LPSOD421-09	KJ375689	BankIt1696048
04HBL00660	PHMNB434-04		LOFLA222-06	KJ375690	BankIt1696048
04HBL006600	XAC600-04		TTMNB080-06	KJ375691	BankIt1696048
04HBL006601	XAC601-04		QUNOB212-08	KJ375692	BankIt1696048
04HBL006602	XAC602-04		RDLQ398-05	KJ375693	BankIt1696048
04HBL006603	XAC603-04		ABCNA296-06	KJ375694	BankIt1696048
04HBL006604	XAC604-04		RDLQB667-05	KJ375695	BankIt1696048
04HBL006605	XAC605-04		RDLQG937-06	KJ375696	BankIt1696048
04HBL006607	XAC607-04		RDLQG421-06	KJ375697	BankIt1696048
04HBL006609	XAC609-04		LPMN031-08	KJ375698	BankIt1696048
04HBL00661	PHMNB435-04		RDLQG626-06	KJ375699	BankIt1696048
04HBL006610	XAC610-04		RDNMK292-11	KJ375700	BankIt1696048
04HBL006611	XAC611-04		RDLQF405-06	KJ375701	BankIt1696048
04HBL006613	XAC613-04		RDLQF332-06	KJ375702	BankIt1696048
04HBL006615	XAC615-04		LPSOB793-08	KJ375703	BankIt1696048
04HBL006617	XAC617-04		LBCG2157-09	KJ375704	BankIt1696048
04HBL006618	XAC618-04		LBCD576-05	KJ375705	BankIt1696048
04HBL00662	PHMNB436-04		TMNBB029-06	KJ375706	BankIt1696048
04HBL006620	XAC620-04		RDLQF837-06	KJ375707	BankIt1696048
04HBL006621	XAC621-04		LOWCE348-06	KJ375708	BankIt1696048
04HBL006622	XAC622-04		LPSOB064-08	KJ375709	BankIt1696048
04HBL006623	XAC623-04		LPSO949-08	KJ375710	BankIt1696048
04HBL006625	XAC625-04		RDLQF222-06	KJ375711	BankIt1696048
04HBL006626	XAC626-04		EHL938-12	KJ375712	BankIt1696048
04HBL006627	XAC627-04		XAK259-06	KJ375713	BankIt1696048
04HBL00663	PHMNB437-04		LOWCB124-05	KJ375714	BankIt1696048
04HBL006630	XAC630-04		LPABC988-09	KJ375715	BankIt1696048
04HBL00664	PHMNB438-04		RDNMF509-08	KJ375716	BankIt1696048
04HBL00665	PHMNB439-04		CGUKC168-09	KJ375717	BankIt1696048
04HBL006654	XAC654-04		LPSO872-08	KJ375718	BankIt1696048
04HBL006657	XAC657-04		LPMN932-08	KJ375719	BankIt1696048
04HBL006658	XAC658-04		RDLQF857-06	KJ375720	BankIt1696048
04HBL006659	XAC659-04		LPSK003-08	KJ375721	BankIt1696048
04HBL00666	PHMNB440-04		XAC295-04	KJ375722	BankIt1696048
04HBL006660	XAC660-04		XAJ403-06	KJ375723	BankIt1696048
04HBL006661	XAC661-04		RDLQF383-06	KJ375724	BankIt1696048
04HBL006662	XAC662-04		LOWCE528-06	KJ375725	BankIt1696048
04HBL006663	XAC663-04		RDMAB028-05	KJ375726	BankIt1696048
04HBL006664	XAC664-04		IAWL128-09	KJ375727	BankIt1696048
04HBL006666	XAC666-04		TMG92-03	KJ375728	BankIt1696048
04HBL006667	XAC667-04		RDMAB227-05	KJ375729	BankIt1696048
04HBL006668	XAC668-04		LPMN525-08	KJ375730	BankIt1696048
04HBL006669	XAC669-04		RDNMH014-09	KJ375731	BankIt1696048
04HBL00667	PHMNB441-04		LPMN021-08	KJ375732	BankIt1696048
04HBL00668	PHMNB442-04		XAK020-06	KJ375733	BankIt1696048
04HBL006694	XAC694-04		RDNMG173-08	KJ375734	BankIt1696048
04HBL006695	XAC695-04		TMNBB059-06	KJ375735	BankIt1696048
04HBL006696	XAC696-04		TTMNB924-06	KJ375736	BankIt1696048
04HBL00670	PHMNB444-04		HKONS218-08	KJ375737	BankIt1696048
04HBL006702	XAC702-04		LNCB194-06	KJ375738	BankIt1696048
04HBL006703	XAC703-04		LPMN520-08	KJ375739	BankIt1696048
04HBL006704	XAC704-04		LPMN530-08	KJ375740	BankIt1696048
04HBL006705	XAC705-04		TTMNB937-06	KJ375741	BankIt1696048
04HBL006709	XAC709-04		LPMN328-08	KJ375742	BankIt1696048
04HBL00671	PHMNB445-04		NLLEA759-12	KJ375743	BankIt1696048
04HBL006710	XAC710-04		RDNMI195-12	KJ375744	BankIt1696048
04HBL006711	XAC711-04		RDNME424-08	KJ375745	BankIt1696048
04HBL006713	XAC713-04		RDLQF202-06	KJ375746	BankIt1696048
04HBL006714	XAC714-04		TMNBD185-07	KJ375747	BankIt1696048
04HBL006715	XAC715-04		LOWCB118-05	KJ375748	BankIt1696048
04HBL006716	XAC716-04		RDLQG438-06	KJ375749	BankIt1696048
04HBL006717	XAC717-04		LOWCE116-06	KJ375750	BankIt1696048
04HBL006718	XAC718-04		QUNO577-08	KJ375751	BankIt1696048
04HBL006719	XAC719-04		LBCB023-05	KJ375752	BankIt1696048
04HBL00672	PHMNB446-04		LOWCD480-06	KJ375753	BankIt1696048
04HBL006720	XAC720-04		MNAF433-08	KJ375754	BankIt1696048
04HBL006721	XAC721-04		RDLQ433-07	KJ375755	BankIt1696048
04HBL006722	XAC722-04		TMNBB091-06	KJ375756	BankIt1696048
04HBL006723	XAC723-04		TTMNB018-06	KJ375757	BankIt1696048
04HBL006724	XAC724-04		BLTIB916-08	KJ375758	BankIt1696048
04HBL006728	XAC728-04		RDMAB967-09	KJ375759	BankIt1696048
04HBL006729	XAC729-04		LPSK197-08	KJ375760	BankIt1696048
04HBL00673	PHMNB447-04		RDNMI033-10	KJ375761	BankIt1696048
04HBL006730	XAC730-04		RDLQB473-05	KJ375762	BankIt1696048
04HBL006733	XAC733-04		TMNBB047-06	KJ375763	BankIt1696048
04HBL00674	PHMNB448-04		LOWCE020-06	KJ375764	BankIt1696048
04HBL00675	PHMNB449-04		LBCC405-05	KJ375765	BankIt1696048
04HBL00676	PHMNB450-04		ABCNA617-07	KJ375766	BankIt1696048
04HBL00677	PHMNB451-04		XAK009-06	KJ375767	BankIt1696048
04HBL00678	PHMNB452-04		RDLQG193-06	KJ375768	BankIt1696048
04HBL00679	PHMNB453-04		RDLQG832-06	KJ375769	BankIt1696048
04HBL006793	XAC793-04		TMG66-03	KJ375770	BankIt1696048
04HBL006794	XAC794-04		RDLQF829-06	KJ375771	BankIt1696048
04HBL006795	XAC795-04		RDLQF717-06	KJ375772	BankIt1696048
04HBL006796	XAC796-04		LBCA771-05	KJ375773	BankIt1696048
04HBL006797	XAC797-04		XAI124-05	KJ375774	BankIt1696048
04HBL006799	XAC799-04		LBCC765-05	KJ375775	BankIt1696048
04HBL00680	PHMNB454-04		RDLQF425-06	KJ375776	BankIt1696048
04HBL006800	XAC800-04		TMNBB094-06	KJ375777	BankIt1696048
04HBL006801	XAC801-04		LOFLA534-06	KJ375778	BankIt1696048
04HBL006803	XAC803-04		QUNO313-08	KJ375779	BankIt1696048
04HBL006804	XAC804-04		LPMN1000-09	KJ375780	BankIt1696048
04HBL00681	PHMNB455-04		BLTIB215-08	KJ375781	BankIt1696048
04HBL00682	PHMNB456-04		LCHP026-07	KJ375782	BankIt1696048
04HBL00683	PHMNB457-04		LBCB207-05	KJ375783	BankIt1696048
04HBL006831	XAC831-04		RDNME409-08	KJ375784	BankIt1696048
04HBL006832	XAC832-04		LBCC033-05	KJ375785	BankIt1696048
04HBL006833	XAC833-04		LBCG486-08	KJ375786	BankIt1696048
04HBL006834	XAC834-04		MNAD422-07	KJ375787	BankIt1696048
04HBL006835	XAC835-04		RDLQB381-05	KJ375788	BankIt1696048
04HBL006836	XAC836-04		LOWCE855-06	KJ375789	BankIt1696048
04HBL006837	XAC837-04		LPSOC284-08	KJ375790	BankIt1696048
04HBL006838	XAC838-04		RDLQH026-06	KJ375791	BankIt1696048
04HBL006839	XAC839-04		MNAF323-08	KJ375792	BankIt1696048
04HBL00684	PHMNB458-04		LBCA588-05	KJ375793	BankIt1696048
04HBL006840	XAC840-04		LPSO326-08	KJ375794	BankIt1696048
04HBL006847	XAC847-04		LPMN367-08	KJ375795	BankIt1696048
04HBL006849	XAC849-04		LNCC711-11	KJ375796	BankIt1696048
04HBL00685	PHMNB459-04		TTMNB932-06	KJ375797	BankIt1696048
04HBL006850	XAC850-04		RDLQB668-05	KJ375798	BankIt1696048
04HBL006851	XAC851-04		XAK261-06	KJ375799	BankIt1696048
04HBL006852	XAC852-04		BBLOC886-11	KJ375800	BankIt1696048
04HBL006853	XAC853-04		LNCC1402-11	KJ375801	BankIt1696048
04HBL006854	XAC854-04		QUNO024-07	KJ375802	BankIt1696048
04HBL006855	XAC855-04		TTMNB055-06	KJ375803	BankIt1696048
04HBL006856	XAC856-04		LMIS007-05	KJ375804	BankIt1696048
04HBL006857	XAC857-04		LPMNB253-09	KJ375805	BankIt1696048
04HBL006858	XAC858-04		BBLOD918-11	KJ375806	BankIt1696048
04HBL006859	XAC859-04		QUNO724-08	KJ375807	BankIt1696048
04HBL00687	PHMNB461-04		RDNMK293-11	KJ375808	BankIt1696048
04HBL00688	PHMNB462-04		XAJ445-06	KJ375809	BankIt1696048
04HBL00689	PHMNB463-04		LPABB428-08	KJ375810	BankIt1696048
04HBL00690	PHMNB464-04		TTMNB088-06	KJ375811	BankIt1696048
04HBL00691	PHMNB465-04		LBCA130-05	KJ375812	BankIt1696048
04HBL00692	PHMNB466-04		LBCA606-05	KJ375813	BankIt1696048
04HBL00693	PHMNB467-04		RDLQG933-06	KJ375814	BankIt1696048
04HBL00694	PHMNB468-04		RDLQB192-05	KJ375815	BankIt1696048
04HBL00695	PHMNB469-04		XAJ688-06	KJ375816	BankIt1696048
04HBL00696	PHMNB470-04		LPSOB513-08	KJ375817	BankIt1696048
04HBL006983	XAD568-04		LBCD873-05	KJ375818	BankIt1696048
04HBL006988	XAD573-04		RDLQF523-06	KJ375819	BankIt1696048
04HBL006989	XAD574-04		MNAE834-13	KJ375820	BankIt1696048
04HBL00699	PHMNB473-04		BLTIB844-08	KJ375821	BankIt1696048
04HBL006990	XAD575-04		LNCB408-06	KJ375822	BankIt1696048
04HBL006991	XAD576-04		QUNO566-08	KJ375823	BankIt1696048
04HBL006992	XAD577-04		LBCD218-05	KJ375824	BankIt1696048
04HBL006993	XAD578-04		TMNBD279-07	KJ375825	BankIt1696048
04HBL006994	XAD579-04		RDLQC507-06	KJ375826	BankIt1696048
04HBL006995	XAD580-04		LALPA1106-11	KJ375827	BankIt1696048
04HBL006996	XAD581-04		LOWCB635-05	KJ375828	BankIt1696048
04HBL006997	XAD582-04		RDNMF524-08	KJ375829	BankIt1696048
04HBL00700	PHMNB474-04		XAJ810-06	KJ375830	BankIt1696048
04HBL007000	XAD585-04		LNCB326-06	KJ375831	BankIt1696048
04HBL007001	XAD001-04		LGSMG539-07	KJ375832	BankIt1696048
04HBL007002	XAD002-04		RDNMB404-05	KJ375833	BankIt1696048
04HBL007003	XAD003-04		TMG88-03	KJ375834	BankIt1696048
04HBL007004	XAD004-04		LPSOB090-08	KJ375835	BankIt1696048
04HBL007005	XAD005-04		QUNOB166-08	KJ375836	BankIt1696048
04HBL007006	XAD006-04		XAK534-07	KJ375837	BankIt1696048
04HBL007007	XAD007-04		ABCNA179-06	KJ375838	BankIt1696048
04HBL007008	XAD008-04		LPMN204-08	KJ375839	BankIt1696048
04HBL007010	XAD010-04		MNAF057-08	KJ375840	BankIt1696048
04HBL007011	XAD011-04		LBCA740-05	KJ375841	BankIt1696048
04HBL007013	XAD013-04		TMNBD356-07	KJ375842	BankIt1696048
04HBL007014	XAD014-04		LBCA810-05	KJ375843	BankIt1696048
04HBL007015	XAD015-04		TMNBD300-07	KJ375844	BankIt1696048
04HBL007016	XAD016-04		LPMNB447-09	KJ375845	BankIt1696048
04HBL00703	PHMNB477-04		RDLQG099-06	KJ375846	BankIt1696048
04HBL00707	PHMNB481-04		TMNBD270-07	KJ375847	BankIt1696048
04HBL007087	XAD087-04		LPSOB511-08	KJ375848	BankIt1696048
04HBL007088	XAD088-04		RDNME331-07	KJ375849	BankIt1696048
04HBL007089	XAD089-04		QUNOB202-08	KJ375850	BankIt1696048
04HBL00709	PHMNB483-04		LBCC038-05	KJ375851	BankIt1696048
04HBL007090	XAD090-04		LPAB308-08	KJ375852	BankIt1696048
04HBL007091	XAD091-04		LNCC822-11	KJ375853	BankIt1696048
04HBL007097	XAD097-04		RDNME835-08	KJ375854	BankIt1696048
04HBL007098	XAD098-04		TTMNB266-06	KJ375855	BankIt1696048
04HBL007099	XAD099-04		IAWLB534-11	KJ375856	BankIt1696048
04HBL007100	XAD100-04		TIPSY572-12	KJ375857	BankIt1696048
04HBL007101	XAD101-04		LGSMG621-07	KJ375858	BankIt1696048
04HBL007102	XAD102-04		BLTIB883-08	KJ375859	BankIt1696048
04HBL00711	PHMNB485-04		RDNMK125-11	KJ375860	BankIt1696048
04HBL00715	PHMNB489-04		LPSOB647-08	KJ375861	BankIt1696048
04HBL007152	XAD152-04		LPSO875-08	KJ375862	BankIt1696048
04HBL007153	XAD153-04		XAJ658-06	KJ375863	BankIt1696048
04HBL007154	XAD154-04		RDMAB119-05	KJ375864	BankIt1696048
04HBL007156	XAD156-04		XAI006-05	KJ375865	BankIt1696048
04HBL00716	PHMNB490-04		RDLQG142-06	KJ375866	BankIt1696048
04HBL007170	XAD170-04		TMNBD163-07	KJ375867	BankIt1696048
04HBL007171	XAD171-04		LPSOB395-08	KJ375868	BankIt1696048
04HBL007172	XAD172-04		QUNO457-08	KJ375869	BankIt1696048
04HBL007173	XAD173-04		LPSO651-08	KJ375870	BankIt1696048
04HBL007174	XAD174-04		TMG61-03	KJ375871	BankIt1696048
04HBL007175	XAD175-04		RDNME340-07	KJ375872	BankIt1696048
04HBL007176	XAD176-04		RDLQG613-06	KJ375873	BankIt1696048
04HBL007177	XAD177-04		LBCG1135-09	KJ375874	BankIt1696048
04HBL007178	XAD178-04		LBCC870-05	KJ375875	BankIt1696048
04HBL007179	XAD179-04		TTMNB250-06	KJ375876	BankIt1696048
04HBL007181	XAD181-04		PHJUN4021-11	KJ375877	BankIt1696048
04HBL00719	PHMNB493-04		RDLQG223-06	KJ375878	BankIt1696048
04HBL00720	PHMNB494-04		RDNMK211-11	KJ375879	BankIt1696048
04HBL00721	PHMNB495-04		LPSK050-08	KJ375880	BankIt1696048
04HBL00722	PHMNB496-04		LPSO652-08	KJ375881	BankIt1696048
04HBL00723	PHMNB497-04		MECD356-06	KJ375882	BankIt1696048
04HBL007235	XAD235-04		MNAG204-08	KJ375883	BankIt1696048
04HBL007236	XAD236-04		BLTIB918-08	KJ375884	BankIt1696048
04HBL007237	XAD237-04		XAJ160-06	KJ375885	BankIt1696048
04HBL007239	XAD239-04		MNAF487-08	KJ375886	BankIt1696048
04HBL007240	XAD240-04		RDNME507-08	KJ375887	BankIt1696048
04HBL007241	XAD241-04		LMEMB048-09	KJ375888	BankIt1696048
04HBL007242	XAD242-04		RDLQG086-06	KJ375889	BankIt1696048
04HBL007243	XAD243-04		BLTIB1012-08	KJ375890	BankIt1696048
04HBL007244	XAD244-04		XAJ691-06	KJ375891	BankIt1696048
04HBL007245	XAD245-04		RDLQ369-05	KJ375892	BankIt1696048
04HBL007246	XAD246-04		XAK425-06	KJ375893	BankIt1696048
04HBL007248	XAD248-04		ABCNA147-06	KJ375894	BankIt1696048
04HBL007249	XAD249-04		GWOSP624-11	KJ375895	BankIt1696048
04HBL007253	XAD253-04		LBCA798-05	KJ375896	BankIt1696048
04HBL007254	XAD254-04		RDLQG790-06	KJ375897	BankIt1696048
04HBL007256	XAD256-04		RDMAB422-05	KJ375898	BankIt1696048
04HBL007263	XAD263-04		RDLQG648-06	KJ375899	BankIt1696048
04HBL007265	XAD265-04		LPMN475-08	KJ375900	BankIt1696048
04HBL007266	XAD266-04		RDLQF620-06	KJ375901	BankIt1696048
04HBL007267	XAD267-04		TMNBD252-07	KJ375902	BankIt1696048
04HBL007268	XAD268-04		RDLQG907-06	KJ375903	BankIt1696048
04HBL007269	XAD269-04		LBCB125-05	KJ375904	BankIt1696048
04HBL007270	XAD270-04		RDMAB169-05	KJ375905	BankIt1696048
04HBL007271	XAD271-04		RDNME436-08	KJ375906	BankIt1696048
04HBL007272	XAD272-04		LPMNB342-09	KJ375907	BankIt1696048
04HBL007273	XAD273-04		RDNME341-07	KJ375908	BankIt1696048
04HBL007274	XAD274-04		RDLQF560-06	KJ375909	BankIt1696048
04HBL007275	XAD275-04		LPMNB364-09	KJ375910	BankIt1696048
04HBL007281	XAD281-04		LPMN033-08	KJ375911	BankIt1696048
04HBL007282	XAD282-04		RDNME723-08	KJ375912	BankIt1696048
04HBL007283	XAD283-04		QUNO072-07	KJ375913	BankIt1696048
04HBL007284	XAD284-04		LNCB415-06	KJ375914	BankIt1696048
04HBL007286	XAD286-04		LPSK244-08	KJ375915	BankIt1696048
04HBL007287	XAD287-04		RDLQF091-06	KJ375916	BankIt1696048
04HBL007288	XAD288-04		BLTIB987-08	KJ375917	BankIt1696048
04HBL007289	XAD289-04		RDLQF219-06	KJ375918	BankIt1696048
04HBL007290	XAD290-04		RDLQF880-06	KJ375919	BankIt1696048
04HBL007291	XAD291-04		RDLQG584-06	KJ375920	BankIt1696048
04HBL007293	XAD293-04		RDLQF314-06	KJ375921	BankIt1696048
04HBL007294	XAD294-04		LNC367-05	KJ375922	BankIt1696048
04HBL007295	XAD295-04		BLTIB078-08	KJ375923	BankIt1696048
04HBL007296	XAD296-04		TMNBD202-07	KJ375924	BankIt1696048
04HBL007297	XAD297-04		TMG91-03	KJ375925	BankIt1696048
04HBL007298	XAD298-04		BLTIB731-08	KJ375926	BankIt1696048
04HBL007299	XAD299-04		QUNO565-08	KJ375927	BankIt1696048
04HBL007300	XAD300-04		BLTIB1138-08	KJ375928	BankIt1696048
04HBL007301	XAD301-04		LPSOD1054-09	KJ375929	BankIt1696048
04HBL007302	XAD302-04		XAK045-06	KJ375930	BankIt1696048
04HBL007303	XAD303-04		XAJ670-06	KJ375931	BankIt1696048
04HBL007304	XAD304-04		LPMNB303-09	KJ375932	BankIt1696048
04HBL007305	XAD305-04		RDLQF766-06	KJ375933	BankIt1696048
04HBL007341	XAD341-04		RDLQF378-06	KJ375934	BankIt1696048
04HBL007342	XAD342-04		HKONB476-09	KJ375935	BankIt1696048
04HBL007343	XAD343-04		LNC605-06	KJ375936	BankIt1696048
04HBL007344	XAD344-04		LOWCB121-05	KJ375937	BankIt1696048
04HBL007345	XAD345-04		RDLQ103-05	KJ375938	BankIt1696048
04HBL007346	XAD346-04		BLTIB986-08	KJ375939	BankIt1696048
04HBL007347	XAD347-04		RDLQG125-06	KJ375940	BankIt1696048
04HBL007348	XAD348-04		RDLQG883-06	KJ375941	BankIt1696048
04HBL007349	XAD349-04		BBLOE1460-12	KJ375942	BankIt1696048
04HBL007350	XAD350-04		MNAD043-07	KJ375943	BankIt1696048
04HBL007351	XAD351-04		RDLQH007-06	KJ375944	BankIt1696048
04HBL007352	XAD352-04		QUNO740-08	KJ375945	BankIt1696048
04HBL007353	XAD353-04		LBCD386-05	KJ375946	BankIt1696048
04HBL007354	XAD354-04		LNCC1110-11	KJ375947	BankIt1696048
04HBL007355	XAD355-04		LPMN026-08	KJ375948	BankIt1696048
04HBL007356	XAD356-04		RDLQG150-06	KJ375949	BankIt1696048
04HBL007357	XAD357-04		LPMNB340-09	KJ375950	BankIt1696048
04HBL007358	XAD358-04		RDLQF706-06	KJ375951	BankIt1696048
04HBL007359	XAD359-04		LPMN190-08	KJ375952	BankIt1696048
04HBL007360	XAD360-04		XAK326-06	KJ375953	BankIt1696048
04HBL007361	XAD361-04		TMNBD336-07	KJ375954	BankIt1696048
04HBL007362	XAD362-04		RDLQB582-05	KJ375955	BankIt1696048
04HBL007363	XAD363-04		CMAZA1021-12	KJ375956	BankIt1696048
04HBL007364	XAD364-04		LPSOD380-09	KJ375957	BankIt1696048
04HBL007365	XAD365-04		XAJ277-06	KJ375958	BankIt1696048
04HBL007366	XAD366-04		TMNBD282-07	KJ375959	BankIt1696048
04HBL007367	XAD367-04		BLTIB846-08	KJ375960	BankIt1696048
04HBL007368	XAD368-04		MILEQ183-11	KJ375961	BankIt1696048
04HBL007369	XAD369-04		RDLQF698-06	KJ375962	BankIt1696048
04HBL007370	XAD370-04		LPSK018-08	KJ375963	BankIt1696048
04HBL007371	XAD371-04		BBLOC150-11	KJ375964	BankIt1696048
04HBL007373	XAD373-04		RDLQF658-06	KJ375965	BankIt1696048
04HBL007374	XAD374-04		LOWCB548-05	KJ375966	BankIt1696048
04HBL007375	XAD375-04		RDNMF621-08	KJ375967	BankIt1696048
04HBL007376	XAD376-04		TMNBB011-06	KJ375968	BankIt1696048
04HBL007377	XAD377-04		LPMN017-08	KJ375969	BankIt1696048
04HBL007378	XAD378-04		BLTIB770-08	KJ375970	BankIt1696048
04HBL007379	XAD379-04		RDLQG240-06	KJ375971	BankIt1696048
04HBL007380	XAD380-04		LPSO486-08	KJ375972	BankIt1696048
04HBL007381	XAD381-04		RDLQF337-06	KJ375973	BankIt1696048
04HBL007382	XAD382-04		LSEU222-06	KJ375974	BankIt1696048
04HBL007383	XAD383-04		RDLQF211-06	KJ375975	BankIt1696048
04HBL007384	XAD384-04		LPVIA264-08	KJ375976	BankIt1696048
04HBL007385	XAD385-04		LOWCB642-05	KJ375977	BankIt1696048
04HBL007386	XAD386-04		RDLQB547-05	KJ375978	BankIt1696048
04HBL007387	XAD387-04		RDMAB429-05	KJ375979	BankIt1696048
04HBL007388	XAD388-04		RDNME748-08	KJ375980	BankIt1696048
04HBL007389	XAD389-04		RDNMK307-11	KJ375981	BankIt1696048
04HBL007390	XAD390-04		XAJ738-06	KJ375982	BankIt1696048
04HBL007391	XAD391-04		LBCG484-08	KJ375983	BankIt1696048
04HBL007392	XAD392-04		XAJ463-06	KJ375984	BankIt1696048
04HBL007395	XAD395-04		LPSOD765-09	KJ375985	BankIt1696048
04HBL007399	XAD399-04		BBLPD056-10	KJ375986	BankIt1696048
04HBL00741	PHMNB515-04		LOWCD461-06	KJ375987	BankIt1696048
04HBL007430	XAD430-04		QUNO727-08	KJ375988	BankIt1696048
04HBL007431	XAD431-04		LBCG463-08	KJ375989	BankIt1696048
04HBL007432	XAD432-04		HKONS228-08	KJ375990	BankIt1696048
04HBL007433	XAD433-04		RDLQF614-06	KJ375991	BankIt1696048
04HBL007434	XAD434-04		RDLQG303-06	KJ375992	BankIt1696048
04HBL007435	XAD435-04		LPABB043-08	KJ375993	BankIt1696048
04HBL007436	XAD436-04		UDLEP174-09	KJ375994	BankIt1696048
04HBL007437	XAD437-04		MNAD823-07	KJ375995	BankIt1696048
04HBL007438	XAD438-04		LPSOB135-08	KJ375996	BankIt1696048
04HBL007439	XAD439-04		RDLQB506-05	KJ375997	BankIt1696048
04HBL00746	PHMNB520-04		RDMAB142-05	KJ375998	BankIt1696048
04HBL007464	XAD464-04		LOWCB135-05	KJ375999	BankIt1696048
04HBL007465	XAD465-04		BBLPD738-10	KJ376000	BankIt1696048
04HBL007466	XAD466-04		RDMAB394-05	KJ376001	BankIt1696048
04HBL007467	XAD467-04		RDLQG599-06	KJ376002	BankIt1696048
04HBL007468	XAD468-04		XAJ501-06	KJ376003	BankIt1696048
04HBL007469	XAD469-04		LNCC1403-11	KJ376004	BankIt1696048
04HBL00747	PHMNB521-04		LBCA050-05	KJ376005	BankIt1696048
04HBL007470	XAD470-04		HKONS076-07	KJ376006	BankIt1696048
04HBL007471	XAD471-04		TMNBD187-07	KJ376007	BankIt1696048
04HBL007478	XAD478-04		RDLQ371-05	KJ376008	BankIt1696048
04HBL007480	XAD480-04		RDMAB389-05	KJ376009	BankIt1696048
04HBL007481	XAD481-04		RDLQE184-06	KJ376010	BankIt1696048
04HBL007482	XAD482-04		RDLQB190-05	KJ376011	BankIt1696048
04HBL007485	XAD485-04		LPSO860-08	KJ376012	BankIt1696048
04HBL007490	XAD490-04		LPABB019-08	KJ376013	BankIt1696048
04HBL007491	XAD491-04		BBLOE1991-12	KJ376014	BankIt1696048
04HBL007492	XAD492-04		RDNMD188-06	KJ376015	BankIt1696048
04HBL007493	XAD493-04		XAH842-05	KJ376016	BankIt1696048
04HBL007494	XAD494-04		LOFLA546-06	KJ376017	BankIt1696048
04HBL007495	XAD495-04		RDNMG174-08	KJ376018	BankIt1696048
04HBL007496	XAD496-04		TTMNB546-06	KJ376019	BankIt1696048
04HBL007497	XAD497-04		BLTIB025-08	KJ376020	BankIt1696048
04HBL007499	XAD499-04		LPSO488-08	KJ376021	BankIt1696048
04HBL007500	XAD500-04		RDLQF939-06	KJ376022	BankIt1696048
04HBL007508	XAD508-04		AWCLB412-10	KJ376023	BankIt1696048
04HBL007509	XAD509-04		TMG76-03	KJ376024	BankIt1696048
04HBL007510	XAD510-04		LNCC1254-11	KJ376025	BankIt1696048
04HBL00752	PHMNB526-04		QUNO530-08	KJ376026	BankIt1696048
04HBL00753	PHMNB527-04		RDLQF406-06	KJ376027	BankIt1696048
04HBL00754	PHMNB528-04		BBLOE2022-12	KJ376028	BankIt1696048
04HBL00755	PHMNB529-04		LPSO952-08	KJ376029	BankIt1696048
04HBL007560	PHMNB095-04		LHLEP289-06	KJ376030	BankIt1696048
04HBL007561	PHMNB096-04		CGUKB318-09	KJ376031	BankIt1696048
04HBL007562	PHMNB097-04		LOWCB555-05	KJ376032	BankIt1696048
04HBL007565	PHMNB100-04		BBLOE2021-12	KJ376033	BankIt1696048
04HBL007566	PHMNB101-04		RDNMF782-08	KJ376034	BankIt1696048
04HBL007567	PHMNB102-04		LNCC823-11	KJ376035	BankIt1696048
04HBL00757	PHMNB531-04		QUNOB337-09	KJ376036	BankIt1696048
04HBL007573	PHMNB108-04		LOWCD456-06	KJ376037	BankIt1696048
04HBL007574	PHMNB109-04		BBLOC194-11	KJ376038	BankIt1696048
04HBL007591	PHMNB126-04		RDLQ114-05	KJ376039	BankIt1696048
04HBL007603	PHMNB138-04		TMNBD204-07	KJ376040	BankIt1696048
04HBL007604	PHMNB139-04		LPSOB797-08	KJ376041	BankIt1696048
04HBL007605	PHMNB140-04		ABNCC266-07	KJ376042	BankIt1696048
04HBL007606	PHMNB141-04		LPSOB980-08	KJ376043	BankIt1696048
04HBL007608	PHMNB143-04		LNC522-06	KJ376044	BankIt1696048
04HBL007609	PHMNB144-04		LOFLB546-06	KJ376045	BankIt1696048
04HBL00761	PHMNB535-04		RDNMF382-08	KJ376046	BankIt1696048
04HBL007610	PHMNB145-04		LPSK201-08	KJ376047	BankIt1696048
04HBL007611	PHMNB146-04		QUNO701-08	KJ376048	BankIt1696048
04HBL007612	PHMNB147-04		BLTIB901-08	KJ376049	BankIt1696048
04HBL007613	PHMNB148-04		RDLQF446-06	KJ376050	BankIt1696048
04HBL007614	PHMNB149-04		LPSK202-08	KJ376051	BankIt1696048
04HBL007615	PHMNB150-04		HKONB113-08	KJ376052	BankIt1696048
04HBL007616	PHMNB151-04		RDLQG276-06	KJ376053	BankIt1696048
04HBL007617	PHMNB152-04		RDLQH125-06	KJ376054	BankIt1696048
04HBL007618	PHMNB153-04		RDLQF401-06	KJ376055	BankIt1696048
04HBL007619	PHMNB154-04		QUNOB328-09	KJ376056	BankIt1696048
04HBL007620	PHMNB155-04		RDMAB334-05	KJ376057	BankIt1696048
04HBL007621	PHMNB156-04		TMNBD400-07	KJ376058	BankIt1696048
04HBL007622	PHMNB157-04		XAG099-05	KJ376059	BankIt1696048
04HBL007624	PHMNB159-04		LTOL836-07	KJ376060	BankIt1696048
04HBL007629	PHMNB164-04		TMNBD275-07	KJ376061	BankIt1696048
04HBL00763	PHMNB537-04		RDLQB198-05	KJ376062	BankIt1696048
04HBL007634	PHMNB169-04		KPOEC106-08	KJ376063	BankIt1696048
04HBL007639	PHMNB174-04		LPVIB264-08	KJ376064	BankIt1696048
04HBL00764	PHMNB538-04		LOWCD476-06	KJ376065	BankIt1696048
04HBL007640	PHMNB175-04		LPSOC132-08	KJ376066	BankIt1696048
04HBL007641	PHMNB176-04		RDLQG172-06	KJ376067	BankIt1696048
04HBL007642	PHMNB177-04		LOWCE076-06	KJ376068	BankIt1696048
04HBL007643	PHMNB178-04		BLTIB969-08	KJ376069	BankIt1696048
04HBL007644	PHMNB179-04		MECD354-06	KJ376070	BankIt1696048
04HBL007645	PHMNB180-04		MNAF865-08	KJ376071	BankIt1696048
04HBL007647	PHMNB182-04		LPSOB627-08	KJ376072	BankIt1696048
04HBL007648	PHMNB183-04		LOWC381-05	KJ376073	BankIt1696048
04HBL007650	PHMNB185-04		ABCNA301-06	KJ376074	BankIt1696048
04HBL007651	PHMNB186-04		LBCB141-05	KJ376075	BankIt1696048
04HBL007652	PHMNB187-04		LOWCD482-06	KJ376076	BankIt1696048
04HBL007653	PHMNB188-04		RDLQF756-06	KJ376077	BankIt1696048
04HBL007655	PHMNB190-04		BLTIB870-08	KJ376078	BankIt1696048
04HBL007657	PHMNB192-04		RDLQC502-06	KJ376079	BankIt1696048
04HBL007658	PHMNB193-04		RDNMB409-05	KJ376080	BankIt1696048
04HBL007659	PHMNB194-04		RDLQB737-05	KJ376081	BankIt1696048
04HBL00766	PHMNB540-04		XAK255-06	KJ376082	BankIt1696048
04HBL007660	PHMNB195-04		XAJ842-06	KJ376083	BankIt1696048
04HBL007663	PHMNB198-04		LPSO357-08	KJ376084	BankIt1696048
04HBL007666	PHMNB201-04		TMNBD425-07	KJ376085	BankIt1696048
04HBL007667	PHMNB202-04		LPOKA193-08	KJ376086	BankIt1696048
04HBL007669	PHMNB204-04		RDLQ109-05	KJ376087	BankIt1696048
04HBL007671	PHMNB206-04		RDLQF491-06	KJ376088	BankIt1696048
04HBL007674	PHMNB209-04		XAK112-06	KJ376089	BankIt1696048
04HBL007676	PHMNB211-04		LNC584-06	KJ376090	BankIt1696048
04HBL007677	PHMNB212-04		LPAB817-08	KJ376091	BankIt1696048
04HBL007678	PHMNB213-04		RDNMD177-06	KJ376092	BankIt1696048
04HBL007679	PHMNB214-04		LMH030-06	KJ376093	BankIt1696048
04HBL007680	PHMNB215-04		LOWCB177-05	KJ376094	BankIt1696048
04HBL007681	PHMNB216-04		LPSOB210-08	KJ376095	BankIt1696048
04HBL007682	PHMNB217-04		RDMAB1013-09	KJ376096	BankIt1696048
04HBL007683	PHMNB218-04		BLTIB802-08	KJ376097	BankIt1696048
04HBL007686	PHMNB221-04		LOWCE067-06	KJ376098	BankIt1696048
04HBL007687	PHMNB222-04		LGSM736-04	KJ376099	BankIt1696048
04HBL007688	PHMNB223-04		LPSOB087-08	KJ376100	BankIt1696048
04HBL007689	PHMNB224-04		BBLOC626-11	KJ376101	BankIt1696048
04HBL007692	PHMNB227-04		RDLQG032-06	KJ376102	BankIt1696048
04HBL007693	PHMNB228-04		LPSOD842-09	KJ376103	BankIt1696048
04HBL007694	PHMNB229-04		RDLQH160-07	KJ376104	BankIt1696048
04HBL007695	PHMNB230-04		ABNCC244-07	KJ376105	BankIt1696048
04HBL007696	PHMNB231-04		LOWCB569-05	KJ376106	BankIt1696048
04HBL007697	PHMNB232-04		LPSO153-08	KJ376107	BankIt1696048
04HBL007698	PHMNB233-04		LOWCD462-06	KJ376108	BankIt1696048
04HBL007699	PHMNB234-04		LPSO062-08	KJ376109	BankIt1696048
04HBL007700	PHMNB235-04		LPSK230-08	KJ376110	BankIt1696048
04HBL007701	PHMNB236-04		RDLQG471-06	KJ376111	BankIt1696048
04HBL007705	PHMNB240-04		LOFLA606-06	KJ376112	BankIt1696048
04HBL007706	PHMNB241-04		HKONB047-08	KJ376113	BankIt1696048
04HBL007707	PHMNB242-04		LOWCB152-05	KJ376114	BankIt1696048
04HBL007708	PHMNB243-04		ABCNA146-06	KJ376115	BankIt1696048
04HBL007711	PHMNB246-04		RDLQH103-06	KJ376116	BankIt1696048
04HBL007712	PHMNB247-04		LPSK238-08	KJ376117	BankIt1696048
04HBL007713	PHMNB248-04		LPSO944-08	KJ376118	BankIt1696048
04HBL007715	PHMNB250-04		BLGSM034-09	KJ376119	BankIt1696048
04HBL007716	PHMNB251-04		RDMAB965-09	KJ376120	BankIt1696048
04HBL007717	PHMNB252-04		LPMNB326-09	KJ376121	BankIt1696048
04HBL007719	PHMNB254-04		PHSEP272-11	KJ376122	BankIt1696048
04HBL00772	PHMNB546-04		RDLQF632-06	KJ376123	BankIt1696048
04HBL007726	PHMNB261-04		LNCNW103-06	KJ376124	BankIt1696048
04HBL007731	PHMNB266-04		RDLQH049-06	KJ376125	BankIt1696048
04HBL007732	PHMNB267-04		LOWCB623-05	KJ376126	BankIt1696048
04HBL007733	PHMNB268-04		LPSO470-08	KJ376127	BankIt1696048
04HBL007734	PHMNB269-04		LBCG1107-09	KJ376128	BankIt1696048
04HBL007735	PHMNB270-04		LBCA766-05	KJ376129	BankIt1696048
04HBL007737	PHMNB272-04		ABCNA765-07	KJ376130	BankIt1696048
04HBL007738	PHMNB273-04		RDLQF709-06	KJ376131	BankIt1696048
04HBL007739	PHMNB274-04		RDNMK657-11	KJ376132	BankIt1696048
04HBL007740	PHMNB275-04		LPSOB127-08	KJ376133	BankIt1696048
04HBL007741	PHMNB276-04		BLTIB457-08	KJ376134	BankIt1696048
04HBL007742	PHMNB277-04		LPVIB846-08	KJ376135	BankIt1696048
04HBL007743	PHMNB278-04		RDLQG300-06	KJ376136	BankIt1696048
04HBL007744	PHMNB279-04		XAJ391-06	KJ376137	BankIt1696048
04HBL007745	PHMNB280-04		LCHP190-07	KJ376138	BankIt1696048
04HBL007748	PHMNB283-04		HKONS389-08	KJ376139	BankIt1696048
04HBL007749	PHMNB284-04		TMNBD355-07	KJ376140	BankIt1696048
04HBL007750	PHMNB285-04		RDNMG902-08	KJ376141	BankIt1696048
04HBL007751	PHMNB286-04		RDLQB182-05	KJ376142	BankIt1696048
04HBL007752	PHMNB287-04		LSUSA145-06	KJ376143	BankIt1696048
04HBL007753	PHMNB288-04		TMNBD269-07	KJ376144	BankIt1696048
04HBL007759	PHMNB294-04		RDNMF390-08	KJ376145	BankIt1696048
04HBL00776	PHMNB550-04		LPVIB848-08	KJ376146	BankIt1696048
04HBL007761	PHMNB296-04		LOWCB582-05	KJ376147	BankIt1696048
04HBL007764	PHMNB299-04		LBCC040-05	KJ376148	BankIt1696048
04HBL007765	PHMNB300-04		LPMN353-08	KJ376149	BankIt1696048
04HBL007768	PHMNB303-04		UDLEP253-09	KJ376150	BankIt1696048
04HBL007773	PHMNB308-04		RDLQG426-06	KJ376151	BankIt1696048
04HBL00781	PHMNB555-04		BLTIB825-08	KJ376152	BankIt1696048
04HBL00784	PHMNB558-04		RDLQG658-06	KJ376153	BankIt1696048
04HBL00789	PHMNB563-04		LPSOB381-08	KJ376154	BankIt1696048
04HBL00795	PHMNB569-04		RDLQC460-06	KJ376155	BankIt1696048
04HBL00796	PHMNB570-04		LOWCB193-05	KJ376156	BankIt1696048
04HBL00797	PHMNB571-04		LPMN016-08	KJ376157	BankIt1696048
04HBL00798	PHMNB572-04		LNCB196-06	KJ376158	BankIt1696048
04HBL00799	PHMNB573-04		XAJ877-06	KJ376159	BankIt1696048
04HBL00800	PHMNB574-04		LOWCB594-05	KJ376160	BankIt1696048
04HBL00801	PHMNB575-04		RDLQG094-06	KJ376161	BankIt1696048
04HBL00802	PHMNB576-04		MNAE846-13	KJ376162	BankIt1696048
04HBL00803	PHMNB577-04		LPABB044-08	KJ376163	BankIt1696048
04HBL00804	PHMNB578-04		RDLQF554-06	KJ376164	BankIt1696048
04HBL00805	PHMNB579-04		RDLQG242-06	KJ376165	BankIt1696048
04HBL00806	PHMNB580-04		RDLQE283-06	KJ376166	BankIt1696048
04HBL00807	PHMNB581-04		JSAUG1674-11	KJ376167	BankIt1696048
04HBL00808	PHMNB582-04		TMNBD396-07	KJ376168	BankIt1696048
04HBL00809	PHMNB583-04		RDLQF747-06	KJ376169	BankIt1696048
04HBL00810	PHMNB584-04		RDNMD176-06	KJ376170	BankIt1696048
04HBL00811	PHMNB585-04		LPMN294-08	KJ376171	BankIt1696048
04HBL00812	PHMNB586-04		RDLQG072-06	KJ376172	BankIt1696048
04HBL00813	PHMNB587-04		MECC498-06	KJ376173	BankIt1696048
04HBL00814	PHMNB588-04		TMNBD318-07	KJ376174	BankIt1696048
04HBL00815	PHMNB589-04		ABCNA099-06	KJ376175	BankIt1696048
04HBL00816	PHMNB590-04		MNAE831-13	KJ376176	BankIt1696048
04HBL00817	PHMNB591-04		BBLOD1698-11	KJ376177	BankIt1696048
04HBL00818	PHMNB592-04		RDNMK560-11	KJ376178	BankIt1696048
04HBL00819	PHMNB593-04		RDNMF729-08	KJ376179	BankIt1696048
04HBL00821	PHMNB595-04		ABCNA416-07	KJ376180	BankIt1696048
04HBL00822	PHMNB596-04		LBCG2899-09	KJ376181	BankIt1696048
04HBL00823	PHMNB597-04		LBCC022-05	KJ376182	BankIt1696048
04HBL00824	PHMNB598-04		LSEU605-06	KJ376183	BankIt1696048
04HBL00825	PHMNB599-04		RDLQF193-06	KJ376184	BankIt1696048
04HBL00826	PHMNB600-04		MNAE832-13	KJ376185	BankIt1696048
04HBL00827	PHMNB601-04		LPSO080-08	KJ376186	BankIt1696048
04HBL00828	PHMNB602-04		RDNMK656-11	KJ376187	BankIt1696048
04HBL00829	PHMNB603-04		RDLQF430-06	KJ376188	BankIt1696048
04HBL00831	PHMNB605-04		LPSO007-08	KJ376189	BankIt1696048
04HBL00832	PHMNB606-04		LPSOC391-08	KJ376190	BankIt1696048
04HBL00833	PHMNB607-04		LPSOC033-08	KJ376191	BankIt1696048
04HBL00834	PHMNB608-04		RDLQH002-06	KJ376192	BankIt1696048
04HBL00835	PHMNB609-04		XAK452-06	KJ376193	BankIt1696048
04HBL00836	PHMNB610-04		RDLQF451-06	KJ376194	BankIt1696048
04HBL00843	PHMNB617-04		LBCC747-05	KJ376195	BankIt1696048
04HBL00846	PHMNB620-04		LPSOC373-08	KJ376196	BankIt1696048
04HBL00850	PHMNB624-04		BLTIB221-08	KJ376197	BankIt1696048
04HBL00851	PHMNB625-04		LPSK104-08	KJ376198	BankIt1696048
04HBL00853	PHMNB627-04		RDNMF363-08	KJ376199	BankIt1696048
04HBL00861	PHMNB635-04		LPSK497-08	KJ376200	BankIt1696048
04HBL00862	PHMNB636-04		QUNOC005-09	KJ376201	BankIt1696048
04HBL00863	PHMNB637-04		RDLQG627-06	KJ376202	BankIt1696048
04HBL00864	PHMNB638-04		RDLQB193-05	KJ376203	BankIt1696048
04HBL00866	PHMNB640-04		QUNO089-07	KJ376204	BankIt1696048
04HBL00867	PHMNB641-04		ABNCC432-07	KJ376205	BankIt1696048
04HBL00868	PHMNB642-04		TMNBD426-07	KJ376206	BankIt1696048
04HBL00869	PHMNB643-04		LBCB142-05	KJ376207	BankIt1696048
04HBL00870	PHMNB644-04		RDNMG928-08	KJ376208	BankIt1696048
04HBL00872	PHMNB646-04		LALPA848-11	KJ376209	BankIt1696048
04HBL00875	PHMNB649-04		LPMN874-08	KJ376210	BankIt1696048
04HBL00879	PHMNB653-04		LPSOB456-08	KJ376211	BankIt1696048
04HBL00883	PHMNB657-04		RDNME650-08	KJ376212	BankIt1696048
04HBL00890	PHMNB664-04		MNAF486-08	KJ376213	BankIt1696048
04HBL00894	PHMNB668-04		LPSO489-08	KJ376214	BankIt1696048
04HBL00897	PHMNB671-04		RDLQF218-06	KJ376215	BankIt1696048
04HBL00898	PHMNB672-04		RDNMH319-09	KJ376216	BankIt1696048
04HBL00900	PHMNB674-04		BLTIB677-08	KJ376217	BankIt1696048
04HBL00904	PHMNB678-04		LPABB508-08	KJ376218	BankIt1696048
04HBL00905	PHMNB679-04		BLTIB662-08	KJ376219	BankIt1696048
04HBL00906	PHMNB680-04		RDLQF902-06	KJ376220	BankIt1696048
04HBL00907	PHMNB681-04		TTMNB935-06	KJ376221	BankIt1696048
04HBL00908	PHMNB682-04		TMNBB026-06	KJ376222	BankIt1696048
04HBL00909	PHMNB683-04		RDLQG118-06	KJ376223	BankIt1696048
04HBL00910	PHMNB684-04		RDLQG881-06	KJ376224	BankIt1696048
04HBL00911	PHMNB685-04		RDMAB421-05	KJ376225	BankIt1696048
04HBL00917	PHMNB691-04		LMH026-06	KJ376226	BankIt1696048
04HBL00921	PHMNB695-04		BBLOD1274-11	KJ376227	BankIt1696048
04HBL00922	PHMNB696-04		MNAF484-08	KJ376228	BankIt1696048
04HBL00925	PHMNB699-04		LPAB309-08	KJ376229	BankIt1696048
04HBL00926	PHMNB700-04		RDLQF737-06	KJ376230	BankIt1696048
04HBL00927	PHMNB701-04		BBLOC1414-11	KJ376231	BankIt1696048
04HBL00929	PHMNB703-04		RDLQG316-06	KJ376232	BankIt1696048
04HBL00932	PHMNB706-04		RDLQG198-06	KJ376233	BankIt1696048
05-CTATBI-0002	LOCT002-05		BBLPB980-10	KJ376234	BankIt1696048
05-CTATBI-0003	LOCT003-05		LPSO752-08	KJ376235	BankIt1696048
05-CTATBI-0004	LOCT004-05		BBLOD1285-11	KJ376236	BankIt1696048
05-CTATBI-0051	LOCT051-05		RDLQF086-06	KJ376237	BankIt1696048
05-CTATBI-0052	LOCT052-05		ABCNA729-07	KJ376238	BankIt1696048
05-CTATBI-0063	LOCT063-05		RDLQG259-06	KJ376239	BankIt1696048
05-CTATBI-0064	LOCT064-05		LSUSA233-06	KJ376240	BankIt1696048
05-CTATBI-0285	LOCT285-05		LOWCB113-05	KJ376241	BankIt1696048
05HBLT0192	RDLQ192-05		XAK121-06	KJ376242	BankIt1696048
05HBLT0194	RDLQ194-05		RDLQF738-06	KJ376243	BankIt1696048
05-NBSTA-001	MNBB085-05		LBCW013-08	KJ376244	BankIt1696048
05-NBSTA-002	MNBB086-05		LPMNB360-09	KJ376245	BankIt1696048
05-NBSTA-003	MNBB087-05		RDLQB187-05	KJ376246	BankIt1696048
05-NBSTA-004	MNBB088-05		RDLQG145-06	KJ376247	BankIt1696048
05-NBSTA-005	MNBB089-05		RDLQG239-06	KJ376248	BankIt1696048
05-NBSTA-006	MNBB090-05		RDMAB404-05	KJ376249	BankIt1696048
05-NBSTA-007	MNBB091-05		RDLQG074-06	KJ376250	BankIt1696048
05-NBSTA-008	MNBB092-05		XAJ961-06	KJ376251	BankIt1696048
05-NBSTA-009	MNBB093-05		LOWCB656-05	KJ376252	BankIt1696048
05-NBSTA-010	MNBB094-05		LPMN265-08	KJ376253	BankIt1696048
05-NBSTA-011	MNBB095-05		LPABB567-08	KJ376254	BankIt1696048
05-NBSTA-012	MNBB096-05		RDLQG683-06	KJ376255	BankIt1696048
05-NBSTA-013	MNBB097-05		ABCNA529-07	KJ376256	BankIt1696048
05-NBSTA-014	MNBB098-05		LBCB026-05	KJ376257	BankIt1696048
05-NBSTA-015	MNBB099-05		TTMNB297-06	KJ376258	BankIt1696048
05-NBSTA-016	MNBB100-05		BBLOE1442-12	KJ376259	BankIt1696048
05-NBSTA-017	MNBB101-05		LSUSA153-06	KJ376260	BankIt1696048
05-NBSTA-018	MNBB102-05		RDNM909-05	KJ376261	BankIt1696048
05-NBSTA-019	MNBB103-05		LNC602-06	KJ376262	BankIt1696048
05-NBSTA-020	MNBB104-05		LBCA609-05	KJ376263	BankIt1696048
05-NBSTA-021	MNBB105-05		XAK438-06	KJ376264	BankIt1696048
05-NBSTA-022	MNBB106-05		XAJ860-06	KJ376265	BankIt1696048
05-NBSTA-023	MNBB107-05		PHMNB152-04	KJ376266	BankIt1696048
05-NBSTA-024	MNBB108-05		LBCB356-05	KJ376267	BankIt1696048
05-NBSTA-025	MNBB109-05		LBCA531-05	KJ376268	BankIt1696048
05-NBSTA-026	MNBB110-05		LOWCB627-05	KJ376269	BankIt1696048
05-NBSTA-027	MNBB111-05		LBCD272-05	KJ376270	BankIt1696048
05-NBSTA-028	MNBB112-05		RDNMF365-08	KJ376271	BankIt1696048
05-NBSTA-029	MNBB113-05		LBCG3441-09	KJ376272	BankIt1696048
05-NBSTA-032	MNBB116-05		LPSO279-08	KJ376273	BankIt1696048
05-NBSTA-033	MNBB117-05		RDLQF400-06	KJ376274	BankIt1696048
05-NBSTA-034	MNBB118-05		LBCB032-05	KJ376275	BankIt1696048
05-NBSTA-035	MNBB119-05		LSEU239-06	KJ376276	BankIt1696048
05-NBSTA-041	MNBB125-05		LPSOB713-08	KJ376277	BankIt1696048
05-NBSTA-042	MNBB126-05		TTMNB256-06	KJ376278	BankIt1696048
05-NBSTA-043	MNBB127-05		RDLQF914-06	KJ376279	BankIt1696048
05-NBSTA-044	MNBB128-05		TMG62-03	KJ376280	BankIt1696048
05-NBSTA-045	MNBB129-05		LBCA236-05	KJ376281	BankIt1696048
05-NBSTA-046	MNBB130-05		LPSOB239-08	KJ376282	BankIt1696048
05-NBSTA-047	MNBB131-05		BBLPB263-10	KJ376283	BankIt1696048
05-NBSTA-048	MNBB132-05		LMH028-06	KJ376284	BankIt1696048
05-NBSTA-049	MNBB133-05		BBLPB937-10	KJ376285	BankIt1696048
05-NBSTA-050	MNBB134-05		HKONB001-08	KJ376286	BankIt1696048
05-NBSTA-054	MNBB138-05		LPMN537-08	KJ376287	BankIt1696048
05-NBSTA-055	MNBB139-05		LMIS023-05	KJ376288	BankIt1696048
05-NBSTA-058	MNBB142-05		RDMAB224-05	KJ376289	BankIt1696048
05-NBSTA-063	MNBB147-05		TMNBD217-07	KJ376290	BankIt1696048
05-NBSTA-064	MNBB148-05		QUNOB324-09	KJ376291	BankIt1696048
05-NBSTA-065	MNBB149-05		RDNM916-05	KJ376292	BankIt1696048
05-NBSTA-066	MNBB150-05		LPSO163-08	KJ376293	BankIt1696048
05-NBSTA-067	MNBB151-05		RDLQF432-06	KJ376294	BankIt1696048
05-NBSTA-068	MNBB152-05		LPMN567-08	KJ376295	BankIt1696048
05-NBSTA-069	MNBB153-05		RDLQG100-06	KJ376296	BankIt1696048
05-NBSTA-070	MNBB154-05		RDLQF397-06	KJ376297	BankIt1696048
05-NBSTA-071	MNBB155-05		MMNA115-08	KJ376298	BankIt1696048
05-NBSTA-072	MNBB156-05		LSUSA262-06	KJ376299	BankIt1696048
05-NBSTA-073	MNBB157-05		TMNBD379-07	KJ376300	BankIt1696048
05-NBSTA-074	MNBB158-05		QUNO739-08	KJ376301	BankIt1696048
05-NBSTA-075	MNBB159-05		TMNBD285-07	KJ376302	BankIt1696048
05-NBSTA-076	MNBB160-05		RDMAB068-05	KJ376303	BankIt1696048
05-NBSTA-077	MNBB161-05		LOWCD479-06	KJ376304	BankIt1696048
05-NBSTA-078	MNBB162-05		RDNMG381-08	KJ376305	BankIt1696048
05-NBSTA-079	MNBB163-05		LPMN183-08	KJ376306	BankIt1696048
05-NBSTA-080	MNBB164-05		BBLOD503-11	KJ376307	BankIt1696048
05-NBSTA-081	MNBB165-05		ABNCC441-07	KJ376308	BankIt1696048
05-NBSTA-082	MNBB166-05		MNAD087-07	KJ376309	BankIt1696048
05-NBSTA-084	MNBB168-05		LPMN200-08	KJ376310	BankIt1696048
05-NBSTA-085	MNBB169-05		LPSO884-08	KJ376311	BankIt1696048
05-NBSTA-086	MNBB170-05		LMH034-06	KJ376312	BankIt1696048
05-NBSTA-087	MNBB171-05		XAK511-07	KJ376313	BankIt1696048
05-NBSTA-088	MNBB172-05		TMNBD306-07	KJ376314	BankIt1696048
05-NBSTA-089	MNBB173-05		XAJ531-06	KJ376315	BankIt1696048
05-NBSTA-090	MNBB174-05		TMNBD514-07	KJ376316	BankIt1696048
05-NBSTA-091	MNBB175-05		MNAE851-13	KJ376317	BankIt1696048
05-NBSTA-092	MNBB176-05		RDLQG296-06	KJ376318	BankIt1696048
05-NBSTA-093	MNBB177-05		TMNBD390-07	KJ376319	BankIt1696048
05-NBSTA-094	MNBB178-05		RDLQ373-05	KJ376320	BankIt1696048
05-NBSTA-095	MNBB179-05		RDLQF573-06	KJ376321	BankIt1696048
05-NBSTA-096	MNBB180-05		RDLQG619-06	KJ376322	BankIt1696048
05-NBSTA-097	MNBB181-05		LPSOC079-08	KJ376323	BankIt1696048
05-NBSTA-098	MNBB182-05		TMNBB067-06	KJ376324	BankIt1696048
05-NBSTA-099	MNBB183-05		RDLQG654-06	KJ376325	BankIt1696048
05-NBSTA-106	MNBB190-05		RDLQF782-06	KJ376326	BankIt1696048
05-NBSTA-107	MNBB191-05		RDLQH122-06	KJ376327	BankIt1696048
05-NBSTA-108	MNBB192-05		LBCB019-05	KJ376328	BankIt1696048
05-NBSTA-110	MNBB194-05		ABCNA779-07	KJ376329	BankIt1696048
05-NBSTA-111	MNBB195-05		RDMAB509-06	KJ376330	BankIt1696048
05-NBSTA-112	MNBB196-05		TTMNB060-06	KJ376331	BankIt1696048
05-NBSTA-113	MNBB197-05		LPMNB564-09	KJ376332	BankIt1696048
05-NBSTA-115	MNBB199-05		XAJ931-06	KJ376333	BankIt1696048
05-NBSTA-116	MNBB200-05		LPSOB675-08	KJ376334	BankIt1696048
05-NBSTA-117	MNBB201-05		LPSOC056-08	KJ376335	BankIt1696048
05-NBSTA-119	MNBB203-05		XAJ631-06	KJ376336	BankIt1696048
05-NBSTA-124	MNBB208-05		RDMAB428-05	KJ376337	BankIt1696048
05-NBSTA-125	MNBB209-05		LPSK117-08	KJ376338	BankIt1696048
05-NBSTA-126	MNBB210-05		LBCA210-05	KJ376339	BankIt1696048
05-NBSTA-131	MNBB215-05		LPSOB704-08	KJ376340	BankIt1696048
05-NBSTA-132	MNBB216-05		RDLQG616-06	KJ376341	BankIt1696048
05-NBSTA-133	MNBB217-05		TMNBD395-07	KJ376342	BankIt1696048
05-NBSTA-134	MNBB218-05		BBLOD1272-11	KJ376343	BankIt1696048
05-NBSTA-135	MNBB219-05		XAJ415-06	KJ376344	BankIt1696048
05-NBSTA-136	MNBB220-05		RDLQ364-05	KJ376345	BankIt1696048
05-NBSTA-137	MNBB221-05		TMNBD340-07	KJ376346	BankIt1696048
05-NBSTA-138	MNBB222-05		RDLQ754-07	KJ376347	BankIt1696048
05-NBSTA-139	MNBB223-05		CGUKB901-09	KJ376348	BankIt1696048
05-NBSTA-140	MNBB224-05		XAJ624-06	KJ376349	BankIt1696048
05-NBSTA-141	MNBB225-05		LPABB326-08	KJ376350	BankIt1696048
05-NBSTA-142	MNBB226-05		LBCC037-05	KJ376351	BankIt1696048
05-NBSTA-143	MNBB227-05		XAI012-05	KJ376352	BankIt1696048
05-NBSTA-144	MNBB228-05		LBCA233-05	KJ376353	BankIt1696048
05-NBSTA-145	MNBB229-05		RDLQG079-06	KJ376354	BankIt1696048
05-NBSTA-146	MNBB230-05		LPSO537-08	KJ376355	BankIt1696048
05-NBSTA-148	MNBB232-05		LPSOC372-08	KJ376356	BankIt1696048
05-NBSTA-150	MNBB234-05		LPMN535-08	KJ376357	BankIt1696048
05-NBSTA-151	MNBB235-05		RDLQF448-06	KJ376358	BankIt1696048
05-NBSTA-152	MNBB236-05		TMNBD362-07	KJ376359	BankIt1696048
05-NBSTA-153	MNBB237-05		RDLQG250-06	KJ376360	BankIt1696048
05-NBSTA-154	MNBB238-05		RDLQG874-06	KJ376361	BankIt1696048
05-NBSTA-155	MNBB239-05		RDLQG681-06	KJ376362	BankIt1696048
05-NBSTA-156	MNBB240-05		LOWCB165-05	KJ376363	BankIt1696048
05-NBSTA-157	MNBB241-05		LPMN065-08	KJ376364	BankIt1696048
05-NBSTA-158	MNBB242-05		BLTIB576-08	KJ376365	BankIt1696048
05-NBSTA-159	MNBB243-05		QUNO795-08	KJ376366	BankIt1696048
05-NBSTA-160	MNBB244-05		RDLQG852-06	KJ376367	BankIt1696048
05-NBSTA-161	MNBB245-05		RDMAB146-05	KJ376368	BankIt1696048
05-NBSTA-163	MNBB247-05		LNC922-06	KJ376369	BankIt1696048
05-NBSTA-164	MNBB248-05		KPOEC159-08	KJ376370	BankIt1696048
05-NBSTA-165	MNBB249-05		RDNMD352-06	KJ376371	BankIt1696048
05-NBSTA-167	MNBB251-05		XAK014-06	KJ376372	BankIt1696048
05-NBSTA-169	MNBB253-05		RDLQF776-06	KJ376373	BankIt1696048
05-NBSTA-170	MNBB254-05		LBCC407-05	KJ376374	BankIt1696048
05-NBSTA-182	MNBB266-05		RDNMK286-11	KJ376375	BankIt1696048
05-NBSTA-183	MNBB267-05		ABNCC191-07	KJ376376	BankIt1696048
05-NBSTA-184	MNBB268-05		TMNBD253-07	KJ376377	BankIt1696048
05-NBSTA-185	MNBB269-05		RDLQF568-06	KJ376378	BankIt1696048
05-NBSTA-186	MNBB270-05		BLTIB630-08	KJ376379	BankIt1696048
05-NBSTA-187	MNBB271-05		LPMNB453-09	KJ376380	BankIt1696048
05-NBSTA-188	MNBB272-05		LPMN288-08	KJ376381	BankIt1696048
05-NBSTA-189	MNBB273-05		ABNCC212-07	KJ376382	BankIt1696048
05-NBSTA-191	MNBB275-05		RDLQG158-06	KJ376383	BankIt1696048
05-NBSTA-192	MNBB276-05		XAH594-05	KJ376384	BankIt1696048
05-NBSTA-193	MNBB277-05		RDLQG577-06	KJ376385	BankIt1696048
05-NBSTA-194	MNBB278-05		BBLPD782-10	KJ376386	BankIt1696048
05-NBSTA-195	MNBB279-05		QUNO597-08	KJ376387	BankIt1696048
05-NBSTA-196	MNBB280-05		BBLOE1425-12	KJ376388	BankIt1696048
05-NBSTA-197	MNBB281-05		RDNM910-05	KJ376389	BankIt1696048
05-NBSTA-198	MNBB282-05		TMNBD164-07	KJ376390	BankIt1696048
05-NBSTA-199	MNBB283-05		LPMN191-08	KJ376391	BankIt1696048
05-NBSTA-200	MNBB284-05		RDMAB381-05	KJ376392	BankIt1696048
05-NBSTA-201	MNBB285-05		BBLOC226-11	KJ376393	BankIt1696048
05-NBSTA-202	MNBB286-05		BLTIB204-08	KJ376394	BankIt1696048
05-NBSTA-203	MNBB287-05		TIPSY589-12	KJ376395	BankIt1696048
05-NBSTA-204	MNBB288-05		LILLA323-11	KJ376396	BankIt1696048
05-NBSTA-205	MNBB289-05		ABCNA281-06	KJ376397	BankIt1696048
05-NBSTA-206	MNBB290-05		LPSOD828-09	KJ376398	BankIt1696048
05-NBSTA-207	MNBB291-05		LPMN601-08	KJ376399	BankIt1696048
05-NBSTA-208	MNBB292-05		RDNME744-08	KJ376400	BankIt1696048
05-NBSTA-209	MNBB293-05		MNAF117-08	KJ376401	BankIt1696048
05-NBSTA-210	MNBB294-05		BBLOD885-11	KJ376402	BankIt1696048
05-NBSTA-211	MNBB295-05		QUNO711-08	KJ376403	BankIt1696048
05-NBSTA-212	MNBB296-05		LOWCB187-05	KJ376404	BankIt1696048
05-NBSTA-213	MNBB297-05		RDLQF488-06	KJ376405	BankIt1696048
05-NBSTA-214	MNBB298-05		LPSO946-08	KJ376406	BankIt1696048
05-NBSTA-216	MNBB300-05		RDMAB933-06	KJ376407	BankIt1696048
05-NBSTA-217	MNBB301-05		XAJ881-06	KJ376408	BankIt1696048
05-NBSTA-218	MNBB302-05		TMNBD286-07	KJ376409	BankIt1696048
05-NBSTA-233	MNBB317-05		QUNOE279-12	KJ376410	BankIt1696048
05-NBSTA-234	MNBB318-05		RDLQF664-06	KJ376411	BankIt1696048
05-NBSTA-235	MNBB319-05		LPSO466-08	KJ376412	BankIt1696048
05-NBSTA-236	MNBB320-05		LBCC916-05	KJ376413	BankIt1696048
05-NBSTA-237	MNBB321-05		RDLQH130-06	KJ376414	BankIt1696048
05-NBSTA-238	MNBB322-05		RDNME170-07	KJ376415	BankIt1696048
05-NBSTA-239	MNBB323-05		BBLOE1459-12	KJ376416	BankIt1696048
05-NBSTA-240	MNBB324-05		LPSOB458-08	KJ376417	BankIt1696048
05-NBSTA-241	MNBB325-05		ABCNA302-06	KJ376418	BankIt1696048
05-NBSTA-242	MNBB326-05		RDNM913-05	KJ376419	BankIt1696048
05-NBSTA-243	MNBB327-05		TMNBB073-06	KJ376420	BankIt1696048
05-NBSTA-244	MNBB328-05		RDNMD175-06	KJ376421	BankIt1696048
05-NBSTA-245	MNBB329-05		RDLQG346-06	KJ376422	BankIt1696048
05-NBSTA-246	MNBB330-05		TMNBD430-07	KJ376423	BankIt1696048
05-NBSTA-247	MNBB331-05		LPSOC227-08	KJ376424	BankIt1696048
05-NBSTA-248	MNBB332-05		BLTIB220-08	KJ376425	BankIt1696048
05-NBSTA-249	MNBB333-05		LNC947-06	KJ376426	BankIt1696048
05-NBSTA-250	MNBB334-05		ABNCC211-07	KJ376427	BankIt1696048
05-NBSTA-251	MNBB335-05		LPSO538-08	KJ376428	BankIt1696048
05-NBSTA-261	MNBB345-05		BLTIB182-08	KJ376429	BankIt1696048
05-NBSTA-265	MNBB349-05		TMNBD372-07	KJ376430	BankIt1696048
05-NBSTA-266	MNBB350-05		XAJ746-06	KJ376431	BankIt1696048
05-NBSTA-267	MNBB351-05		QUNO050-07	KJ376432	BankIt1696048
05-NBSTA-268	MNBB352-05		LPSO008-08	KJ376433	BankIt1696048
05-NBSTA-269	MNBB353-05		RDLQG672-06	KJ376434	BankIt1696048
05-NBSTA-270	MNBB354-05		RDLQB749-05	KJ376435	BankIt1696048
05-NBSTA-271	MNBB355-05		RDLQB405-05	KJ376436	BankIt1696048
05-NBSTA-272	MNBB356-05		RDLQG174-06	KJ376437	BankIt1696048
05-NBSTA-273	MNBB357-05		XAJ577-06	KJ376438	BankIt1696048
05-NBSTA-274	MNBB358-05		LNC063-05	KJ376439	BankIt1696048
05-NBSTA-275	MNBB359-05		RDLQF618-06	KJ376440	BankIt1696048
05-NBSTA-276	MNBB360-05		RDLQF486-06	KJ376441	BankIt1696048
05-NBSTA-277	MNBB361-05		RDLQF809-06	KJ376442	BankIt1696048
05-NBSTA-278	MNBB362-05		TMNBD385-07	KJ376443	BankIt1696048
05-NBSTA-286	MNBB370-05		RDLQF633-06	KJ376444	BankIt1696048
05-NBSTA-287	MNBB371-05		XAJ492-06	KJ376445	BankIt1696048
05-NBSTA-288	MNBB372-05		RDMAB361-05	KJ376446	BankIt1696048
05-NBSTA-289	MNBB373-05		XAJ353-06	KJ376447	BankIt1696048
05-NBSTA-290	MNBB374-05		RDLQH207-07	KJ376448	BankIt1696048
05-NBSTA-291	MNBB375-05		ABNCC433-07	KJ376449	BankIt1696048
05-NBSTA-292	MNBB376-05		KPOEC083-08	KJ376450	BankIt1696048
05-NBSTA-293	MNBB377-05		LBCA778-05	KJ376451	BankIt1696048
05-NBSTA-294	MNBB378-05		LOWCB568-05	KJ376452	BankIt1696048
05-NBSTA-295	MNBB379-05		RDLQG601-06	KJ376453	BankIt1696048
05-NBSTA-296	MNBB380-05		LPMN176-08	KJ376454	BankIt1696048
05-NBSTA-297	MNBB381-05		LBCA779-05	KJ376455	BankIt1696048
05-NBSTA-298	MNBB382-05		RDLQ769-07	KJ376456	BankIt1696048
05-NBSTA-299	MNBB383-05		MNAF862-08	KJ376457	BankIt1696048
05-NBSTA-300	MNBB384-05		RDNMD533-06	KJ376458	BankIt1696048
05-NBSTA-301	MNBB385-05		LNCB485-07	KJ376459	BankIt1696048
05-NBSTA-302	MNBB386-05		QUNOE398-12	KJ376460	BankIt1696048
05-NBSTA-303	MNBB387-05		TMNBB024-06	KJ376461	BankIt1696048
05-NBSTA-304	MNBB388-05		LPMN922-08	KJ376462	BankIt1696048
05-NBSTA-305	MNBB389-05		TMNBB014-06	KJ376463	BankIt1696048
05-NBSTA-306	MNBB390-05		RDMAB159-05	KJ376464	BankIt1696048
05-NBSTA-307	MNBB391-05		RDLQF760-06	KJ376465	BankIt1696048
05-NBSTA-308	MNBB392-05		LPMN575-08	KJ376466	BankIt1696048
05-NBSTA-309	MNBB393-05		DUNLP005-08	KJ376467	BankIt1696048
05-NBSTA-310	MNBB394-05		MNAF432-08	KJ376468	BankIt1696048
05-NBSTA-311	MNBB395-05		LBCC424-05	KJ376469	BankIt1696048
05-NBSTA-312	MNBB396-05		RDLQ767-07	KJ376470	BankIt1696048
05-NBSTA-314	MNBB398-05		RDLQE663-06	KJ376471	BankIt1696048
05-NBSTA-315	MNBB399-05		LPMN964-08	KJ376472	BankIt1696048
05-NBSTA-316	MNBB400-05		BLTIB1056-08	KJ376473	BankIt1696048
05-NBSTA-330	MNBB414-05		RDLQG493-06	KJ376474	BankIt1696048
05-NBSTA-336	MNBB420-05		LPSO241-08	KJ376475	BankIt1696048
05-NBSTA-337	MNBB421-05		LNCB229-06	KJ376476	BankIt1696048
05-NBSTA-338	MNBB422-05		RDLQF586-06	KJ376477	BankIt1696048
05-NBSTA-339	MNBB423-05		LPSO658-08	KJ376478	BankIt1696048
05-NBSTA-340	MNBB424-05		RDLQF608-06	KJ376479	BankIt1696048
05-NBSTA-341	MNBB425-05		RDLQF315-06	KJ376480	BankIt1696048
05-NBSTA-342	MNBB426-05		LPMN962-08	KJ376481	BankIt1696048
05-NBSTA-343	MNBB427-05		XAK461-06	KJ376482	BankIt1696048
05-NBSTA-344	MNBB428-05		TTMNB272-06	KJ376483	BankIt1696048
05-NBSTA-345	MNBB429-05		TMNBD292-07	KJ376484	BankIt1696048
05-NBSTA-346	MNBB430-05		RDLQG940-06	KJ376485	BankIt1696048
05-NBSTA-347	MNBB431-05		XAJ496-06	KJ376486	BankIt1696048
05-NBSTA-348	MNBB432-05		RDLQG637-06	KJ376487	BankIt1696048
05-NBSTA-349	MNBB433-05		LOWCE090-06	KJ376488	BankIt1696048
05-NBSTA-350	MNBB434-05		XAJ882-06	KJ376489	BankIt1696048
05-NBSTA-351	MNBB435-05		LILLA702-11	KJ376490	BankIt1696048
05-NBSTA-352	MNBB436-05		RDNME823-08	KJ376491	BankIt1696048
05-NBSTA-353	MNBB437-05		RDLQB191-05	KJ376492	BankIt1696048
05-NBSTA-354	MNBB438-05		RDLQG151-06	KJ376493	BankIt1696048
05-NBSTA-355	MNBB439-05		TTMNB930-06	KJ376494	BankIt1696048
05-NBSTA-356	MNBB440-05		RDLQ778-07	KJ376495	BankIt1696048
05-NBSTA-357	MNBB441-05		XAD689-05	KJ376496	BankIt1696048
05-NBSTA-358	MNBB442-05		LHLEP302-06	KJ376497	BankIt1696048
05-NBSTA-359	MNBB443-05		MECD407-06	KJ376498	BankIt1696048
05-NBSTA-360	MNBB444-05		IAWLB539-11	KJ376499	BankIt1696048
05-NBSTA-361	MNBB445-05		MNAF859-08	KJ376500	BankIt1696048
05-NBSTA-363	MNBB447-05		DUNLP003-08	KJ376501	BankIt1696048
05-NBSTA-364	MNBB448-05		RDLQF565-06	KJ376502	BankIt1696048
05-NBSTA-365	MNBB449-05		XAK174-06	KJ376503	BankIt1696048
05-NBSTA-366	MNBB450-05		LPGVA733-08	KJ376504	BankIt1696048
05-NBSTA-367	MNBB451-05		TMG67-03	KJ376505	BankIt1696048
05-NBSTA-368	MNBB452-05		TMNBD225-07	KJ376506	BankIt1696048
05-NBSTA-369	MNBB453-05		BBLPD774-10	KJ376507	BankIt1696048
05-NBSTA-370	MNBB454-05		RDNMF605-08	KJ376508	BankIt1696048
05-NBSTA-371	MNBB455-05		RDLQC505-06	KJ376509	BankIt1696048
05-NBSTA-373	MNBB457-05		LOWCB147-05	KJ376510	BankIt1696048
05-NBSTA-381	MNBB465-05		HEJUL247-12	KJ376511	BankIt1696048
05-NBSTA-382	MNBB466-05		RDLQG468-06	KJ376512	BankIt1696048
05-NBSTA-385	MNBB469-05		HKONB163-08	KJ376513	BankIt1696048
05-NBSTA-387	MNBB471-05		LPVIA194-08	KJ376514	BankIt1696048
05-NBSTA-389	MNBB473-05		LPSOD1060-09	KJ376515	BankIt1696048
05-NBSTA-390	MNBB474-05		TTMNB275-06	KJ376516	BankIt1696048
05-NBSTA-391	MNBB475-05		RDLQG774-06	KJ376517	BankIt1696048
05-NBSTA-392	MNBB476-05		HKONS738-08	KJ376518	BankIt1696048
05-NBSTA-393	MNBB477-05		MNAG041-08	KJ376519	BankIt1696048
05-NBSTA-394	MNBB478-05		TTMNB059-06	KJ376520	BankIt1696048
05-NBSTA-395	MNBB479-05		BBLOE2020-12	KJ376521	BankIt1696048
05-NBSTA-396	MNBB480-05		RDLQG615-06	KJ376522	BankIt1696048
05-NBSTA-397	MNBB481-05		XAK294-06	KJ376523	BankIt1696048
05-NBSTA-398	MNBB482-05		XAC856-04	KJ376524	BankIt1696048
05-NBSTA-399	MNBB483-05		QUNOC079-09	KJ376525	BankIt1696048
05-NBSTA-400	MNBB484-05		LBCD251-05	KJ376526	BankIt1696048
05-NBSTA-401	MNBB485-05		BLTIB564-08	KJ376527	BankIt1696048
05-NBSTA-402	MNBB486-05		RDLQB416-05	KJ376528	BankIt1696048
05-NBSTA-403	MNBB487-05		RDLQG484-06	KJ376529	BankIt1696048
05-NBSTA-404	MNBB488-05		RDNMB412-05	KJ376530	BankIt1696048
05-NBSTA-406	MNBB490-05		LPSOC325-08	KJ376531	BankIt1696048
05-NBSTA-413	MNBB497-05		LNCB054-06	KJ376532	BankIt1696048
05-NBSTA-418	MNBB502-05		LBCA235-05	KJ376533	BankIt1696048
05-NBSTA-419	MNBB503-05		RDLQG620-06	KJ376534	BankIt1696048
05-NBSTA-420	MNBB504-05		RDNME183-07	KJ376535	BankIt1696048
05-NBSTA-421	MNBB505-05		LPSOB956-08	KJ376536	BankIt1696048
05-NBSTA-422	MNBB506-05		LPSOC348-08	KJ376537	BankIt1696048
05-NBSTA-423	MNBB507-05		RDNME487-08	KJ376538	BankIt1696048
05-NBSTA-424	MNBB508-05		TMNBD298-07	KJ376539	BankIt1696048
05-NBSTA-425	MNBB509-05		XAK515-07	KJ376540	BankIt1696048
05-NBSTA-426	MNBB510-05		LPMN896-08	KJ376541	BankIt1696048
05-NBSTA-427	MNBB511-05		XAK565-07	KJ376542	BankIt1696048
05-NBSTA-428	MNBB512-05		RDMAB182-05	KJ376543	BankIt1696048
05-NBSTA-429	MNBB513-05		XAK169-06	KJ376544	BankIt1696048
05-NBSTA-430	MNBB514-05		KPOEC187-08	KJ376545	BankIt1696048
05-NBSTA-431	MNBB515-05		LBCA602-05	KJ376546	BankIt1696048
05-NBSTA-435	MNBB519-05		RDLQF607-06	KJ376547	BankIt1696048
05-NBSTA-436	MNBB520-05		QUNO819-08	KJ376548	BankIt1696048
05-NBSTA-437	MNBB521-05		RDLQG903-06	KJ376549	BankIt1696048
05-NBSTA-438	MNBB522-05		RDMAB049-05	KJ376550	BankIt1696048
05-NBSTA-439	MNBB523-05		XAK603-07	KJ376551	BankIt1696048
05-NBSTA-440	MNBB524-05		RDLQF533-06	KJ376552	BankIt1696048
05-NBSTA-441	MNBB525-05		RDLQG121-06	KJ376553	BankIt1696048
05-NBSTA-442	MNBB526-05		RDNMK204-11	KJ376554	BankIt1696048
05-NBSTA-443	MNBB527-05		LOWCC895-05	KJ376555	BankIt1696048
05-NBSTA-444	MNBB528-05		RDLQG357-06	KJ376556	BankIt1696048
05-NBSTA-445	MNBB529-05		LMIS025-05	KJ376557	BankIt1696048
05-NBSTA-446	MNBB530-05		TTMNB089-06	KJ376558	BankIt1696048
05-NBSTA-461	MNBB545-05		BBLOE1450-12	KJ376559	BankIt1696048
05-NBSTA-462	MNBB546-05		LBCC004-05	KJ376560	BankIt1696048
05-NBSTA-463	MNBB547-05		LBCA237-05	KJ376561	BankIt1696048
05-NBSTA-464	MNBB548-05		RDNML262-13	KJ376562	BankIt1696048
05-NBSTA-465	MNBB549-05		HKONS078-07	KJ376563	BankIt1696048
05-NBSTA-466	MNBB550-05		RDNMG367-08	KJ376564	BankIt1696048
05-NBSTA-467	MNBB551-05		LPSOD339-09	KJ376565	BankIt1696048
05-NBSTA-468	MNBB552-05		BBLOB375-11	KJ376566	BankIt1696048
05-NBSTA-469	MNBB553-05		LPSO660-08	KJ376567	BankIt1696048
05-NBSTA-470	MNBB554-05		RDLQB373-05	KJ376568	BankIt1696048
05-NBSTA-471	MNBB555-05		TMNBD442-07	KJ376569	BankIt1696048
05-NBSTA-472	MNBB556-05		LPSO107-08	KJ376570	BankIt1696048
05-NBSTA-473	MNBB557-05		LPMN875-08	KJ376571	BankIt1696048
05-NBSTA-474	MNBB558-05		RDLQG164-06	KJ376572	BankIt1696048
05-NBSTA-475	MNBB559-05		LPMN091-08	KJ376573	BankIt1696048
05-NBSTA-476	MNBB560-05		BBLOD1081-11	KJ376574	BankIt1696048
05-NBSTA-477	MNBB561-05		LPSOB655-08	KJ376575	BankIt1696048
05-NBSTA-478	MNBB562-05		TMNBD284-07	KJ376576	BankIt1696048
05-NBSTA-479	MNBB563-05		XAK167-06	KJ376577	BankIt1696048
05-NBSTA-480	MNBB564-05		TMNBB071-06	KJ376578	BankIt1696048
05-NBSTA-481	MNBB565-05		LPMN871-08	KJ376579	BankIt1696048
05-NBSTA-489	MNBB573-05		HKONS733-08	KJ376580	BankIt1696048
05-NBSTA-490	MNBB574-05		TMNBB021-06	KJ376581	BankIt1696048
05-NBSTA-491	MNBB575-05		LPMN558-08	KJ376582	BankIt1696048
05-NBSTA-492	MNBB576-05		BLTIB231-08	KJ376583	BankIt1696048
05-NBSTA-496	MNBB580-05		RDNME491-08	KJ376584	BankIt1696048
05-NBSTA-497	MNBB581-05		XAJ592-06	KJ376585	BankIt1696048
05-NBSTA-498	MNBB582-05		TTMNB096-06	KJ376586	BankIt1696048
05-NBSTA-499	MNBB583-05		BBLOD924-11	KJ376587	BankIt1696048
05-NBSTA-500	MNBB584-05		BBLOD145-11	KJ376588	BankIt1696048
05-NBSTA-501	MNBB585-05		LPSOD1058-09	KJ376589	BankIt1696048
05-NBSTA-502	MNBB586-05		LPMNB305-09	KJ376590	BankIt1696048
05-NBSTA-503	MNBB587-05		QUNOB014-08	KJ376591	BankIt1696048
05-NBSTA-504	MNBB588-05		RDLQG740-06	KJ376592	BankIt1696048
05-NBSTA-505	MNBB589-05		RDLQG587-06	KJ376593	BankIt1696048
05-NBSTA-506	MNBB590-05		LPMN309-08	KJ376594	BankIt1696048
05-NBSTA-507	MNBB591-05		LPSK157-08	KJ376595	BankIt1696048
05-NBSTA-508	MNBB592-05		RDMAB365-05	KJ376596	BankIt1696048
05-NBSTA-509	MNBB593-05		BBLOB594-11	KJ376597	BankIt1696048
05-NBSTA-510	MNBB594-05		RDNMK540-11	KJ376598	BankIt1696048
05-NBSTA-511	MNBB595-05		TMG65-03	KJ376599	BankIt1696048
05-NBSTA-512	MNBB596-05		DUNLP192-08	KJ376600	BankIt1696048
05-NBSTA-513	MNBB597-05		TMNBD453-07	KJ376601	BankIt1696048
05-NBSTA-514	MNBB598-05		XAC836-04	KJ376602	BankIt1696048
05-NBSTA-515	MNBB599-05		RDLQF819-06	KJ376603	BankIt1696048
05-NBSTA-516	MNBB600-05		BLTIB232-08	KJ376604	BankIt1696048
05-NBSTA-517	MNBB601-05		RDLQG096-06	KJ376605	BankIt1696048
05-NBSTA-518	MNBB602-05		RDNMG528-08	KJ376606	BankIt1696048
05-NBSTA-519	MNBB603-05		BBLOE1707-12	KJ376607	BankIt1696048
05-NBSTA-520	MNBB604-05		RDNME512-08	KJ376608	BankIt1696048
05-NBSTA-521	MNBB605-05		RDLQF828-06	KJ376609	BankIt1696048
05-NBSTA-522	MNBB606-05		RDNM109-05	KJ376610	BankIt1696048
05-NBSTA-523	MNBB607-05		ABCNA284-06	KJ376611	BankIt1696048
05-NBSTA-524	MNBB608-05		LPAB261-08	KJ376612	BankIt1696048
05-NBSTA-525	MNBB609-05		RDMAB222-05	KJ376613	BankIt1696048
05-NBSTA-526	MNBB610-05		LPMN608-08	KJ376614	BankIt1696048
05-NBSTA-527	MNBB611-05		LBCD111-05	KJ376615	BankIt1696048
05-NBSTA-528	MNBB612-05		LPMN319-08	KJ376616	BankIt1696048
05-NBSTA-529	MNBB613-05		LOCBD154-06	KJ376617	BankIt1696048
05-NBSTA-530	MNBB614-05		LPSOB431-08	KJ376618	BankIt1696048
05-NBSTA-531	MNBB615-05		LPSOD417-09	KJ376619	BankIt1696048
05-NBSTA-532	MNBB616-05		RDLQH057-06	KJ376620	BankIt1696048
05-NBSTA-533	MNBB617-05		LOWCE834-06	KJ376621	BankIt1696048
05-NBSTA-534	MNBB618-05		TMNBD264-07	KJ376622	BankIt1696048
05-NBSTA-535	MNBB619-05		LPMN1005-09	KJ376623	BankIt1696048
05-NBSTA-536	MNBB620-05		XAI058-05	KJ376624	BankIt1696048
05-NBSTA-537	MNBB621-05		LPSO109-08	KJ376625	BankIt1696048
05-NBSTA-538	MNBB622-05		RDLQF508-06	KJ376626	BankIt1696048
05-NBSTA-539	MNBB623-05		QUNO757-08	KJ376627	BankIt1696048
05-NBSTA-540	MNBB624-05		RDLQG211-06	KJ376628	BankIt1696048
05-NBSTA-541	MNBB625-05		BLGSM062-09	KJ376629	BankIt1696048
05-NBSTA-542	MNBB626-05		RDLQH051-06	KJ376630	BankIt1696048
05-NBSTA-543	MNBB627-05		LHLEP293-06	KJ376631	BankIt1696048
05-NBSTA-545	MNBB629-05		LBCA768-05	KJ376632	BankIt1696048
05-NBSTA-546	MNBB630-05		QUNOD341-10	KJ376633	BankIt1696048
05-NBSTA-547	MNBB631-05		LBCD110-05	KJ376634	BankIt1696048
05-NBSTA-548	MNBB632-05		LPABB020-08	KJ376635	BankIt1696048
05-NBSTA-549	MNBB633-05		LOWCB547-05	KJ376636	BankIt1696048
05-NBSTA-550	MNBB634-05		BLTIB708-08	KJ376637	BankIt1696048
05-NBSTA-551	MNBB635-05		XAJ588-06	KJ376638	BankIt1696048
05-NBSTA-559	MNBB643-05		BBLOE1976-12	KJ376639	BankIt1696048
05-NBSTA-560	MNBB644-05		HKONS732-08	KJ376640	BankIt1696048
05-NBSTA-561	MNBB645-05		XAK607-07	KJ376641	BankIt1696048
05-NBSTA-562	MNBB646-05		BBLPB977-10	KJ376642	BankIt1696048
05-NBSTA-563	MNBB647-05		LPSOD930-09	KJ376643	BankIt1696048
05-NBSTA-564	MNBB648-05		LOWCB616-05	KJ376644	BankIt1696048
05-NBSTA-565	MNBB649-05		RDLQG696-06	KJ376645	BankIt1696048
05-NBSTA-566	MNBB650-05		LOWCB607-05	KJ376646	BankIt1696048
05-NBSTA-567	MNBB651-05		RDLQG636-06	KJ376647	BankIt1696048
05-NBSTA-568	MNBB652-05		BLTIB1096-08	KJ376648	BankIt1696048
05-NBSTA-569	MNBB653-05		RDLQG879-06	KJ376649	BankIt1696048
05-NBSTA-570	MNBB654-05		QUNO755-08	KJ376650	BankIt1696048
05-NBSTA-571	MNBB655-05		XAK535-07	KJ376651	BankIt1696048
05-NBSTA-572	MNBB656-05		RDNMK559-11	KJ376652	BankIt1696048
05-NBSTA-573	MNBB657-05		XAK017-06	KJ376653	BankIt1696048
05-NBSTA-574	MNBB658-05		XAC595-04	KJ376654	BankIt1696048
05-NBSTA-575	MNBB659-05		TMNBD272-07	KJ376655	BankIt1696048
05-NBSTA-576	MNBB660-05		RDLQG649-06	KJ376656	BankIt1696048
05-NBSTA-577	MNBB661-05		RDLQ384-05	KJ376657	BankIt1696048
05-NBSTA-578	MNBB662-05		TMNBD331-07	KJ376658	BankIt1696048
05-NBSTA-579	MNBB663-05		LMEM246-09	KJ376659	BankIt1696048
05-NBSTA-580	MNBB664-05		BLTIB447-08	KJ376660	BankIt1696048
05-NBSTA-581	MNBB665-05		LPABC962-09	KJ376661	BankIt1696048
05-NBSTA-582	MNBB666-05		LPABC916-09	KJ376662	BankIt1696048
05-NBSTA-583	MNBB667-05		LPSO230-08	KJ376663	BankIt1696048
05-NBSTA-584	MNBB668-05		RDNMD225-06	KJ376664	BankIt1696048
05-NBSTA-585	MNBB669-05		LGSMC413-05	KJ376665	BankIt1696048
05-NBSTA-586	MNBB670-05		RDLQF597-06	KJ376666	BankIt1696048
05-NBSTA-587	MNBB671-05		LPSOB065-08	KJ376667	BankIt1696048
05-NBSTA-588	MNBB672-05		RDLQF434-06	KJ376668	BankIt1696048
05-NBSTA-589	MNBB673-05		RDLQC503-06	KJ376669	BankIt1696048
05-NBSTA-590	MNBB674-05		XAK188-06	KJ376670	BankIt1696048
05-NBSTA-591	MNBB675-05		MILEQ194-11	KJ376671	BankIt1696048
05-NBSTA-592	MNBB676-05		RDMAB219-05	KJ376672	BankIt1696048
05-NBSTA-605	MNBB689-05		LPSOD604-09	KJ376673	BankIt1696048
05-NBSTA-608	MNBB692-05		LBCD033-05	KJ376674	BankIt1696048
05-NCCC-006	LNC006-05		RDNMK210-11	KJ376675	BankIt1696048
05-NCCC-008	LNC008-05		BLTIB357-08	KJ376676	BankIt1696048
05-NCCC-012	LNC012-05		RDMAB424-05	KJ376677	BankIt1696048
05-NCCC-013	LNC013-05		RDLQE342-06	KJ376678	BankIt1696048
05-NCCC-014	LNC014-05		LBCB138-05	KJ376679	BankIt1696048
05-NCCC-063	LNC063-05		RDLQG437-06	KJ376680	BankIt1696048
05-NCCC-064	LNC064-05		RDLQG124-06	KJ376681	BankIt1696048
05-NCCC-065	LNC065-05		LBCA214-05	KJ376682	BankIt1696048
05-NCCC-066	LNC066-05		RDLQF410-06	KJ376683	BankIt1696048
05-NCCC-109	LNC109-05		TTMNB917-06	KJ376684	BankIt1696048
05-NCCC-195	LNC195-05		GWOST444-11	KJ376685	BankIt1696048
05-NCCC-196	LNC196-05		RDLQH149-06	KJ376686	BankIt1696048
05-NCCC-216	LNC216-05		RDLQH052-06	KJ376687	BankIt1696048
05-NCCC-244	LNC244-05		TMNBD303-07	KJ376688	BankIt1696048
05-NCCC-279	LNC279-05		RDMAB172-05	KJ376689	BankIt1696048
05-NCCC-293	LNC293-05		RDLQF639-06	KJ376690	BankIt1696048
05-NCCC-355	LNC355-05		BBLOB1059-11	KJ376691	BankIt1696048
05-NCCC-357	LNC357-05		LNC603-06	KJ376692	BankIt1696048
05-NCCC-367	LNC367-05		RDLQB714-05	KJ376693	BankIt1696048
05-NCCC-368	LNC368-05		LPABB674-08	KJ376694	BankIt1696048
05-NCCC-422	LNC422-05		QUNO448-08	KJ376695	BankIt1696048
05-NCCC-430	LNC430-05		RDLQG667-06	KJ376696	BankIt1696048
05-NCCC-437	LNC437-05		LOWCD872-06	KJ376697	BankIt1696048
05-NCCC-447	LNC447-05		LOWCB150-05	KJ376698	BankIt1696048
05-NCCC-449	LNC449-05		LPSOC388-08	KJ376699	BankIt1696048
05-NCCC-450	LNC450-05		XAK224-06	KJ376700	BankIt1696048
05-NCCC-451	LNC451-05		XAK591-07	KJ376701	BankIt1696048
05-NCCC-473	LNC473-06		TMNBD398-07	KJ376702	BankIt1696048
05-NCCC-474	LNC474-06		LHLEP297-06	KJ376703	BankIt1696048
05-NCCC-477	LNC477-06		RDMAB226-05	KJ376704	BankIt1696048
05-NCCC-478	LNC478-06		RDLQF622-06	KJ376705	BankIt1696048
05-NCCC-479	LNC479-06		TMNBD201-07	KJ376706	BankIt1696048
05-NCCC-481	LNC481-06		XAJ421-06	KJ376707	BankIt1696048
05-NCCC-482	LNC482-06		DSSAW063-06	KJ376708	BankIt1696048
05-NCCC-484	LNC484-06		TMNBD346-07	KJ376709	BankIt1696048
05-NCCC-485	LNC485-06		LPSO890-08	KJ376710	BankIt1696048
05-NCCC-486	LNC486-06		LOWCB561-05	KJ376711	BankIt1696048
05-NCCC-501	LNC501-06		LPSO941-08	KJ376712	BankIt1696048
05-NCCC-511	LNC511-06		MECD353-06	KJ376713	BankIt1696048
05-NCCC-515	LNC515-06		RDLQF789-06	KJ376714	BankIt1696048
05-NCCC-518	LNC518-06		TMNBD312-07	KJ376715	BankIt1696048
05-NCCC-521	LNC521-06		LSEU612-06	KJ376716	BankIt1696048
05-NCCC-522	LNC522-06		LBCC767-05	KJ376717	BankIt1696048
05-NCCC-789	LNC789-06		LOWCB611-05	KJ376718	BankIt1696048
05-ONMIS-0007	LMIS007-05		BBLOD193-11	KJ376719	BankIt1696048
05-ONMIS-0012	LMIS012-05		RDLQF638-06	KJ376720	BankIt1696048
05-ONMIS-0013	LMIS013-05		LPOKB131-09	KJ376721	BankIt1696048
05-ONMIS-0014	LMIS014-05		RDLQE664-06	KJ376722	BankIt1696048
05-ONMIS-0015	LMIS015-05		IAWL101-09	KJ376723	BankIt1696048
05-ONMIS-0016	LMIS016-05		TTMNB247-06	KJ376724	BankIt1696048
05-ONMIS-0017	LMIS017-05		LBCA088-05	KJ376725	BankIt1696048
05-ONMIS-0020	LMIS020-05		RDLQF625-06	KJ376726	BankIt1696048
05-ONMIS-0021	LMIS021-05		LOWCD870-06	KJ376727	BankIt1696048
05-ONMIS-0023	LMIS023-05		LPSO548-08	KJ376728	BankIt1696048
05-ONMIS-0024	LMIS024-05		XAJ290-06	KJ376729	BankIt1696048
05-ONMIS-0025	LMIS025-05		LNCC959-11	KJ376730	BankIt1696048
05-ONMIS-0026	LMIS026-05		RDNMB026-05	KJ376731	BankIt1696048
05-ONMIS-0028	LMIS028-05		RDNMJ656-11	KJ376732	BankIt1696048
05-ONMIS-0030	LMIS030-05		LPSO490-08	KJ376733	BankIt1696048
05-ONMIS-0031	LMIS031-05		BBLOD137-11	KJ376734	BankIt1696048
05-ONMIS-0032	LMIS032-05		LPSO189-08	KJ376735	BankIt1696048
05-ONMIS-0046	LMIS046-06		JSAUG484-11	KJ376736	BankIt1696048
05-ONMIS-0048	LMIS048-06		LPABC486-09	KJ376737	BankIt1696048
05-ONMIS-0070	LMIS070-06		TMNBD406-07	KJ376738	BankIt1696048
05-TN-00087	LOTB087-05		RDLQH153-06	KJ376739	BankIt1696048
05-TN-00088	LOTB088-05		LBCB203-05	KJ376740	BankIt1696048
05-TN-00089	LOTB089-05		XAK313-06	KJ376741	BankIt1696048
05-TN-00090	LOTB090-05		GWNC614-07	KJ376742	BankIt1696048
05-TN-00298	LOTB298-05		RDLQF365-06	KJ376743	BankIt1696048
05-TN-00311	LOTB311-05		LBCD264-05	KJ376744	BankIt1696048
05-TN-00322	LOTB322-05		LPSO908-08	KJ376745	BankIt1696048
05-TN-00339	LOTB339-05		RDNMF624-08	KJ376746	BankIt1696048
05-TN-00488	LOTB488-05		MNAF058-08	KJ376747	BankIt1696048
065-47-010506-FL	ABCNA065-06		LPMN576-08	KJ376748	BankIt1696048
066-47-160506-TX	ABCNA066-06		LPMN299-08	KJ376749	BankIt1696048
06-BLLOC-1054	LOCBB114-06		LNCC1225-11	KJ376750	BankIt1696048
06-BLLOC-1055	LOCBB115-06		LBCW012-08	KJ376751	BankIt1696048
06-BLLOC-1062	LOCBB122-06		RDLQG429-06	KJ376752	BankIt1696048
06-BLLOC-1063	LOCBB123-06		LPMN171-08	KJ376753	BankIt1696048
06-BLLOC-1064	LOCBB124-06		LHLEP341-06	KJ376754	BankIt1696048
06-BLLOC-1065	LOCBB125-06		TMNBD267-07	KJ376755	BankIt1696048
06-BLLOC-1125	LOCBB185-06		RDLQF575-06	KJ376756	BankIt1696048
06-BLLOC-1126	LOCBB186-06		MNAG038-08	KJ376757	BankIt1696048
06-BLLOC-1127	LOCBB187-06		ABCNA398-07	KJ376758	BankIt1696048
06-BLLOC-1128	LOCBB188-06		MNAF516-08	KJ376759	BankIt1696048
06-BLLOC-1129	LOCBB189-06		BLTIB816-08	KJ376760	BankIt1696048
06-BLLOC-1193	LOCBB253-06		XAE637-04	KJ376761	BankIt1696048
06-BLLOC-1194	LOCBB254-06		RDLQF630-06	KJ376762	BankIt1696048
06-BLLOC-1195	LOCBB255-06		LPSOC364-08	KJ376763	BankIt1696048
06-BLLOC-1196	LOCBB256-06		RDLQ118-05	KJ376764	BankIt1696048
06-BLLOC-1197	LOCBB257-06		LALPA890-11	KJ376765	BankIt1696048
06-BLLOC-1238	LOCBB298-06		RDLQG153-06	KJ376766	BankIt1696048
06-BLLOC-1239	LOCBB299-06		RDLQF701-06	KJ376767	BankIt1696048
06-BLLOC-1240	LOCBB300-06		RDLQH141-06	KJ376768	BankIt1696048
06-BLLOC-1241	LOCBB301-06		LHLEP060-06	KJ376769	BankIt1696048
06-BLLOC-1242	LOCBB302-06		RDLQF887-06	KJ376770	BankIt1696048
06-BLLOC-1262	LOCBB322-06		XAK015-06	KJ376771	BankIt1696048
06-BLLOC-1263	LOCBB323-06		XAJ937-06	KJ376772	BankIt1696048
06-BLLOC-1264	LOCBB324-06		QUNO049-07	KJ376773	BankIt1696048
06-BLLOC-1265	LOCBB325-06		QUNO707-08	KJ376774	BankIt1696048
06-BLLOC-1591	LOCBB651-06		LPSOC277-08	KJ376775	BankIt1696048
06-BLLOC-1892	LOCBC012-06		RDNMI059-10	KJ376776	BankIt1696048
06-BLLOC-2075	LOCBC195-06		XAJ465-06	KJ376777	BankIt1696048
06-BLLOC-2167	LOCBC287-06		LOWCB158-05	KJ376778	BankIt1696048
06-BLLOC-2331	LOCBC451-06		BLTIB183-08	KJ376779	BankIt1696048
06-BLLOC-2342	LOCBC462-06		RDLQB371-05	KJ376780	BankIt1696048
06-BLLOC-2344	LOCBC464-06		LPSOD1052-09	KJ376781	BankIt1696048
06-BLLOC-2460	LOCBC580-06		RDLQF529-06	KJ376782	BankIt1696048
06-BLLOC-2541	LOCBC661-06		RDNMC285-05	KJ376783	BankIt1696048
06-BLLOC-2551	LOCBC671-06		LPABB032-08	KJ376784	BankIt1696048
06-BLLOC-2974	LOCBD154-06		LPSOB097-08	KJ376785	BankIt1696048
06-BLLOC-3031	LOCBD211-06		QUNOB110-08	KJ376786	BankIt1696048
06-BLLOC-3105	LOCBD285-06		MILEQ257-11	KJ376787	BankIt1696048
06-BLLOC-3747	LOCBD926-06		BBLOB019-11	KJ376788	BankIt1696048
06-BLLOC-3905	LOCBE086-06		QUNOE170-11	KJ376789	BankIt1696048
06-BLLOC-3908	LOCBE089-06		LPSK523-08	KJ376790	BankIt1696048
06-BLLOC-3909	LOCBE090-06		LPSK400-08	KJ376791	BankIt1696048
06-BLLOC-494	LOCB494-06		LMEMB186-09	KJ376792	BankIt1696048
06-BLLOC-529	LOCB529-06		XAJ866-06	KJ376793	BankIt1696048
06-BLLOC-634	LOCB634-06		LPSO100-08	KJ376794	BankIt1696048
06-BLLOC-686	LOCB686-06		RDNME213-07	KJ376795	BankIt1696048
06-BLLOC-687	LOCB687-06		LPMN905-08	KJ376796	BankIt1696048
06-BLLOC-688	LOCB688-06		HEJUL264-12	KJ376797	BankIt1696048
06-BLLOC-689	LOCB689-06		QUNO798-08	KJ376798	BankIt1696048
06-BLLOC-699	LOCB699-06		RDLQF888-06	KJ376799	BankIt1696048
06-BLLOC-701	LOCB701-06		RDLQF398-06	KJ376800	BankIt1696048
06-BLLOC-702	LOCB702-06		BLTIB415-08	KJ376801	BankIt1696048
06-BLLOC-704	LOCB704-06		LPSO957-08	KJ376802	BankIt1696048
06-BLLOC-706	LOCB706-06		LPSO061-08	KJ376803	BankIt1696048
06-BLLOC-707	LOCB707-06		LBCG2897-09	KJ376804	BankIt1696048
06-BLLOC-716	LOCB716-06		ABNCC289-07	KJ376805	BankIt1696048
06-BLLOC-773	LOCB773-06		BBLOB681-11	KJ376806	BankIt1696048
06-BLLOC-831	LOCB831-06		LPSO079-08	KJ376807	BankIt1696048
06-CDI-0001	CDIBC001-06		LBCA767-05	KJ376808	BankIt1696048
06-CDI-0003	CDIBC003-07		RDLQG120-06	KJ376809	BankIt1696048
06-CDI-0006	CDIBC006-07		XAK172-06	KJ376810	BankIt1696048
06-FLOR-0170	LOFLA170-06		LPSOB136-08	KJ376811	BankIt1696048
06-FLOR-0174	LOFLA174-06		XAK270-06	KJ376812	BankIt1696048
06-FLOR-0200	LOFLA200-06		LPSOB810-08	KJ376813	BankIt1696048
06-FLOR-0222	LOFLA222-06		RDLQG311-06	KJ376814	BankIt1696048
06-FLOR-0234	LOFLA234-06		LPSO898-08	KJ376815	BankIt1696048
06-FLOR-0236	LOFLA236-06		XAK113-06	KJ376816	BankIt1696048
06-FLOR-0268	LOFLA268-06		LPMN585-08	KJ376817	BankIt1696048
06-FLOR-0274	LOFLA274-06		ABCNA091-06	KJ376818	BankIt1696048
06-FLOR-0316	LOFLA316-06		RDNMF780-08	KJ376819	BankIt1696048
06-FLOR-0344	LOFLA344-06		RDLQF325-06	KJ376820	BankIt1696048
06-FLOR-0470	LOFLA470-06		LBCG018-08	KJ376821	BankIt1696048
06-FLOR-0533	LOFLA533-06		LPSO702-08	KJ376822	BankIt1696048
06-FLOR-0534	LOFLA534-06		RDLQG651-06	KJ376823	BankIt1696048
06-FLOR-0546	LOFLA546-06		XAJ348-06	KJ376824	BankIt1696048
06-FLOR-0558	LOFLA558-06		BLTIB063-08	KJ376825	BankIt1696048
[truncated: 28,526 more rows]

## Sheet: Sheet3
Identification	BIN	Sample ID	Process ID	Institution Storing	Country/Ocean	GenBank
Abagrotis alternata	BOLD:ABZ1830	2006-ONT-0815	XAJ815-06	Biodiversity Institute of Ontario	Canada	KJ381371
Abagrotis alternata	BOLD:ABZ1830	DH007395	RDLQ744-07	Research Collection of Daniel Handfield	Canada	KJ383984
Abagrotis alternata	BOLD:ABZ1830	DH007396	RDLQ743-07	Research Collection of Daniel Handfield	Canada	KJ392321
Abagrotis alternata	BOLD:ABZ1830	DH008023	RDLQ004-05	Research Collection of Daniel Handfield	Canada	KJ389327
Abagrotis alternata	BOLD:ABZ1830	DH011361	RDLQF269-06	Research Collection of Daniel Handfield	Canada	KJ388897
Abagrotis alternata	BOLD:ABZ1830	MNBTT-1343	TMNBB403-06	Biodiversity Institute of Ontario	Canada	KJ381248
Abagrotis alternata	BOLD:ABZ1830	MNBTT-1344	TMNBB404-06	Biodiversity Institute of Ontario	Canada	KJ384784
Abagrotis alternata	BOLD:ABZ1830	MNBTT-1345	TMNBB405-06	Biodiversity Institute of Ontario	Canada	KJ382402
Abagrotis alternata	BOLD:ABZ1830	MNBTT-570	TTMNB570-06	Biodiversity Institute of Ontario	Canada	KJ386741
Abagrotis anchocelioides	BOLD:ACE6487	DH007093	RDLQ742-07	Research Collection of Daniel Handfield	Canada	KJ384181
Abagrotis anchocelioides	BOLD:ACE6487	DH007394	RDLQ741-07	Research Collection of Daniel Handfield	Canada	KJ390565
Abagrotis anchocelioides	BOLD:ACE6487	DH008024	RDLQ740-07	Research Collection of Daniel Handfield	Canada	KJ386384
Abagrotis anchocelioides	BOLD:ACE6487	DH008337	RDLQ005-05	Research Collection of Daniel Handfield	Canada	KJ383547
Abagrotis apposita	BOLD:AAE9047	10-JDWBC-6285	LBCH6285-10	Royal British Columbia Museum	Canada	HM868391
Abagrotis apposita	BOLD:AAE9047	AVBC 1191-11	LALPA1018-11	Biodiversity Institute of Ontario	Canada	KJ385529
Abagrotis apposita	BOLD:AAE9047	AVBC 1287-11	LALPA1285-11	Biodiversity Institute of Ontario	Canada	KJ387890
Abagrotis apposita	BOLD:AAE9047	CNCNoctuoidea10840	RDNMC099-05	Research Collection of Jim Troubridge	Canada	KJ393499
Abagrotis apposita	BOLD:AAE9047	CNCNoctuoidea10842	RDNMC101-05	Research Collection of Jim Troubridge	Canada	KJ385084
Abagrotis apposita	BOLD:AAE9047	HLC-22173	LBCC293-05	Biodiversity Institute of Ontario	Canada	KJ387606
Abagrotis apposita	BOLD:AAE9047	PFC-2006-1294	LPVIA968-08	Canadian Forest Service, Pacific Forestry Centre	Canada	KJ384874
Abagrotis apposita	BOLD:AAE9047	PFC-2006-1664	LPVIB274-08	Canadian Forest Service, Pacific Forestry Centre	Canada	KJ388493
Abagrotis apposita	BOLD:AAE9047	PFC-2006-1854	LPVIB447-08	Canadian Forest Service, Pacific Forestry Centre	Canada	KJ389182
Abagrotis apposita	BOLD:AAE9047	PFC-2006-2587	LPVIC032-08	Canadian Forest Service, Pacific Forestry Centre	Canada	KJ384682
Abagrotis baueri	BOLD:ACF3416	AVBC 1104-11	LALPA931-11	Biodiversity Institute of Ontario	Canada	KJ391278
Abagrotis baueri	BOLD:ACF3416	AVBC 1245-11	LALPA1243-11	Biodiversity Institute of Ontario	Canada	KJ390028
Abagrotis baueri	BOLD:ACF3416	AVBC 731-10	LALPA729-10	Biodiversity Institute of Ontario	Canada	JF853153
Abagrotis baueri	BOLD:ACF3416	CNCNoctuoidea7519	RDNM673-05	Canadian National Collection of Insects, Arachnids and Nematodes	Canada	KJ393184
Abagrotis baueri	BOLD:ACF3416	CNCNoctuoidea7520	RDNM674-05	Canadian National Collection of Insects, Arachnids and Nematodes	Canada	KJ394195
Abagrotis baueri	BOLD:ACF3416	PFC-2006-2109	LPVIB660-08	Canadian Forest Service, Pacific Forestry Centre	Canada	KJ391425
Abagrotis brunneipennis	BOLD:ACF4293	10-JDWBC-7334	LBCH7334-10	Royal British Columbia Museum	Canada	HM869526
Abagrotis brunneipennis	BOLD:ACF4293	CNCNoctuoidea7515	RDNM669-05	Canadian National Collection of Insects, Arachnids and Nematodes	Canada	KJ385399
Abagrotis brunneipennis	BOLD:ACF4293	CNCNoctuoidea7525	RDNM679-05	Canadian National Collection of Insects, Arachnids and Nematodes	Canada	KJ394139
Abagrotis brunneipennis	BOLD:ACF4293	CNCNoctuoidea7526	RDNM680-05	Canadian National Collection of Insects, Arachnids and Nematodes	Canada	KJ387443
Abagrotis brunneipennis	BOLD:ACF4293	CNCNoctuoidea7527	RDNM681-05	Canadian National Collection of Insects, Arachnids and Nematodes	Canada	KJ381747
Abagrotis brunneipennis	BOLD:ACF4293	CNCNoctuoidea7528	RDNM682-05	Canadian National Collection of Insects, Arachnids and Nematodes	Canada	KJ387143
Abagrotis brunneipennis	BOLD:ACF4293	MNBTT-492	TTMNB492-06	Biodiversity Institute of Ontario	Canada	KJ383620
Abagrotis brunneipennis	BOLD:ACF4293	MNBTT-493	TTMNB493-06	Biodiversity Institute of Ontario	Canada	KJ382665
Abagrotis brunneipennis	BOLD:ACF4293	MNBTT-494	TTMNB494-06	Biodiversity Institute of Ontario	Canada	KJ394009
Abagrotis brunneipennis	BOLD:ACF4293	UASM2386	RDMAB245-05	University of Alberta, Strickland Museum of Entomology	Canada	KJ383538
Abagrotis brunneipennis	BOLD:ACF4293	UASM2387	RDMAB246-05	University of Alberta, Strickland Museum of Entomology	Canada	KJ389718
Abagrotis brunneipennis	BOLD:ACF4293	UASM34754	RDMAB242-05	University of Alberta, Strickland Museum of Entomology	Canada	KJ389275
Abagrotis brunneipennis	BOLD:ACF4293	UASM41491	RDMAB247-05	University of Alberta, Strickland Museum of Entomology	Canada	KJ386180
Abagrotis brunneipennis	BOLD:ACF4293	UASM41492	RDMAB248-05	University of Alberta, Strickland Museum of Entomology	Canada	KJ384992
Abagrotis brunneipennis	BOLD:ACF4293	UASM58760	RDMAB653-06	University of Alberta, Strickland Museum of Entomology	Canada	KJ385947
Abagrotis cupida	BOLD:ACF4293	09BBELE-0446	BBLEC446-09	Biodiversity Institute of Ontario	Canada	HM414741
Abagrotis cupida	BOLD:ACF4293	09BBELE-1425	BBLPC425-09	Biodiversity Institute of Ontario	Canada	HM415235
Abagrotis cupida	BOLD:ACF4293	2006-ONT-0855	XAJ855-06	Biodiversity Institute of Ontario	Canada	KJ381653
Abagrotis cupida	BOLD:ACF4293	CNCNoctuoidea10035	RDNMB269-05	Research Collection of Jim Troubridge	Canada	KJ385131
Abagrotis cupida	BOLD:ACF4293	CNCNoctuoidea10036	RDNMB270-05	Research Collection of Jim Troubridge	Canada	KJ385524
Abagrotis cupida	BOLD:ACF4293	CNCNoctuoidea10037	RDNMB271-05	Research Collection of Jim Troubridge	Canada	KJ382245
Abagrotis cupida	BOLD:ACF4293	CNCNoctuoidea10054	RDNMB288-05	Research Collection of Jim Troubridge	Canada	KJ387402
Abagrotis cupida	BOLD:ACF4293	CNCNoctuoidea10055	RDNMB289-05	Research Collection of Jim Troubridge	Canada	KJ382655
Abagrotis cupida	BOLD:ACF4293	CNCNoctuoidea10057	RDNMB291-05	Research Collection of Jim Troubridge	Canada	KJ387056
Abagrotis cupida	BOLD:ACF4293	CNCNoctuoidea10059	RDNMB293-05	Research Collection of Jim Troubridge	Canada	KJ387550
Abagrotis cupida	BOLD:ACF4293	CNCNoctuoidea10060	RDNMB294-05	Research Collection of Jim Troubridge	Canada	KJ389038
Abagrotis cupida	BOLD:ACF4293	CNCNoctuoidea10061	RDNMB295-05	Research Collection of Jim Troubridge	Canada	KJ391242
Abagrotis cupida	BOLD:ACF4293	CNCNoctuoidea10062	RDNMB296-05	Research Collection of Jim Troubridge	Canada	KJ390349
Abagrotis cupida	BOLD:ACF4293	CNCNoctuoidea10063	RDNMB297-05	Research Collection of Jim Troubridge	Canada	KJ386656
Abagrotis cupida	BOLD:ACF4293	CNCNoctuoidea10215	RDNMB449-05	Research Collection of Jim Troubridge	Canada	KJ386453
Abagrotis cupida	BOLD:ACF4293	CNCNoctuoidea12265	RDNMC725-06	Canadian National Collection of Insects, Arachnids and Nematodes	Canada	KJ392151
Abagrotis cupida	BOLD:ACF4293	CNCNoctuoidea12266	RDNMC726-06	Canadian National Collection of Insects, Arachnids and Nematodes	Canada	KJ385109
Abagrotis cupida	BOLD:ACF4293	CNCNoctuoidea12269	RDNMC729-06	Canadian National Collection of Insects, Arachnids and Nematodes	Canada	KJ383162
Abagrotis cupida	BOLD:ACF4293	CNCNoctuoidea12270	RDNMC730-06	Canadian National Collection of Insects, Arachnids and Nematodes	Canada	KJ383657
Abagrotis cupida	BOLD:ACF4293	CNCNoctuoidea12271	RDNMC731-06	Canadian National Collection of Insects, Arachnids and Nematodes	Canada	KJ390118
Abagrotis cupida	BOLD:ACF4293	CNCNoctuoidea7563	RDNM717-05	Canadian National Collection of Insects, Arachnids and Nematodes	Canada	KJ384069
Abagrotis cupida	BOLD:ACF4293	CNCNoctuoidea7564	RDNM718-05	Canadian National Collection of Insects, Arachnids and Nematodes	Canada	KJ384562
Abagrotis cupida	BOLD:ACF4293	CNCNoctuoidea7565	RDNM719-05	Canadian National Collection of Insects, Arachnids and Nematodes	Canada	KJ388062
Abagrotis cupida	BOLD:ACF4293	CNCNoctuoidea7566	RDNM720-05	Canadian National Collection of Insects, Arachnids and Nematodes	Canada	KJ390882
Abagrotis cupida	BOLD:ACF4293	CNCNoctuoidea7567	RDNM721-05	Canadian National Collection of Insects, Arachnids and Nematodes	Canada	KJ386826
Abagrotis cupida	BOLD:ACF4293	CNCNoctuoidea7568	RDNM722-05	Canadian National Collection of Insects, Arachnids and Nematodes	Canada	KJ382995
Abagrotis cupida	BOLD:ACF4293	CNCNoctuoidea7569	RDNM723-05	Canadian National Collection of Insects, Arachnids and Nematodes	Canada	KJ393118
Abagrotis cupida	BOLD:ACF4293	DH008353	RDLQ006-05	Research Collection of Daniel Handfield	Canada	KJ389112
Abagrotis cupida	BOLD:ACF4293	MNBTT-1346	TMNBB406-06	Biodiversity Institute of Ontario	Canada	KJ390401
Abagrotis cupida	BOLD:ACF4293	MNBTT-1347	TMNBB407-06	Biodiversity Institute of Ontario	Canada	KJ387436
Abagrotis cupida	BOLD:ACF4293	MNBTT-1348	TMNBB408-06	Biodiversity Institute of Ontario	Canada	KJ392566
Abagrotis cupida	BOLD:ACF4293	UASM2154	RDMAB241-05	University of Alberta, Strickland Museum of Entomology	Canada	KJ387948
Abagrotis cupida	BOLD:ACF4293	UASM2403	RDMAB243-05	University of Alberta, Strickland Museum of Entomology	Canada	KJ386708
Abagrotis cupida	BOLD:ACF4293	UASM34589	RDMAB238-05	University of Alberta, Strickland Museum of Entomology	Canada	KJ392363
Abagrotis cupida	BOLD:ACF4293	UASM34593	RDMAB239-05	University of Alberta, Strickland Museum of Entomology	Canada	KJ386084
Abagrotis cupida	BOLD:ACF4293	UASM58189	RDMAB244-05	University of Alberta, Strickland Museum of Entomology	Canada	KJ382562
Abagrotis cupida	BOLD:ACF4293	UASM58303	RDMAB230-05	University of Alberta, Strickland Museum of Entomology	Canada	KJ389030
Abagrotis cupida	BOLD:ACF4293	UASM58794	RDMAB682-06	University of Alberta, Strickland Museum of Entomology	Canada	KJ386235
Abagrotis dickeli	BOLD:ACE9894	CNCNoctuoidea10038	RDNMB272-05	Canadian National Collection of Insects, Arachnids and Nematodes	Canada	KJ383120
Abagrotis dickeli	BOLD:ACE9894	CNCNoctuoidea10039	RDNMB273-05	Canadian National Collection of Insects, Arachnids and Nematodes	Canada	KJ394389
Abagrotis dickeli	BOLD:ACE9894	CNCNoctuoidea10868	RDNMC127-05	Canadian National Collection of Insects, Arachnids and Nematodes	Canada	KJ385045
Abagrotis dickeli	BOLD:ACE9894	CNCNoctuoidea11977	RDNMC343-05	Canadian National Collection of Insects, Arachnids and Nematodes	Canada	KJ390169
Abagrotis dickeli	BOLD:ACE9894	CNCNoctuoidea12267	RDNMC727-06	Canadian National Collection of Insects, Arachnids and Nematodes	Canada	KJ391193
Abagrotis dickeli	BOLD:ACF3422	CNCNoctuoidea10823	RDNMC082-05	Canadian National Collection of Insects, Arachnids and Nematodes	Canada	KJ389793
Abagrotis dickeli	BOLD:ACF3422	CNCNoctuoidea10856	RDNMC115-05	Canadian National Collection of Insects, Arachnids and Nematodes	Canada	KJ385822
Abagrotis dickeli	BOLD:ACF3422	CNCNoctuoidea7541	RDNM695-05	Canadian National Collection of Insects, Arachnids and Nematodes	Canada	KJ393088
Abagrotis discoidalis	BOLD:ACF4293	CNCNoctuoidea10848	RDNMC107-05	Research Collection of Jim Troubridge	Canada	KJ383119
Abagrotis dodi	BOLD:AAF3346	10-JDWBC-6545	LBCH6545-10	Royal British Columbia Museum	Canada	HM868666
Abagrotis dodi	BOLD:AAF3346	10-JDWBC-7554	LBCH7554-10	Research Collection of Jeremy deWaard	Canada	HM869767
Abagrotis dodi	BOLD:AAF3346	10-JDWBC-7557	LBCH7557-10	Research Collection of Jeremy deWaard	Canada	HM869770
Abagrotis dodi	BOLD:AAF3346	10-JDWBC-7887	LBCH7887-10	Research Collection of Jeremy deWaard	Canada	HM870131
Abagrotis dodi	BOLD:AAF3346	CNCNoctuoidea10846	RDNMC105-05	Research Collection of Jim Troubridge	Canada	KJ385627
Abagrotis duanca	BOLD:ACF3564	CNCNoctuoidea10850	RDNMC109-05	Research Collection of Jim Troubridge	Canada	KJ383928
Abagrotis duanca	BOLD:ACF4293	08-JDWBC-0193	LBCG193-08	Research Collection of Jeremy deWaard	Canada	KJ384234
Abagrotis duanca	BOLD:ACF4293	08-JDWBC-1349	LBCG1349-09	Research Collection of Jeremy deWaard	Canada	KJ385619
Abagrotis duanca	BOLD:ACF4293	08-JDWBC-1353	LBCG1353-09	Research Collection of Jeremy deWaard	Canada	KJ381984
Abagrotis duanca	BOLD:ACF4293	08-JDWBC-2872	LBCG2872-09	Research Collection of Jeremy deWaard	Canada	KJ392033
Abagrotis duanca	BOLD:ACF4293	CGWC-4519	LOWCE759-06	Biodiversity Institute of Ontario	Canada	KJ384128
Abagrotis duanca	BOLD:ACF4293	CNCNoctuoidea10849	RDNMC108-05	Research Collection of Jim Troubridge	Canada	KJ391023
Abagrotis duanca	BOLD:ACF4293	UASM58763	RDMAB656-06	University of Alberta, Strickland Museum of Entomology	Canada	KJ391966
Abagrotis erratica	BOLD:AAE2248	CNCNoctuoidea10872	RDNMC131-05	Research Collection of Jim Troubridge	Canada	KJ392943
Abagrotis erratica	BOLD:AAE2248	CNCNoctuoidea10873	RDNMC132-05	Research Collection of Jim Troubridge	Canada	KJ393591
Abagrotis forbesi	BOLD:ACF3351	10-JDWBC-7958	LBCH7958-10	Royal British Columbia Museum	Canada	HM870209
Abagrotis forbesi	BOLD:ACF3351	CNCNoctuoidea10836	RDNMC095-05	Research Collection of Jim Troubridge	Canada	KJ392046
Abagrotis glenni	BOLD:ACE4051	RR-98-2104	NAMUM068-08	University of Maryland	United States	KF492192
Abagrotis glenni	BOLD:ACF3643	CNCNoctuoidea10900	RDNMC159-05	Research Collection of Jim Troubridge	United States	KJ386711
Abagrotis glenni	BOLD:ACF3643	CNCNoctuoidea10901	RDNMC160-05	Research Collection of Jim Troubridge	United States	KJ389585
Abagrotis glenni	BOLD:ACF3643	CNCNoctuoidea7502	RDNM656-05	Canadian National Collection of Insects, Arachnids and Nematodes	United States	KJ381246
Abagrotis glenni	BOLD:ACF3643	CNCNoctuoidea7503	RDNM657-05	Canadian National Collection of Insects, Arachnids and Nematodes	United States	KJ384540
Abagrotis hermina	BOLD:ACE7022	CNCNoctuoidea10717	RDNMB942-05	Research Collection of Jim Troubridge	Canada	KJ389014
Abagrotis hermina	BOLD:ACE7022	CNCNoctuoidea10894	RDNMC153-05	Research Collection of Jim Troubridge	Canada	KJ393393
Abagrotis hermina	BOLD:ACE7022	CNCNoctuoidea10907	RDNMC166-05	Research Collection of Jim Troubridge	Canada	KJ381285
Abagrotis hermina	BOLD:ACE7022	UASM58635	RDMAB599-06	University of Alberta, Strickland Museum of Entomology	Canada	KJ388571
Abagrotis hermina	BOLD:ACF0135	10BBCLP-1745	BBLPB746-10	Biodiversity Institute of Ontario	Canada	JF842737
Abagrotis hermina	BOLD:ACF0135	10-JDWBC-7885	LBCH7885-10	Royal British Columbia Museum	Canada	HM870129
Abagrotis hermina	BOLD:ACF0135	CNCNoctuoidea10867	RDNMC126-05	Research Collection of Jim Troubridge	Canada	KJ382282
Abagrotis hermina	BOLD:ACF0135	CNCNoctuoidea10906	RDNMC165-05	Research Collection of Jim Troubridge	Canada	KJ383736
Abagrotis hermina	BOLD:ACF0135	CNCNoctuoidea10908	RDNMC167-05	Research Collection of Jim Troubridge	Canada	KJ391985
Abagrotis hermina	BOLD:ACF0135	CNCNoctuoidea7538	RDNM692-05	Canadian National Collection of Insects, Arachnids and Nematodes	Canada	KJ392520
Abagrotis hermina	BOLD:ACF0135	UASM34594	RDMAB237-05	University of Alberta, Strickland Museum of Entomology	Canada	KJ391882
Abagrotis hermina	BOLD:ACF0135	UASM58793	RDMAB681-06	University of Alberta, Strickland Museum of Entomology	Canada	KJ393987
Abagrotis hermina	BOLD:ACF3428	HLC-23276	LBCD456-05	Biodiversity Institute of Ontario	Canada	KJ384624
Abagrotis mirabilis	BOLD:ACF3643	10BBCLP-1754	BBLPB755-10	Biodiversity Institute of Ontario	Canada	JF842745
Abagrotis mirabilis	BOLD:ACF3643	10-JDWBC-6153	LBCH6153-10	Royal British Columbia Museum	Canada	HM868258
Abagrotis mirabilis	BOLD:ACF3643	10-JDWBC-6763	LBCH6763-10	Royal British Columbia Museum	Canada	HM868903
Abagrotis mirabilis	BOLD:ACF3643	10-JDWBC-7101	LBCH7101-10	Royal British Columbia Museum	Canada	HM869272
Abagrotis mirabilis	BOLD:ACF3643	10-JDWBC-7239	LBCH7239-10	Research Collection of Jeremy deWaard	Canada	HM869421
Abagrotis mirabilis	BOLD:ACF3643	10-JDWBC-7325	LBCH7325-10	Research Collection of Jeremy deWaard	Canada	HM869516
Abagrotis mirabilis	BOLD:ACF3643	10-JDWBC-7837	LBCH7837-10	Research Collection of Jeremy deWaard	Canada	HM870076
Abagrotis mirabilis	BOLD:ACF3643	CGWC-3210	LOWCD390-06	Biodiversity Institute of Ontario	Canada	KJ393785
Abagrotis mirabilis	BOLD:ACF3643	CGWC-3211	LOWCD391-06	Biodiversity Institute of Ontario	Canada	KJ383847
Abagrotis mirabilis	BOLD:ACF3643	CNCNoctuoidea10881	RDNMC140-05	Research Collection of Jim Troubridge	Canada	KJ383972
Abagrotis mirabilis	BOLD:ACF3643	CNCNoctuoidea10904	RDNMC163-05	Research Collection of Jim Troubridge	Canada	KJ387950
Abagrotis mirabilis	BOLD:ACF3643	CNCNoctuoidea10905	RDNMC164-05	Research Collection of Jim Troubridge	Canada	KJ393759
Abagrotis mirabilis	BOLD:ACF3643	CNCNoctuoidea7504	RDNM658-05	Canadian National Collection of Insects, Arachnids and Nematodes	Canada	KJ388082
Abagrotis mirabilis	BOLD:ACF3643	CNCNoctuoidea7505	RDNM659-05	Canadian National Collection of Insects, Arachnids and Nematodes	Canada	KJ384082
Abagrotis mirabilis	BOLD:ACF3643	CNCNoctuoidea7507	RDNM661-05	Canadian National Collection of Insects, Arachnids and Nematodes	Canada	KJ393892
Abagrotis mirabilis	BOLD:ACF3643	Dun-08-145	DUNLP145-08	Canadian Forest Service, Pacific Forestry Centre	Canada	KJ392601
Abagrotis nanalis	BOLD:ABZ7250	08-JDWBC-1369	LBCG1369-09	Research Collection of Jeremy deWaard	Canada	KJ394398
Abagrotis nanalis	BOLD:ABZ7250	08-JDWBC-1370	LBCG1370-09	Research Collection of Jeremy deWaard	Canada	KJ384566
Abagrotis nanalis	BOLD:ABZ7250	08-JDWBC-2869	LBCG2869-09	Research Collection of Jeremy deWaard	Canada	KJ388322
Abagrotis nanalis	BOLD:ABZ7250	10-JDWBC-6000	LBCH6000-10	Royal British Columbia Museum	Canada	HM868091
Abagrotis nanalis	BOLD:ABZ7250	10-JDWBC-6534	LBCH6534-10	Royal British Columbia Museum	Canada	HM868654
Abagrotis nanalis	BOLD:ABZ7250	10-JDWBC-6765	LBCH6765-10	Royal British Columbia Museum	Canada	HM868905
Abagrotis nanalis	BOLD:ABZ7250	10-JDWBC-6834	LBCH6834-10	Royal British Columbia Museum	Canada	HM868981
Abagrotis nanalis	BOLD:ABZ7250	10-JDWBC-6850	LBCH6850-10	Royal British Columbia Museum	Canada	HM868998
Abagrotis nanalis	BOLD:ABZ7250	10-JDWBC-6919	LBCH6919-10	Research Collection of Jeremy deWaard	Canada	HM869074
Abagrotis nanalis	BOLD:ABZ7250	10-JDWBC-6947	LBCH6947-10	Research Collection of Jeremy deWaard	Canada	HM869105
Abagrotis nanalis	BOLD:ABZ7250	10-JDWBC-7000	LBCH7000-10	Research Collection of Jeremy deWaard	Canada	HM869162
Abagrotis nanalis	BOLD:ABZ7250	10-JDWBC-7538	LBCH7538-10	Research Collection of Jeremy deWaard	Canada	HM869749
Abagrotis nanalis	BOLD:ABZ7250	10-JDWBC-7694	LBCH7694-10	Research Collection of Jeremy deWaard	Canada	HM869920
Abagrotis nanalis	BOLD:ABZ7250	10-JDWBC-7780	LBCH7780-10	Research Collection of Jeremy deWaard	Canada	HM870014
Abagrotis nanalis	BOLD:ABZ7250	10-JDWBC-7882	LBCH7882-10	Research Collection of Jeremy deWaard	Canada	HM870126
Abagrotis nanalis	BOLD:ABZ7250	CNCNoctuoidea10833	RDNMC092-05	Research Collection of Jim Troubridge	Canada	KJ388352
Abagrotis nefascia	BOLD:ABZ7252	10-JDWBC-7169	LBCH7169-10	Royal British Columbia Museum	Canada	HM869345
Abagrotis nefascia	BOLD:ABZ7252	10-JDWBC-7600	LBCH7600-10	Research Collection of Jeremy deWaard	Canada	HM869817
Abagrotis nefascia	BOLD:ABZ7252	CNCNoctuoidea10879	RDNMC138-05	Research Collection of Jim Troubridge	Canada	KJ390705
Abagrotis nefascia	BOLD:ABZ7252	CNCNoctuoidea7499	RDNM653-05	Canadian National Collection of Insects, Arachnids and Nematodes	Canada	KJ391380
Abagrotis nefascia	BOLD:ACF4293	CNCNoctuoidea10878	RDNMC137-05	Research Collection of Jim Troubridge	Canada	KJ389806
Abagrotis nefascia	BOLD:ACF4293	CNCNoctuoidea7498	RDNM652-05	Canadian National Collection of Insects, Arachnids and Nematodes	Canada	KJ387962
Abagrotis orbis	BOLD:ACF3347	CNC LEP00052209	RDNMG385-08	Canadian National Collection of Insects, Arachnids and Nematodes	Canada	KJ390479
Abagrotis orbis	BOLD:ACF3347	CNC LEP00052211	RDNMG387-08	Canadian National Collection of Insects, Arachnids and Nematodes	Canada	KJ384089
Abagrotis orbis	BOLD:ACF3347	CNCNoctuoidea10870	RDNMC129-05	Research Collection of Jim Troubridge	Canada	KJ389958
Abagrotis placida	BOLD:AAA5965	10BBCLP-1743	BBLPB744-10	Biodiversity Institute of Ontario	Canada	JF842735
Abagrotis placida	BOLD:AAA5965	10-JDWBC-0936	LBCH936-10	Research Collection of Jeremy deWaard	Canada	HM870372
Abagrotis placida	BOLD:AAA5965	10-JDWBC-4037	LBCH4037-10	Royal British Columbia Museum	Canada	HM865957
Abagrotis placida	BOLD:AAA5965	CGWC-4523	LOWCE763-06	Biodiversity Institute of Ontario	Canada	KJ381336
Abagrotis placida	BOLD:AAA5965	CGWC-4526	LOWCE766-06	Biodiversity Institute of Ontario	Canada	KJ385815
Abagrotis placida	BOLD:AAA5965	CNCNoctuoidea10052	RDNMB286-05	Research Collection of Jim Troubridge	Canada	KJ388000
Abagrotis placida	BOLD:AAA5965	CNCNoctuoidea10053	RDNMB287-05	Research Collection of Jim Troubridge	Canada	KJ393145
Abagrotis placida	BOLD:AAA5965	CNCNoctuoidea10861	RDNMC120-05	Research Collection of Jim Troubridge	Canada	KJ383012
Abagrotis placida	BOLD:AAA5965	CNCNoctuoidea10862	RDNMC121-05	Research Collection of Jim Troubridge	Canada	KJ388066
Abagrotis placida	BOLD:AAA5965	CNCNoctuoidea10863	RDNMC122-05	Research Collection of Jim Troubridge	Canada	KJ388937
Abagrotis placida	BOLD:AAA5965	CNCNoctuoidea10864	RDNMC123-05	Research Collection of Jim Troubridge	Canada	KJ388059
Abagrotis placida	BOLD:AAA5965	CNCNoctuoidea10912	RDNMC171-05	Research Collection of Jim Troubridge	Canada	KJ385110
Abagrotis placida	BOLD:AAA5965	CNCNoctuoidea11976	RDNMC342-05	Research Collection of Hensel	Canada	KJ394386
Abagrotis placida	BOLD:AAA5965	CNCNoctuoidea7534	RDNM688-05	Canadian National Collection of Insects, Arachnids and Nematodes	Canada	KJ383665
Abagrotis placida	BOLD:AAA5965	CNCNoctuoidea7535	RDNM689-05	Canadian National Collection of Insects, Arachnids and Nematodes	Canada	KJ390507
Abagrotis placida	BOLD:AAA5965	CNCNoctuoidea7536	RDNM690-05	Canadian National Collection of Insects, Arachnids and Nematodes	Canada	KJ393675
Abagrotis placida	BOLD:AAA5965	CNCNoctuoidea7542	RDNM696-05	Canadian National Collection of Insects, Arachnids and Nematodes	Canada	KJ393151
Abagrotis placida	BOLD:AAA5965	Dun-08-190	DUNLP190-08	Canadian Forest Service, Pacific Forestry Centre	Canada	KJ387355
Abagrotis placida	BOLD:AAA5965	UASM24093	RDMAB235-05	University of Alberta, Strickland Museum of Entomology	Canada	KJ382222
Abagrotis placida	BOLD:AAA5965	UASM24113	RDMAB236-05	University of Alberta, Strickland Museum of Entomology	Canada	KJ390020
Abagrotis placida	BOLD:AAA5965	UASM58125	RDMAB650-06	University of Alberta, Strickland Museum of Entomology	Canada	KJ383985
Abagrotis placida	BOLD:AAA5965	UASM58126	RDMAB651-06	University of Alberta, Strickland Museum of Entomology	Canada	KJ391196
Abagrotis placida	BOLD:AAA5965	UASM58761	RDMAB654-06	University of Alberta, Strickland Museum of Entomology	Canada	KJ390797
Abagrotis placida	BOLD:AAA5965	UASM58762	RDMAB655-06	University of Alberta, Strickland Museum of Entomology	Canada	KJ392948
Abagrotis placida	BOLD:AAA5965	UASM77839	RDMAB373-05	University of Alberta, Strickland Museum of Entomology	Canada	KJ388510
Abagrotis placida	BOLD:ACE7993	08-JDWBC-2584	LBCG2584-09	Research Collection of Jeremy deWaard	Canada	KJ388112
Abagrotis placida	BOLD:ACE7993	10BBCLP-1555	BBLPB556-10	Biodiversity Institute of Ontario	Canada	JF842551
Abagrotis placida	BOLD:ACE7993	10-JDWBC-6223	LBCH6223-10	Royal British Columbia Museum	Canada	HM868328
Abagrotis placida	BOLD:ACE7993	10-JDWBC-6549	LBCH6549-10	Royal British Columbia Museum	Canada	HM868670
Abagrotis placida	BOLD:ACE7993	10-JDWBC-6659	LBCH6659-10	Research Collection of Jeremy deWaard	Canada	HM868790
Abagrotis placida	BOLD:ACE7993	10-JDWBC-7431	LBCH7431-10	Research Collection of Jeremy deWaard	Canada	HM869633
Abagrotis placida	BOLD:ACE7993	10-JDWBC-7792	LBCH7792-10	Research Collection of Jeremy deWaard	Canada	HM870027
Abagrotis placida	BOLD:ACE7993	CGWC-4524	LOWCE764-06	Biodiversity Institute of Ontario	Canada	KJ392427
Abagrotis placida	BOLD:ACE7993	CGWC-4525	LOWCE765-06	Biodiversity Institute of Ontario	Canada	KJ382470
Abagrotis placida	BOLD:ACE7993	CNCNoctuoidea10852	RDNMC111-05	Canadian National Collection of Insects, Arachnids and Nematodes	Canada	KJ388857
Abagrotis placida	BOLD:ACE7993	CNCNoctuoidea10853	RDNMC112-05	Research Collection of Jim Troubridge	Canada	KJ393771
Abagrotis placida	BOLD:ACE7993	CNCNoctuoidea10857	RDNMC116-05	Research Collection of Jim Troubridge	Canada	KJ383800
Abagrotis placida	BOLD:ACE7993	CNCNoctuoidea10858	RDNMC117-05	Research Collection of Jim Troubridge	Canada	KJ394249
Abagrotis placida	BOLD:ACE7993	CNCNoctuoidea10859	RDNMC118-05	Research Collection of Jim Troubridge	Canada	KJ383674
Abagrotis placida	BOLD:ACE7993	CNCNoctuoidea10860	RDNMC119-05	Canadian National Collection of Insects, Arachnids and Nematodes	Canada	KJ391806
Abagrotis placida	BOLD:ACE7993	CNCNoctuoidea10869	RDNMC128-05	Canadian National Collection of Insects, Arachnids and Nematodes	Canada	KJ383219
Abagrotis placida	BOLD:ACE7993	CNCNoctuoidea10911	RDNMC170-05	Research Collection of Jim Troubridge	Canada	KJ384228
Abagrotis placida	BOLD:ACE7993	CNCNoctuoidea7540	RDNM694-05	Canadian National Collection of Insects, Arachnids and Nematodes	Canada	KJ389928
Abagrotis placida	BOLD:ACE7993	UASM2634	RDMAB234-05	University of Alberta, Strickland Museum of Entomology	Canada	KJ391511
Abagrotis placida	BOLD:ACE7993	UASM58186	RDMAB232-05	University of Alberta, Strickland Museum of Entomology	Canada	KJ387249
Abagrotis placida	BOLD:ACE7993	UASM58191	RDMAB231-05	University of Alberta, Strickland Museum of Entomology	Canada	KJ381748
Abagrotis placida	BOLD:ACE7993	UASM58302	RDMAB233-05	University of Alberta, Strickland Museum of Entomology	Canada	KJ381721
Abagrotis placida	BOLD:ACE7993	UASM58634	RDMAB598-06	University of Alberta, Strickland Museum of Entomology	Canada	KJ387312
Abagrotis placida	BOLD:ACE7993	UASM58745	RDMAB627-06	University of Alberta, Strickland Museum of Entomology	Canada	KJ393418
Abagrotis placida	BOLD:ACE7993	UASM58748	RDMAB624-06	University of Alberta, Strickland Museum of Entomology	Canada	KJ392202
Abagrotis placida	BOLD:ACE7993	UASM58749	RDMAB628-06	University of Alberta, Strickland Museum of Entomology	Canada	KJ388312
Abagrotis placida	BOLD:ACE7993	UASM58750	RDMAB626-06	University of Alberta, Strickland Museum of Entomology	Canada	KJ389798
Abagrotis placida	BOLD:ACE7993	UASM58752	RDMAB625-06	University of Alberta, Strickland Museum of Entomology	Canada	KJ385066
Abagrotis placida	NONE	CNCNoctuoidea10887	RDNMC146-05	Canadian National Collection of Insects, Arachnids and Nematodes	Canada	KJ383335
Abagrotis pulchrata	BOLD:ABZ7253	Dun-08-147	DUNLP147-08	Canadian Forest Service, Pacific Forestry Centre	Canada	KJ392459
Abagrotis reedi	BOLD:ACF3347	10-JDWBC-6552	LBCH6552-10	Royal British Columbia Museum	Canada	HM868674
Abagrotis reedi	BOLD:ACF3347	10-JDWBC-7375	LBCH7375-10	Royal British Columbia Museum	Canada	HM869571
Abagrotis reedi	BOLD:ACF3347	10-JDWBC-7808	LBCH7808-10	Research Collection of Jeremy deWaard	Canada	HM870044
Abagrotis reedi	BOLD:ACF3347	10-JDWBC-7813	LBCH7813-10	Research Collection of Jeremy deWaard	Canada	HM870050
Abagrotis reedi	BOLD:ACF3347	CNCNoctuoidea10056	RDNMB290-05	Research Collection of Jim Troubridge	Canada	KJ393166
Abagrotis reedi	BOLD:ACF3347	CNCNoctuoidea10058	RDNMB292-05	Research Collection of Jim Troubridge	Canada	KJ381275
Abagrotis reedi	BOLD:ACF3347	CNCNoctuoidea10884	RDNMC143-05	Research Collection of Jim Troubridge	Canada	KJ393015
Abagrotis reedi	BOLD:ACF3347	CNCNoctuoidea10889	RDNMC148-05	Research Collection of Jim Troubridge	Canada	KJ383275
Abagrotis reedi	BOLD:ACF3347	CNCNoctuoidea10892	RDNMC151-05	Research Collection of Jim Troubridge	Canada	KJ392221
Abagrotis reedi	BOLD:ACF3347	CNCNoctuoidea7532	RDNM686-05	Canadian National Collection of Insects, Arachnids and Nematodes	Canada	KJ390974
Abagrotis reedi	BOLD:ACF3347	UASM2428	RDMAB240-05	University of Alberta, Strickland Museum of Entomology	Canada	KJ386145
Abagrotis reedi	BOLD:ACF3347	UASM58435	RDMAB652-06	University of Alberta, Strickland Museum of Entomology	Canada	KJ387262
Abagrotis reedi	BOLD:ACF3347	UASM58459	RDMAB518-06	University of Alberta, Strickland Museum of Entomology	Canada	KJ389411
Abagrotis scopeops	BOLD:ACF0138	10-JDWBC-1776	LBCH1776-10	Royal British Columbia Museum	Canada	HM863480
Abagrotis scopeops	BOLD:ACF0138	10-JDWBC-7331	LBCH7331-10	Royal British Columbia Museum	Canada	HM869523
Abagrotis scopeops	BOLD:ACF0138	10-JDWBC-7393	LBCH7393-10	Research Collection of Jeremy deWaard	Canada	HM869591
Abagrotis scopeops	BOLD:ACF0138	10-JDWBC-7814	LBCH7814-10	Research Collection of Jeremy deWaard	Canada	HM870051
Abagrotis scopeops	BOLD:ACF0138	AVBC 1230-11	LALPA1228-11	Biodiversity Institute of Ontario	Canada	KJ385641
Abagrotis scopeops	BOLD:ACF0138	AVBC 1317-11	LALPA1315-11	Biodiversity Institute of Ontario	Canada	KJ390442
Abagrotis scopeops	BOLD:ACF0138	AVBC 1336-11	LALPA1334-12	Biodiversity Institute of Ontario	Canada	KJ389989
Abagrotis scopeops	BOLD:ACF0138	AVBC 705-10	LALPA703-10	Biodiversity Institute of Ontario	Canada	JF853128
Abagrotis scopeops	BOLD:ACF0138	CNC LEP00052215	RDNMG391-08	Canadian National Collection of Insects, Arachnids and Nematodes	Canada	KJ385873
Abagrotis scopeops	BOLD:ACF0138	CNC LEP00052216	RDNMG392-08	Canadian National Collection of Insects, Arachnids and Nematodes	Canada	KJ392798
Abagrotis trigona	BOLD:ABY3181	08-JDWBC-0478	LBCG478-08	Research Collection of Jeremy deWaard	Canada	KJ383923
Abagrotis trigona	BOLD:ABY3181	08-JDWBC-0481	LBCG481-08	Research Collection of Jeremy deWaard	Canada	KJ390804
Abagrotis trigona	BOLD:ABY3181	08-JDWBC-3248	LBCG3248-09	Research Collection of Jeremy deWaard	Canada	KJ393536
Abagrotis trigona	BOLD:ABY3181	10-JDWBC-6125	LBCH6125-10	Royal British Columbia Museum	Canada	HM868227
Abagrotis trigona	BOLD:ABY3181	10-JDWBC-6236	LBCH6236-10	Royal British Columbia Museum	Canada	HM868342
Abagrotis trigona	BOLD:ABY3181	10-JDWBC-6272	LBCH6272-10	Royal British Columbia Museum	Canada	HM868379
Abagrotis trigona	BOLD:ABY3181	10-JDWBC-6299	LBCH6299-10	Royal British Columbia Museum	Canada	HM868406
Abagrotis trigona	BOLD:ABY3181	10-JDWBC-6309	LBCH6309-10	Research Collection of Jeremy deWaard	Canada	HM868417
Abagrotis trigona	BOLD:ABY3181	10-JDWBC-6450	LBCH6450-10	Research Collection of Jeremy deWaard	Canada	HM868563
Abagrotis trigona	BOLD:ABY3181	10-JDWBC-7114	LBCH7114-10	Research Collection of Jeremy deWaard	Canada	HM869286
Abagrotis trigona	BOLD:ABY3181	10-JDWBC-7337	LBCH7337-10	Research Collection of Jeremy deWaard	Canada	HM869529
Abagrotis trigona	BOLD:ABY3181	10-JDWBC-7426	LBCH7426-10	Research Collection of Jeremy deWaard	Canada	HM869627
Abagrotis trigona	BOLD:ABY3181	10-JDWBC-7472	LBCH7472-10	Research Collection of Jeremy deWaard	Canada	HM869678
Abagrotis trigona	BOLD:ABY3181	10-JDWBC-7676	LBCH7676-10	Research Collection of Jeremy deWaard	Canada	HM869901
Abagrotis trigona	BOLD:ABY3181	10-JDWBC-7809	LBCH7809-10	Research Collection of Jeremy deWaard	Canada	HM870045
Abagrotis trigona	BOLD:ABY3181	CGWC-4518	LOWCE758-06	Biodiversity Institute of Ontario	Canada	KJ386812
Abagrotis trigona	BOLD:ABY3181	CNCNoctuoidea10896	RDNMC155-05	Research Collection of Jim Troubridge	Canada	KJ389450
Abagrotis trigona	BOLD:ABY3181	CNCNoctuoidea10898	RDNMC157-05	Research Collection of Jim Troubridge	Canada	KJ382626
Abagrotis trigona	BOLD:ABY3181	CNCNoctuoidea10899	RDNMC158-05	Research Collection of Jim Troubridge	Canada	KJ381894
Abagrotis trigona	BOLD:ABY3181	HLC-22220	LBCC340-05	Biodiversity Institute of Ontario	Canada	KJ392847
Abagrotis trigona	BOLD:ABY3181	PFC-2006-0835	LPVIA607-08	Canadian Forest Service, Pacific Forestry Centre	Canada	KJ392171
Abagrotis trigona	BOLD:ABY3181	PFC-2006-1661	LPVIB271-08	Canadian Forest Service, Pacific Forestry Centre	Canada	KJ389193
Abagrotis turbulenta	BOLD:ACE9894	CNC LEP00052803	RDNMG679-08	Canadian National Collection of Insects, Arachnids and Nematodes	Canada	KJ385477
Abagrotis turbulenta	BOLD:ACE9894	CNC LEP00052804	RDNMG680-08	Canadian National Collection of Insects, Arachnids and Nematodes	Canada	KJ393048
Abagrotis turbulenta	BOLD:ACE9894	CNCNoctuoidea10902	RDNMC161-05	Research Collection of Jim Troubridge	Canada	KJ392336
Abagrotis variata	BOLD:ABZ7251	NOC14426	RDNMF340-08	Canadian National Collection of Insects, Arachnids and Nematodes	Canada	KJ388787
Abagrotis variata	BOLD:ABZ7251	NOC14427	RDNMF341-08	Canadian National Collection of Insects, Arachnids and Nematodes	Canada	KJ385476
Abagrotis variata	BOLD:ACF5346	AVBC 1277-11	LALPA1275-11	Biodiversity Institute of Ontario	Canada	KJ392958
Abagrotis variata	BOLD:ACF5346	AVBC 726-10	LALPA724-10	Biodiversity Institute of Ontario	Canada	JF853149
Abagrotis variata	BOLD:ACF5346	AVBC 768-10	LALPA766-10	Biodiversity Institute of Ontario	Canada	JF853190
Abagrotis variata	BOLD:ACF5352	08BBLEP-02004	LPSK436-08	Biodiversity Institute of Ontario	Canada	KJ387708
Abagrotis vittifrons	BOLD:ACF3351	10-JDWBC-6619	LBCH6619-10	Royal British Columbia Museum	Canada	HM868747
Abagrotis vittifrons	BOLD:ACF3351	10-JDWBC-6835	LBCH6835-10	Royal British Columbia Museum	Canada	HM868982
Abagrotis vittifrons	BOLD:ACF3351	10-JDWBC-7119	LBCH7119-10	Royal British Columbia Museum	Canada	HM869290
Abagrotis vittifrons	BOLD:ACF3351	10-JDWBC-7329	LBCH7329-10	Research Collection of Jeremy deWaard	Canada	HM869520
Abagrotis vittifrons	BOLD:ACF3351	10-JDWBC-7504	LBCH7504-10	Research Collection of Jeremy deWaard	Canada	HM869713
Abagrotis vittifrons	BOLD:ACF3351	10-JDWBC-7692	LBCH7692-10	Research Collection of Jeremy deWaard	Canada	HM869918
Abagrotis vittifrons	BOLD:ACF3351	10-JDWBC-7727	LBCH7727-10	Research Collection of Jeremy deWaard	Canada	HM869956
Abagrotis vittifrons	BOLD:ACF3351	10-JDWBC-7881	LBCH7881-10	Research Collection of Jeremy deWaard	Canada	HM870125
Abagrotis vittifrons	BOLD:ACF3351	CGWC-0913	LOWC913-05	Biodiversity Institute of Ontario	Canada	KJ389547
Abagrotis vittifrons	BOLD:ACF3351	CGWC-0914	LOWC914-05	Biodiversity Institute of Ontario	Canada	KJ382828
Abagrotis vittifrons	BOLD:ACF3351	CGWC-0915	LOWC915-05	Biodiversity Institute of Ontario	Canada	KJ383815
Abagrotis vittifrons	BOLD:ACF3351	CGWC-0916	LOWC916-05	Biodiversity Institute of Ontario	Canada	KJ382654
Abagrotis vittifrons	BOLD:ACF3351	CGWC-3505	LOWCD685-06	Biodiversity Institute of Ontario	Canada	KJ387168
Abagrotis vittifrons	BOLD:ACF3351	CGWC-3506	LOWCD686-06	Biodiversity Institute of Ontario	Canada	KJ385578
Abagrotis vittifrons	BOLD:ACF3351	CGWC-3507	LOWCD687-06	Biodiversity Institute of Ontario	Canada	KJ390938
Abagrotis vittifrons	BOLD:ACF3351	CNCNoctuoidea10834	RDNMC093-05	Research Collection of Jim Troubridge	Canada	KJ381919
Abrostola ovalis	BOLD:AAE9121	DH010648	RDLQB562-05	Research Collection of Daniel Handfield	Canada	KC846204
Abrostola urentis	BOLD:AAC4871	2005-ONT-901	XAG317-05	Biodiversity Institute of Ontario	Canada	GU090864
Abrostola urentis	BOLD:AAC4871	2006-ONT-0540	XAJ540-06	Biodiversity Institute of Ontario	Canada	KC846513
Abrostola urentis	BOLD:AAC4871	2006-ONT-1330	XAK335-06	Biodiversity Institute of Ontario	Canada	KC846349
Abrostola urentis	BOLD:AAC4871	CNCNoctuoidea7679	RDNM839-05	Canadian National Collection of Insects, Arachnids and Nematodes	Canada	KJ388373
Abrostola urentis	BOLD:AAC4871	CNCNoctuoidea7680	RDNM840-05	Canadian National Collection of Insects, Arachnids and Nematodes	Canada	KC846456
Abrostola urentis	BOLD:AAC4871	CNCNoctuoidea7681	RDNM841-05	Canadian National Collection of Insects, Arachnids and Nematodes	Canada	KJ385912
Abrostola urentis	BOLD:AAC4871	DH010918	RDLQB831-05	Research Collection of Daniel Handfield	Canada	KC846262
Abrostola urentis	BOLD:AAC4871	DH011263	RDLQF206-06	Research Collection of Daniel Handfield	Canada	KC846554
Abrostola urentis	BOLD:AAC4871	DH012186	RDLQG055-06	Research Collection of Daniel Handfield	Canada	KJ386318
Abrostola urentis	BOLD:AAC4871	PPBP-1816	LPSOB817-08	Biodiversity Institute of Ontario	Canada	KC846613
Acerbia alpina	BOLD:AAD7179	CNCNoctuoidea12094	RDNMC461-05	Research Collection of Hensel	Canada	KJ377098
Acerra normalis	BOLD:AAD6503	AVBC 005-10	LALPA005-10	Biodiversity Institute of Ontario	Canada	HQ570045
Acerra normalis	BOLD:AAD6503	AVBC 006-10	LALPA006-10	Biodiversity Institute of Ontario	Canada	HQ570046
Acerra normalis	BOLD:AAD6503	NOC14328	RDNMF242-08	Canadian National Collection of Insects, Arachnids and Nematodes	Canada	KJ392021
Acerra normalis	BOLD:AAD6503	NOC14329	RDNMF243-08	Canadian National Collection of Insects, Arachnids and Nematodes	Canada	KJ385362
Acerra normalis	BOLD:AAD6503	NOC14330	RDNMF244-08	Canadian National Collection of Insects, Arachnids and Nematodes	Canada	KJ391221
Acerra normalis	BOLD:AAD6503	NOC14331	RDNMF245-08	Canadian National Collection of Insects, Arachnids and Nematodes	Canada	KJ386579
Acerra normalis	BOLD:AAD6503	NOC14332	RDNMF246-08	Canadian National Collection of Insects, Arachnids and Nematodes	Canada	KJ392251
Achatia distincta	BOLD:AAB7392	08OEC-069	KPOEC123-08	Biodiversity Institute of Ontario	Canada	KJ382394
Achatia distincta	BOLD:AAB7392	08OEC-072	KPOEC126-08	Biodiversity Institute of Ontario	Canada	KJ392648
Achatia distincta	BOLD:AAB7392	08OEC-152	KPOEC043-08	Biodiversity Institute of Ontario	Canada	KJ385646
Achatia distincta	BOLD:AAB7392	08OEC-220	KPOEC177-08	Biodiversity Institute of Ontario	Canada	KJ391083
Achatia distincta	BOLD:AAB7392	08OEC-221	KPOEC178-08	Biodiversity Institute of Ontario	Canada	KJ392045
Achatia distincta	BOLD:AAB7392	08OEC-223	KPOEC180-08	Biodiversity Institute of Ontario	Canada	KJ383131
Achatia distincta	BOLD:AAB7392	08OEC-230	KPOEC073-08	Biodiversity Institute of Ontario	Canada	KJ393050
Achatia distincta	BOLD:AAB7392	2006-ONT-0130	XAJ130-06	Biodiversity Institute of Ontario	Canada	KJ393889
Achatia distincta	BOLD:AAB7392	2006-ONT-0230	XAJ230-06	Biodiversity Institute of Ontario	Canada	KJ382867
Achatia distincta	BOLD:AAB7392	2006-ONT-0337	XAJ337-06	Biodiversity Institute of Ontario	Canada	KJ389995
Achatia distincta	BOLD:AAB7392	2006-ONT-0408	XAJ408-06	Biodiversity Institute of Ontario	Canada	KJ384083
Achatia distincta	BOLD:AAB7392	CNCLEP00062940	RDNMH616-09	Canadian National Collection of Insects, Arachnids and Nematodes	Canada	KJ382437
Achatia distincta	BOLD:AAB7392	CNCLEP00062941	RDNMH617-09	Canadian National Collection of Insects, Arachnids and Nematodes	Canada	KJ381786
Achatia distincta	BOLD:AAB7392	DH013345	RDLQH107-06	Research Collection of Daniel Handfield	Canada	KJ386105
Achatodes zeae	BOLD:AAD5924	09BBELE-1554	BBLPC554-09	Biodiversity Institute of Ontario	Canada	HM415361
Achatodes zeae	BOLD:AAD5924	DH010531	RDLQB445-05	Research Collection of Daniel Handfield	Canada	KJ386243
Achatodes zeae	BOLD:AAD5924	DH010679	RDLQB576-05	Research Collection of Daniel Handfield	Canada	KJ384900
Acopa perpallida	BOLD:AAD5594	NOC14721	RDNMF635-08	Canadian National Collection of Insects, Arachnids and Nematodes	United States	KJ389101
Acopa perpallida	BOLD:AAD5594	NOC14723	RDNMF637-08	Canadian National Collection of Insects, Arachnids and Nematodes	United States	KJ384162
Acopa perpallida	BOLD:AAD5594	NOC14724	RDNMF638-08	Canadian National Collection of Insects, Arachnids and Nematodes	United States	KJ393734
Acopa perpallida	BOLD:AAD5594	NOC14725	RDNMF639-08	Canadian National Collection of Insects, Arachnids and Nematodes	United States	KJ391674
Acopa perpallida	BOLD:AAD5594	NOC14726	RDNMF640-08	Canadian National Collection of Insects, Arachnids and Nematodes	United States	KJ394275
Acopa perpallida	BOLD:ACE4350	CNCLEP 70208	RDNMJ180-10	Canadian National Collection of Insects, Arachnids and Nematodes	United States	JN287124
Acopa perpallida	BOLD:ACE4350	CNCLEP 70209	RDNMJ181-10	Canadian National Collection of Insects, Arachnids and Nematodes	United States	JN287125
Acopa perpallida	BOLD:ACE4350	NOC14722	RDNMF636-08	Canadian National Collection of Insects, Arachnids and Nematodes	United States	KJ385344
Acronicta afflicta	BOLD:AAB4198	04HBL00678	PHMNB452-04	Biodiversity Institute of Ontario	Canada	GU437975
Acronicta albarufa	BOLD:ACF1195	NOC15068	RDNMG216-08	Canadian National Collection of Insects, Arachnids and Nematodes	United States	KJ385968
Acronicta americana	BOLD:AAA5139	04HBL005120	XAB120-04	Biodiversity Institute of Ontario	Canada	GU093686
Acronicta americana	BOLD:AAA5139	04HBL005179	XAB179-04	Biodiversity Institute of Ontario	Canada	GU093687
Acronicta americana	BOLD:AAA5139	04HBL00577	PHMNB351-04	Biodiversity Institute of Ontario	Canada	GU437978
Acronicta americana	BOLD:AAA5139	04HBL006571	XAC571-04	Biodiversity Institute of Ontario	Canada	GU092976
Acronicta americana	BOLD:AAA5139	04HBL006618	XAC618-04	Biodiversity Institute of Ontario	Canada	GU092977
Acronicta americana	BOLD:AAA5139	04HBL00812	PHMNB586-04	Biodiversity Institute of Ontario	Canada	GU437979
Acronicta americana	BOLD:AAA5139	05-NBSTA-008	MNBB092-05	Biodiversity Institute of Ontario	Canada	GU094790
Acronicta americana	BOLD:AAA5139	05-NBSTA-063	MNBB147-05	Biodiversity Institute of Ontario	Canada	GU094792
Acronicta americana	BOLD:AAA5139	05-NBSTA-065	MNBB149-05	Biodiversity Institute of Ontario	Canada	GU094794
Acronicta americana	BOLD:AAA5139	05-NBSTA-066	MNBB150-05	Biodiversity Institute of Ontario	Canada	GU094795
Acronicta americana	BOLD:AAA5139	05-NBSTA-067	MNBB151-05	Biodiversity Institute of Ontario	Canada	GU094798
Acronicta americana	BOLD:AAA5139	05-NBSTA-071	MNBB155-05	Biodiversity Institute of Ontario	Canada	GU094796
Acronicta americana	BOLD:AAA5139	05-NBSTA-094	MNBB178-05	Biodiversity Institute of Ontario	Canada	GU094799
Acronicta americana	BOLD:AAA5139	05-NBSTA-134	MNBB218-05	Biodiversity Institute of Ontario	Canada	GU094801
Acronicta americana	BOLD:AAA5139	05-NBSTA-135	MNBB219-05	Biodiversity Institute of Ontario	Canada	GU094800
Acronicta americana	BOLD:AAA5139	05-NBSTA-137	MNBB221-05	Biodiversity Institute of Ontario	Canada	GU094802
Acronicta americana	BOLD:AAA5139	05-NBSTA-138	MNBB222-05	Biodiversity Institute of Ontario	Canada	GU094805
Acronicta americana	BOLD:AAA5139	05-NBSTA-139	MNBB223-05	Biodiversity Institute of Ontario	Canada	GU094804
Acronicta americana	BOLD:AAA5139	05-NBSTA-140	MNBB224-05	Biodiversity Institute of Ontario	Canada	GU094803
Acronicta americana	BOLD:AAA5139	05-NBSTA-182	MNBB266-05	Biodiversity Institute of Ontario	Canada	GU094808
Acronicta americana	BOLD:AAA5139	05-NBSTA-185	MNBB269-05	Biodiversity Institute of Ontario	Canada	GU094807
Acronicta americana	BOLD:AAA5139	05-NBSTA-186	MNBB270-05	Biodiversity Institute of Ontario	Canada	GU094806
Acronicta americana	BOLD:AAA5139	05-NBSTA-236	MNBB320-05	Biodiversity Institute of Ontario	Canada	GU094791
Acronicta americana	BOLD:AAA5139	05-NBSTA-270	MNBB354-05	Biodiversity Institute of Ontario	Canada	GU094793
Acronicta americana	BOLD:AAA5139	05-NBSTA-291	MNBB375-05	Biodiversity Institute of Ontario	Canada	GU094811
Acronicta americana	BOLD:AAA5139	05-NBSTA-336	MNBB420-05	Biodiversity Institute of Ontario	Canada	GU094797
Acronicta americana	BOLD:AAA5139	05-NBSTA-469	MNBB553-05	Biodiversity Institute of Ontario	Canada	GU094789
Acronicta americana	BOLD:AAA5139	05-NBSTA-504	MNBB588-05	Biodiversity Institute of Ontario	Canada	GU094810
Acronicta americana	BOLD:AAA5139	05-NBSTA-505	MNBB589-05	Biodiversity Institute of Ontario	Canada	GU094809
Acronicta americana	BOLD:AAA5139	09BBELE-0042	BBLEC042-09	Biodiversity Institute of Ontario	Canada	GU690478
Acronicta americana	BOLD:AAA5139	09BBELE-0409	BBLEC409-09	Biodiversity Institute of Ontario	Canada	HM414704
Acronicta americana	BOLD:AAA5139	09BBELE-2299	BBLPE299-09	Biodiversity Institute of Ontario	Canada	HM415897
Acronicta americana	BOLD:AAA5139	09BBELE-2300	BBLPE300-09	Biodiversity Institute of Ontario	Canada	HM415898
Acronicta americana	BOLD:AAA5139	09BBELE-2314	BBLPE314-09	Biodiversity Institute of Ontario	Canada	HM415912
Acronicta americana	BOLD:AAA5139	09BBELE-2371	BBLPE371-09	Biodiversity Institute of Ontario	Canada	HM415969
Acronicta americana	BOLD:AAA5139	09BBELE-2482	BBLPE482-09	Biodiversity Institute of Ontario	Canada	HM416076
Acronicta americana	BOLD:AAA5139	09BBELE-2483	BBLPE483-09	Biodiversity Institute of Ontario	Canada	HM416077
Acronicta americana	BOLD:AAA5139	09BBELE-2520	BBLPE520-09	Biodiversity Institute of Ontario	Canada	HM416110
Acronicta americana	BOLD:AAA5139	09BBELE-2521	BBLPE521-09	Biodiversity Institute of Ontario	Canada	HM416111
Acronicta americana	BOLD:AAA5139	09BBELE-2522	BBLPE522-09	Biodiversity Institute of Ontario	Canada	HM416112
Acronicta americana	BOLD:AAA5139	09BBELE-2523	BBLPE523-09	Biodiversity Institute of Ontario	Canada	HM416113
Acronicta americana	BOLD:AAA5139	09BBELE-2531	BBLPE531-09	Biodiversity Institute of Ontario	Canada	HM416121
Acronicta americana	BOLD:AAA5139	09BBELE-2532	BBLPE532-09	Biodiversity Institute of Ontario	Canada	HM416122
Acronicta americana	BOLD:AAA5139	2006-ONT-1147	XAK152-06	Biodiversity Institute of Ontario	Canada	KJ382031
Acronicta americana	BOLD:AAA5139	BL1071	BLTIB1062-08	University of Guelph	Canada	KJ386856
Acronicta americana	BOLD:AAA5139	DH008864	RDLQ442-07	Research Collection of Daniel Handfield	Canada	KJ386992
Acronicta americana	BOLD:AAA5139	DH012151	RDLQ441-07	Research Collection of Daniel Handfield	Canada	KJ393051
Acronicta americana	BOLD:AAA5139	Moth 434.03SA	PHMNB741-05	Biodiversity Institute of Ontario	Canada	GU437976
Acronicta americana	BOLD:AAA5139	Moth4547.03	XAE547-04	Biodiversity Institute of Ontario	Canada	GU092176
Acronicta americana	BOLD:AAA5139	Moth4550.03	XAE550-04	Biodiversity Institute of Ontario	Canada	GU092175
Acronicta americana	BOLD:AAA5139	moth80.02SA	PHMNB076-03	Biodiversity Institute of Ontario	Canada	GU437977
Acronicta americana	BOLD:AAA5139	moth971.01	PHMO390-03	Biodiversity Institute of Ontario	Canada	GU094399
Acronicta americana	BOLD:AAA5139	PPBP-2282	LPSOC283-08	Biodiversity Institute of Ontario	Canada	KJ391240
Acronicta clarescens	BOLD:AAH4715	06-NCCC-940	LNC940-06	Biodiversity Institute of Ontario	United States	KJ381497
Acronicta clarescens	BOLD:AAH4715	06-NCCC-941	LNC941-06	Biodiversity Institute of Ontario	United States	KJ387888
Acronicta clarescens	BOLD:AAH4715	acrorev gga16	RDNMJ586-11	Kansas State University, Manhattan Campus	United States	JN261599
Acronicta clarescens	BOLD:AAH4715	v691 MDT	UDLEP074-09	University of Delaware	United States	KJ388340
Acronicta connecta	BOLD:AAF0028	2006-ONT-0595	XAJ595-06	Biodiversity Institute of Ontario	Canada	KJ383046
Acronicta connecta	BOLD:AAF0028	BL465	BLTIB281-08	University of Guelph	Canada	KJ392912
Acronicta connecta	BOLD:AAF0028	moth878.02	PHMO161-03	Biodiversity Institute of Ontario	Canada	GU094400
Acronicta cyanescens	BOLD:AAB0891	08BBLEP-03873	LPABB608-08	Biodiversity Institute of Ontario	Canada	KJ388042
Acronicta cyanescens	BOLD:AAB0891	08BBLEP-03874	LPABB609-08	Biodiversity Institute of Ontario	Canada	KJ390076
Acronicta cyanescens	BOLD:AAB0891	08BBLEP-05031	LPABC812-09	Biodiversity Institute of Ontario	Canada	KJ390272
Acronicta cyanescens	BOLD:AAB0891	08BBLEP-05387	LPABC976-09	Biodiversity Institute of Ontario	Canada	KJ383501
Acronicta cyanescens	BOLD:AAB0891	acrorev gga25	RDNMJ595-11	University of Alberta, Strickland Museum of Entomology	Canada	JN261608
Acronicta cyanescens	BOLD:AAB0891	acrorev gga28	RDNMJ598-11	University of Alberta, Strickland Museum of Entomology	Canada	JN261611
Acronicta cyanescens	BOLD:AAB0891	acrorev gga29	RDNMJ599-11	University of Alberta, Strickland Museum of Entomology	Canada	JN261612
Acronicta cyanescens	BOLD:AAB0891	acrorev gga53	RDNMJ623-11	Canadian Forest Service, Northern Forestry Centre	Canada	JN261630
Acronicta cyanescens	BOLD:AAB0891	CNCNoctuoidea10648	RDNMB873-05	Research Collection of Jim Troubridge	Canada	KJ389519
Acronicta cyanescens	BOLD:AAB0891	CNCNoctuoidea10649	RDNMB874-05	Research Collection of Jim Troubridge	Canada	KJ386858
Acronicta cyanescens	BOLD:AAB0891	CNCNoctuoidea13800	RDNME193-07	Canadian National Collection of Insects, Arachnids and Nematodes	Canada	KJ382982
Acronicta cyanescens	BOLD:AAB0891	UASM58571	RDMAB572-06	University of Alberta, Strickland Museum of Entomology	Canada	KJ383285
Acronicta cyanescens	BOLD:AAB0891	UASM58572	RDMAB573-06	University of Alberta, Strickland Museum of Entomology	Canada	KJ389266
Acronicta dactylina	BOLD:AAA2802	0102-ONT-0057	XAI057-05	Biodiversity Institute of Ontario	Canada	KJ392373
Acronicta dactylina	BOLD:AAA2802	04HBL00542	PHMNB316-04	Biodiversity Institute of Ontario	Canada	GU437986
Acronicta dactylina	BOLD:AAA2802	04HBL00543	PHMNB317-04	Biodiversity Institute of Ontario	Canada	GU437987
Acronicta dactylina	BOLD:AAA2802	04HBL005476	XAB476-04	Biodiversity Institute of Ontario	Canada	GU093688
Acronicta dactylina	BOLD:AAA2802	04HBL006177	XAC177-04	Biodiversity Institute of Ontario	Canada	GU092980
Acronicta dactylina	BOLD:AAA2802	04HBL006617	XAC617-04	Biodiversity Institute of Ontario	Canada	GU092978
Acronicta dactylina	BOLD:AAA2802	04HBL00664	PHMNB438-04	Biodiversity Institute of Ontario	Canada	GU437988
Acronicta dactylina	BOLD:AAA2802	04HBL006654	XAC654-04	Biodiversity Institute of Ontario	Canada	GU092979
Acronicta dactylina	BOLD:AAA2802	04HBL007731	PHMNB266-04	Biodiversity Institute of Ontario	Canada	GU437985
Acronicta dactylina	BOLD:AAA2802	04HBL00810	PHMNB584-04	Biodiversity Institute of Ontario	Canada	GU437990
Acronicta dactylina	BOLD:AAA2802	04HBL00813	PHMNB587-04	Biodiversity Institute of Ontario	Canada	GU437991
Acronicta dactylina	BOLD:AAA2802	04HBL00927	PHMNB701-04	Biodiversity Institute of Ontario	Canada	GU437980
Acronicta dactylina	BOLD:AAA2802	05-NBSTA-009	MNBB093-05	Biodiversity Institute of Ontario	Canada	GU094818
Acronicta dactylina	BOLD:AAA2802	05-NBSTA-064	MNBB148-05	Biodiversity Institute of Ontario	Canada	GU094829
Acronicta dactylina	BOLD:AAA2802	05-NBSTA-069	MNBB153-05	Biodiversity Institute of Ontario	Canada	GU094831
Acronicta dactylina	BOLD:AAA2802	05-NBSTA-070	MNBB154-05	Biodiversity Institute of Ontario	Canada	GU094832
Acronicta dactylina	BOLD:AAA2802	05-NBSTA-073	MNBB157-05	Biodiversity Institute of Ontario	Canada	GU094822
Acronicta dactylina	BOLD:AAA2802	05-NBSTA-074	MNBB158-05	Biodiversity Institute of Ontario	Canada	GU094835
Acronicta dactylina	BOLD:AAA2802	05-NBSTA-075	MNBB159-05	Biodiversity Institute of Ontario	Canada	GU094834
Acronicta dactylina	BOLD:AAA2802	05-NBSTA-076	MNBB160-05	Biodiversity Institute of Ontario	Canada	GU094833
Acronicta dactylina	BOLD:AAA2802	05-NBSTA-133	MNBB217-05	Biodiversity Institute of Ontario	Canada	GU094837
Acronicta dactylina	BOLD:AAA2802	05-NBSTA-136	MNBB220-05	Biodiversity Institute of Ontario	Canada	GU094840
Acronicta dactylina	BOLD:AAA2802	05-NBSTA-141	MNBB225-05	Biodiversity Institute of Ontario	Canada	GU094839
Acronicta dactylina	BOLD:AAA2802	05-NBSTA-142	MNBB226-05	Biodiversity Institute of Ontario	Canada	GU094841
Acronicta dactylina	BOLD:AAA2802	05-NBSTA-143	MNBB227-05	Biodiversity Institute of Ontario	Canada	GU094838
Acronicta dactylina	BOLD:AAA2802	05-NBSTA-144	MNBB228-05	Biodiversity Institute of Ontario	Canada	GU094842
Acronicta dactylina	BOLD:AAA2802	05-NBSTA-183	MNBB267-05	Biodiversity Institute of Ontario	Canada	GU094844
Acronicta dactylina	BOLD:AAA2802	05-NBSTA-184	MNBB268-05	Biodiversity Institute of Ontario	Canada	GU094845
Acronicta dactylina	BOLD:AAA2802	05-NBSTA-187	MNBB271-05	Biodiversity Institute of Ontario	Canada	GU094843
Acronicta dactylina	BOLD:AAA2802	05-NBSTA-188	MNBB272-05	Biodiversity Institute of Ontario	Canada	GU094836
Acronicta dactylina	BOLD:AAA2802	05-NBSTA-189	MNBB273-05	Biodiversity Institute of Ontario	Canada	GU094846
Acronicta dactylina	BOLD:AAA2802	05-NBSTA-212	MNBB296-05	Biodiversity Institute of Ontario	Canada	GU094830
Acronicta dactylina	BOLD:AAA2802	05-NBSTA-237	MNBB321-05	Biodiversity Institute of Ontario	Canada	GU094819
Acronicta dactylina	BOLD:AAA2802	05-NBSTA-238	MNBB322-05	Biodiversity Institute of Ontario	Canada	GU094820
Acronicta dactylina	BOLD:AAA2802	05-NBSTA-269	MNBB353-05	Biodiversity Institute of Ontario	Canada	GU094825
Acronicta dactylina	BOLD:AAA2802	05-NBSTA-292	MNBB376-05	Biodiversity Institute of Ontario	Canada	GU094849
Acronicta dactylina	BOLD:AAA2802	05-NBSTA-293	MNBB377-05	Biodiversity Institute of Ontario	Canada	GU094848
Acronicta dactylina	BOLD:AAA2802	05-NBSTA-389	MNBB473-05	Biodiversity Institute of Ontario	Canada	GU094821
Acronicta dactylina	BOLD:AAA2802	05-NBSTA-427	MNBB511-05	Biodiversity Institute of Ontario	Canada	GU094828
Acronicta dactylina	BOLD:AAA2802	05-NBSTA-428	MNBB512-05	Biodiversity Institute of Ontario	Canada	GU094823
Acronicta dactylina	BOLD:AAA2802	05-NBSTA-429	MNBB513-05	Biodiversity Institute of Ontario	Canada	GU094824
Acronicta dactylina	BOLD:AAA2802	05-NBSTA-470	MNBB554-05	Biodiversity Institute of Ontario	Canada	GU094813
Acronicta dactylina	BOLD:AAA2802	05-NBSTA-471	MNBB555-05	Biodiversity Institute of Ontario	Canada	GU094815
Acronicta dactylina	BOLD:AAA2802	05-NBSTA-503	MNBB587-05	Biodiversity Institute of Ontario	Canada	GU094847
Acronicta dactylina	BOLD:AAA2802	05-NBSTA-518	MNBB602-05	Biodiversity Institute of Ontario	Canada	GU094826
Acronicta dactylina	BOLD:AAA2802	05-NBSTA-563	MNBB647-05	Biodiversity Institute of Ontario	Canada	GU094816
Acronicta dactylina	BOLD:AAA2802	05-NBSTA-576	MNBB660-05	Biodiversity Institute of Ontario	Canada	GU094817
Acronicta dactylina	BOLD:AAA2802	05-NBSTA-577	MNBB661-05	Biodiversity Institute of Ontario	Canada	GU094814
Acronicta dactylina	BOLD:AAA2802	05-NBSTA-578	MNBB662-05	Biodiversity Institute of Ontario	Canada	GU094812
Acronicta dactylina	BOLD:AAA2802	08BBLEP-01112	LPMN313-08	Biodiversity Institute of Ontario	Canada	KJ386022
Acronicta dactylina	BOLD:AAA2802	08BBLEP-01366	LPMN565-08	Biodiversity Institute of Ontario	Canada	KJ384609
Acronicta dactylina	BOLD:AAA2802	08BBLEP-01467	LPMN666-08	Biodiversity Institute of Ontario	Canada	KJ387620
Acronicta dactylina	BOLD:AAA2802	08BBLEP-01468	LPMN667-08	Biodiversity Institute of Ontario	Canada	KJ394163
Acronicta dactylina	BOLD:AAA2802	09BBELE-0356	BBLEC356-09	Biodiversity Institute of Ontario	Canada	GU690277
Acronicta dactylina	BOLD:AAA2802	09BBELE-0839	BBLEC839-09	Biodiversity Institute of Ontario	Canada	HM436085
Acronicta dactylina	BOLD:AAA2802	09BBELE-1632	BBLPC632-09	Biodiversity Institute of Ontario	Canada	HM436397
Acronicta dactylina	BOLD:AAA2802	09BBELE-1639	BBLPC639-09	Biodiversity Institute of Ontario	Canada	HM436404
Acronicta dactylina	BOLD:AAA2802	09BBELE-1670	BBLPC670-09	Biodiversity Institute of Ontario	Canada	HM436435
Acronicta dactylina	BOLD:AAA2802	10BBCLP-1666	BBLPB667-10	Biodiversity Institute of Ontario	Canada	JF842660
Acronicta dactylina	BOLD:AAA2802	2005-ONT-104	XAF455-05	Biodiversity Institute of Ontario	Canada	GU091516
Acronicta dactylina	BOLD:AAA2802	2005-ONT-221	XAF572-05	Biodiversity Institute of Ontario	Canada	GU091515
Acronicta dactylina	BOLD:AAA2802	2006-ONT-0580	XAJ580-06	Biodiversity Institute of Ontario	Canada	KJ383435
Acronicta dactylina	BOLD:AAA2802	AVBC 1082-11	LALPA909-11	Biodiversity Institute of Ontario	Canada	KJ389997
Acronicta dactylina	BOLD:AAA2802	AVBC 1184-11	LALPA1011-11	Biodiversity Institute of Ontario	Canada	KJ384258
Acronicta dactylina	BOLD:AAA2802	AVBC 1188-11	LALPA1015-11	Biodiversity Institute of Ontario	Canada	KJ389154
Acronicta dactylina	BOLD:AAA2802	AVBC 1201-11	LALPA1199-11	Biodiversity Institute of Ontario	Canada	KJ392256
Acronicta dactylina	BOLD:AAA2802	AVBC 668-10	LALPA666-10	Biodiversity Institute of Ontario	Canada	JF853092
Acronicta dactylina	BOLD:AAA2802	AVBC 931-11	LALPA1121-11	Biodiversity Institute of Ontario	Canada	KJ392766
Acronicta dactylina	BOLD:AAA2802	CGWC-1795	LOWCB855-05	Biodiversity Institute of Ontario	Canada	KJ393894
Acronicta dactylina	BOLD:AAA2802	CNCLEP 80002	RDNMJ474-11	Canadian National Collection of Insects, Arachnids and Nematodes	Canada	JN261586
Acronicta dactylina	BOLD:AAA2802	CNCLEP 81838	RDNMK661-11	Canadian National Collection of Insects, Arachnids and Nematodes	Canada	KJ381792
Acronicta dactylina	BOLD:AAA2802	CNCNoctuoidea10652	RDNMB877-05	Research Collection of Jim Troubridge	Canada	KJ382477
Acronicta dactylina	BOLD:AAA2802	DH002078	RDLQ120-05	Research Collection of Daniel Handfield	Canada	KJ389044
Acronicta dactylina	BOLD:AAA2802	DH007134	RDLQ122-05	Research Collection of Daniel Handfield	Canada	KJ382491
Acronicta dactylina	BOLD:AAA2802	DH007508	RDLQ123-05	Research Collection of Daniel Handfield	Canada	KJ388582
Acronicta dactylina	BOLD:AAA2802	DH007748	RDLQ121-05	Research Collection of Daniel Handfield	Canada	KJ392089
Acronicta dactylina	BOLD:AAA2802	DH010236	RDLQB150-05	Research Collection of Daniel Handfield	Canada	KJ387189
Acronicta dactylina	BOLD:AAA2802	DH010237	RDLQB151-05	Research Collection of Daniel Handfield	Canada	KJ392191
Acronicta dactylina	BOLD:AAA2802	DH010238	RDLQB152-05	Research Collection of Daniel Handfield	Canada	KJ387676
Acronicta dactylina	BOLD:AAA2802	DH010880	RDLQB793-05	Research Collection of Daniel Handfield	Canada	KJ394112
Acronicta dactylina	BOLD:AAA2802	DH010884	RDLQB797-05	Research Collection of Daniel Handfield	Canada	KJ382763
Acronicta dactylina	BOLD:AAA2802	DH012304	RDLQG137-06	Research Collection of Daniel Handfield	Canada	KJ381560
Acronicta dactylina	BOLD:AAA2802	HBL008681	MNBB071-05	Biodiversity Institute of Ontario	Canada	GU094827
Acronicta dactylina	BOLD:AAA2802	HLC-20352	LBCA352-05	Biodiversity Institute of Ontario	Canada	KJ383113
Acronicta dactylina	BOLD:AAA2802	HLC-20466	LBCA466-05	Biodiversity Institute of Ontario	Canada	KJ387373
Acronicta dactylina	BOLD:AAA2802	HLC-20467	LBCA467-05	Biodiversity Institute of Ontario	Canada	KJ393496
Acronicta dactylina	BOLD:AAA2802	HLC-20483	LBCA483-05	Biodiversity Institute of Ontario	Canada	KJ388400
Acronicta dactylina	BOLD:AAA2802	HLC-20746	LBCA746-05	Biodiversity Institute of Ontario	Canada	KJ392388
Acronicta dactylina	BOLD:AAA2802	HLC-21117	LBCB177-05	Biodiversity Institute of Ontario	Canada	KJ383021
Acronicta dactylina	BOLD:AAA2802	MNBTT-1092	TMNBB152-06	Biodiversity Institute of Ontario	Canada	KJ386762
Acronicta dactylina	BOLD:AAA2802	MNBTT-1093	TMNBB153-06	Biodiversity Institute of Ontario	Canada	KJ384655
Acronicta dactylina	BOLD:AAA2802	MNBTT-1094	TMNBB154-06	Biodiversity Institute of Ontario	Canada	KJ385280
Acronicta dactylina	BOLD:AAA2802	MNBTT-318	TTMNB318-06	Biodiversity Institute of Ontario	Canada	KJ381215
Acronicta dactylina	BOLD:AAA2802	MNBTT-319	TTMNB319-06	Biodiversity Institute of Ontario	Canada	KJ383287
Acronicta dactylina	BOLD:AAA2802	MNBTT-320	TTMNB320-06	Biodiversity Institute of Ontario	Canada	KJ389459
Acronicta dactylina	BOLD:AAA2802	MNBTT-321	TTMNB321-06	Biodiversity Institute of Ontario	Canada	KJ388938
Acronicta dactylina	BOLD:AAA2802	Moth 435.03SA	PHMNB742-05	Biodiversity Institute of Ontario	Canada	GU437981
Acronicta dactylina	BOLD:AAA2802	Moth 455.03SA	PHMNB762-05	Biodiversity Institute of Ontario	Canada	GU437982
Acronicta dactylina	BOLD:AAA2802	Moth 456.03SA	PHMNB763-05	Biodiversity Institute of Ontario	Canada	GU437983
Acronicta dactylina	BOLD:AAA2802	Moth 461.03SA	PHMNB768-05	Biodiversity Institute of Ontario	Canada	GU437984
Acronicta dactylina	BOLD:AAA2802	moth136.02SA	PHMNB013-03	Biodiversity Institute of Ontario	Canada	GU437989
Acronicta dactylina	BOLD:AAA2802	Moth4367.03	XAE367-04	Biodiversity Institute of Ontario	Canada	GU092177
Acronicta dactylina	BOLD:AAA2802	PFC-2006-0012	LMH010-06	Canadian Forest Service, Pacific Forestry Centre	Canada	KJ387877
Acronicta dactylina	BOLD:AAA2802	PFC-2006-0719	LPVIA508-08	Canadian Forest Service, Pacific Forestry Centre	Canada	KJ394132
Acronicta dactylina	BOLD:AAA2802	PFC-2006-0861	LPVIA629-08	Canadian Forest Service, Pacific Forestry Centre	Canada	KJ392406
Acronicta dactylina	BOLD:AAA2802	PFC-2006-1136	LPVIA838-08	Canadian Forest Service, Pacific Forestry Centre	Canada	KJ385062
Acronicta dactylina	BOLD:AAA2802	PFC-2006-1293	LPVIA967-08	Canadian Forest Service, Pacific Forestry Centre	Canada	KJ392614
Acronicta dactylina	BOLD:AAA2802	PFC-2006-2391	LPVIB874-08	Canadian Forest Service, Pacific Forestry Centre	Canada	KJ384221
Acronicta dactylina	BOLD:AAA2802	PPBP-2080	LPSOC081-08	Biodiversity Institute of Ontario	Canada	KJ393823
Acronicta dactylina	BOLD:AAA2802	PPBP-2081	LPSOC082-08	Biodiversity Institute of Ontario	Canada	KJ386781
Acronicta dactylina	BOLD:AAA2802	UBC-2006-0169	LHLEP358-06	Canadian Forest Service, Pacific Forestry Centre	Canada	KJ392504
Acronicta dactylina	BOLD:AAA2802	UBC-2006-0462	LHLEP359-06	Canadian Forest Service, Pacific Forestry Centre	Canada	KJ392997
Acronicta dactylina	BOLD:AAA2802	UBC-2006-0463	LHLEP360-06	Canadian Forest Service, Pacific Forestry Centre	Canada	KJ389358
Acronicta dactylina	BOLD:AAA2802	UBC-2006-0464	LHLEP361-06	Canadian Forest Service, Pacific Forestry Centre	Canada	KJ389091
Acronicta dactylina	BOLD:AAA2802	UBC-2006-0465	LHLEP362-06	Canadian Forest Service, Pacific Forestry Centre	Canada	KJ384838
Acronicta dactylina	BOLD:AAA2802	UBC-2006-0466	LHLEP363-06	Canadian Forest Service, Pacific Forestry Centre	Canada	KJ385700
Acronicta dactylina	BOLD:AAA2802	UBC-2006-0620	LHLEP364-06	Canadian Forest Service, Pacific Forestry Centre	Canada	KJ387247
Acronicta dactylina	BOLD:AAA2802	UBC-2006-0746	LHLEP365-06	Canadian Forest Service, Pacific Forestry Centre	Canada	KJ386840
Acronicta dactylina	BOLD:AAA2802	UBC-2006-0747	LHLEP366-06	Canadian Forest Service, Pacific Forestry Centre	Canada	KJ382327
Acronicta dactylina	BOLD:AAA2802	UBC-2006-0748	LHLEP367-06	Canadian Forest Service, Pacific Forestry Centre	Canada	KJ382090
Acronicta dactylina	BOLD:AAA2802	UBC-2006-0749	LHLEP368-06	Canadian Forest Service, Pacific Forestry Centre	Canada	KJ381518
Acronicta dactylina	BOLD:AAA2802	UBC-2006-0750	LHLEP369-06	Canadian Forest Service, Pacific Forestry Centre	Canada	KJ387926
Acronicta dactylina	BOLD:AAA2802	UBC-2006-0932	LHLEP370-06	Canadian Forest Service, Pacific Forestry Centre	Canada	KJ386157
Acronicta dactylina	BOLD:AAA2802	UBC-2006-1011	LHLEP371-06	Canadian Forest Service, Pacific Forestry Centre	Canada	KJ389909
Acronicta dactylina	BOLD:AAA2802	UBC-2006-1355	LHLEP308-06	Canadian Forest Service, Pacific Forestry Centre	Canada	KJ384980
Acronicta dactylina	BOLD:AAA2802	UBC-2006-1471	LHLEP372-06	Canadian Forest Service, Pacific Forestry Centre	Canada	KJ392817
Acronicta dactylina	BOLD:AAA2802	UBC-2007-0340	LBCS640-07	Royal British Columbia Museum	Canada	FJ412132
Acronicta dactylina	BOLD:AAA2802	UBC-2007-0341	LBCS641-07	Research Collection of Jeremy deWaard	Canada	FJ412131
Acronicta dactylina	BOLD:AAA2802	UBC-2007-0342	LBCS642-07	Research Collection of Jeremy deWaard	Canada	FJ412130
Acronicta dactylina	BOLD:AAJ1616	CNCLEP 70898	RDNMK507-11	Canadian National Collection of Insects, Arachnids and Nematodes	Canada	KJ383144
Acronicta dactylina	BOLD:AAJ1616	CNCLEP 80001	RDNMJ473-11	Canadian National Collection of Insects, Arachnids and Nematodes	Canada	JN261585
Acronicta dactylina	BOLD:AAJ1616	CNCLEP 81840	RDNMK663-11	Canadian National Collection of Insects, Arachnids and Nematodes	Canada	KJ387526
Acronicta dactylina	BOLD:AAJ1616	moth682.01	PMG081-03	Biodiversity Institute of Ontario	Canada	AF549746
Acronicta dactylina	BOLD:AAJ1616	moth737.01	PHMO124-03	Biodiversity Institute of Ontario	Canada	GU094401
Acronicta exilis	BOLD:AAA7126	9452-220509-TX	QUNOD738-11	North American Lepidoptera Biodiversity, LLC	United States	KJ387150
Acronicta exilis	BOLD:AAA7126	BGS04024	LGSMG943-10	College of Charleston	United States	JF855205
Acronicta exilis	BOLD:AAA7126	BIOUG01540-C05	BBLOC1192-11	Biodiversity Institute of Ontario	United States	KJ386448
Acronicta exilis	BOLD:AAA7126	CNC LEP 70106	RDNMJ644-11	Canadian National Collection of Insects, Arachnids and Nematodes	United States	JN261643
Acronicta exilis	BOLD:AAA7126	CNCLEP 69862	RDNMI072-10	Agriculture and Agri-Food Canada	United States	KJ391675
Acronicta exilis	BOLD:AAA7126	CNCLEP 73854	RDNMJ075-10	Canadian National Collection of Insects, Arachnids and Nematodes	United States	JN261571
Acronicta exilis	BOLD:AAA7126	DNA-ATBI-0562	LGSM562-04		United States	KJ393122
Acronicta exilis	BOLD:AAA7126	NOC 10224	RDNMJ664-11	Canadian National Collection of Insects, Arachnids and Nematodes	United States	JN261646
Acronicta fragilis	BOLD:AAA9541	08BBLEP-01196	LPMN397-08	Biodiversity Institute of Ontario	Canada	KJ391841
Acronicta fragilis	BOLD:AAA9541	08-JDWBC-0177	LBCG177-08	Royal British Columbia Museum	Canada	HQ682234
Acronicta fragilis	BOLD:AAA9541	08-JDWBC-2543	LBCG2543-09	Royal British Columbia Museum	Canada	HQ682237
Acronicta fragilis	BOLD:AAA9541	08-JDWBC-2544	LBCG2544-09	Royal British Columbia Museum	Canada	HQ682236
Acronicta fragilis	BOLD:AAA9541	08-JDWBC-2545	LBCG2545-09	Research Collection of Jeremy deWaard	Canada	HQ682235
Acronicta fragilis	BOLD:AAA9541	08-JDWBC-2546	LBCG2546-09	Research Collection of Jeremy deWaard	Canada	HQ682238
Acronicta fragilis	BOLD:AAA9541	08-JDWBC-3221	LBCG3221-09	Research Collection of Jeremy deWaard	Canada	HQ682239
Acronicta fragilis	BOLD:AAA9541	09BBELE-0336	BBLEC336-09	Biodiversity Institute of Ontario	Canada	GU690295
Acronicta fragilis	BOLD:AAA9541	09BBELE-0819	BBLEC819-09	Biodiversity Institute of Ontario	Canada	HM436070
Acronicta fragilis	BOLD:AAA9541	09BBELE-1798	BBLPC798-09	Biodiversity Institute of Ontario	Canada	HQ930483
Acronicta fragilis	BOLD:AAA9541	09BBELE-2400	BBLPE400-09	Biodiversity Institute of Ontario	Canada	HM415997
Acronicta fragilis	BOLD:AAA9541	09BBELE-2530	BBLPE530-09	Biodiversity Institute of Ontario	Canada	HM416120
Acronicta fragilis	BOLD:AAA9541	10BBCLP-1522	BBLPB523-10	Biodiversity Institute of Ontario	Canada	JF842518
Acronicta fragilis	BOLD:AAA9541	10-JDWBC-0228	LBCH228-10	Research Collection of Jeremy deWaard	Canada	HM864035
Acronicta fragilis	BOLD:AAA9541	10-JDWBC-3031	LBCH3031-10	Research Collection of Jeremy deWaard	Canada	HM864857
Acronicta fragilis	BOLD:AAA9541	AVBC 1094-11	LALPA921-11	Biodiversity Institute of Ontario	Canada	KJ385067
Acronicta fragilis	BOLD:AAA9541	AVBC 1161-11	LALPA988-11	Biodiversity Institute of Ontario	Canada	KJ385796
Acronicta fragilis	BOLD:AAA9541	AVBC 1181-11	LALPA1008-11	Biodiversity Institute of Ontario	Canada	KJ388446
Acronicta fragilis	BOLD:AAA9541	AVBC 156-10	LALPA156-10	Biodiversity Institute of Ontario	Canada	JF852595
Acronicta fragilis	BOLD:AAA9541	CNCLEP00057747	RDNMH338-09	Canadian National Collection of Insects, Arachnids and Nematodes	Canada	KJ382492
Acronicta fragilis	BOLD:AAA9541	CNCLEP00057748	RDNMH339-09	Canadian National Collection of Insects, Arachnids and Nematodes	Canada	KJ389208
Acronicta fragilis	BOLD:AAA9541	DH011662	RDLQF513-06	Research Collection of Daniel Handfield	Canada	KJ385443
Acronicta fragilis	BOLD:AAA9541	DH011663	RDLQF514-06	Research Collection of Daniel Handfield	Canada	KJ390191
Acronicta fragilis	BOLD:AAA9541	DH012537	RDLQG322-06	Research Collection of Daniel Handfield	Canada	KJ386313
Acronicta fragilis	BOLD:AAA9541	HLC-20505	LBCA505-05	Biodiversity Institute of Ontario	Canada	KJ393647
Acronicta fragilis	BOLD:AAA9541	HLC-20830	LBCA830-05	Biodiversity Institute of Ontario	Canada	KJ383970
Acronicta fragilis	BOLD:AAA9541	HLC-22322	LBCC442-05	Biodiversity Institute of Ontario	Canada	KJ389471
Acronicta fragilis	BOLD:AAA9541	MNBTT-1097	TMNBB157-06	Biodiversity Institute of Ontario	Canada	KJ381477
Acronicta fragilis	BOLD:AAA9541	MNBTT-323	TTMNB323-06	Biodiversity Institute of Ontario	Canada	KJ385314
Acronicta fragilis	BOLD:ACF0048	04HBL00555	PHMNB329-04	Biodiversity Institute of Ontario	Canada	GU437994
Acronicta fragilis	BOLD:ACF0048	04HBL007686	PHMNB221-04	Biodiversity Institute of Ontario	Canada	GU437992
Acronicta fragilis	BOLD:ACF0048	05-NBSTA-406	MNBB490-05	Biodiversity Institute of Ontario	Canada	GU094850
Acronicta fragilis	BOLD:ACF0048	10BBCLP-1206	BBLPB207-10	Biodiversity Institute of Ontario	Canada	JF842219
Acronicta fragilis	BOLD:ACF0048	DH007781	RDLQ303-05	Research Collection of Daniel Handfield	Canada	KJ388344
Acronicta fragilis	BOLD:ACF0048	MNBTT-324	TTMNB324-06	Biodiversity Institute of Ontario	Canada	KJ382135
Acronicta fragilis	BOLD:ACF4239	04HBL007726	PHMNB261-04	Biodiversity Institute of Ontario	Canada	GU437993
Acronicta funeralis	BOLD:AAB7001	04HBL007620	PHMNB155-04	Biodiversity Institute of Ontario	Canada	GU438002
Acronicta funeralis	BOLD:AAB7001	04HBL007652	PHMNB187-04	Biodiversity Institute of Ontario	Canada	GU437996
Acronicta funeralis	BOLD:AAB7001	04HBL007711	PHMNB246-04	Biodiversity Institute of Ontario	Canada	GU437998
Acronicta funeralis	BOLD:AAB7001	04HBL00804	PHMNB578-04	Biodiversity Institute of Ontario	Canada	GU438001
Acronicta funeralis	BOLD:AAB7001	04HBL00921	PHMNB695-04	Biodiversity Institute of Ontario	Canada	GU437995
Acronicta funeralis	BOLD:AAB7001	05-NBSTA-161	MNBB245-05	Biodiversity Institute of Ontario	Canada	GU094851
Acronicta funeralis	BOLD:AAB7001	05-TN-00311	LOTB311-05	Biodiversity Institute of Ontario	United States	GU087159
Acronicta funeralis	BOLD:AAB7001	08BBLEP-03653	LPABB388-08	Biodiversity Institute of Ontario	Canada	KJ388899
Acronicta funeralis	BOLD:AAB7001	08BBLEP-05023	LPABC804-09	Biodiversity Institute of Ontario	Canada	KJ387991
Acronicta funeralis	BOLD:AAB7001	acrorev gga51	RDNMJ621-11	Kansas State University, Manhattan Campus	United States	KJ391463
Acronicta funeralis	BOLD:AAB7001	acrorev gga52	RDNMJ622-11	Kansas State University, Manhattan Campus	United States	JN261629
Acronicta funeralis	BOLD:AAB7001	CNCLEP 69807	RDNMI017-10	Agriculture and Agri-Food Canada	United States	KJ392623
Acronicta funeralis	BOLD:AAB7001	CNCLEP 73862	RDNMJ083-10	Canadian National Collection of Insects, Arachnids and Nematodes	United States	JN261575
Acronicta funeralis	BOLD:AAB7001	DH010244	RDLQB158-05	Research Collection of Daniel Handfield	Canada	KJ381951
Acronicta funeralis	BOLD:AAB7001	DH010245	RDLQB159-05	Research Collection of Daniel Handfield	Canada	KJ385085
Acronicta funeralis	BOLD:AAB7001	DH011659	RDLQF510-06	Research Collection of Daniel Handfield	Canada	KJ386130
Acronicta funeralis	BOLD:AAB7001	DH011660	RDLQF511-06	Research Collection of Daniel Handfield	Canada	KJ383257
Acronicta funeralis	BOLD:AAB7001	DH011661	RDLQF512-06	Research Collection of Daniel Handfield	Canada	KJ389216
Acronicta funeralis	BOLD:AAB7001	MNBTT-1095	TMNBB155-06	Biodiversity Institute of Ontario	Canada	KJ388695
Acronicta funeralis	BOLD:AAB7001	MNBTT-1096	TMNBB156-06	Biodiversity Institute of Ontario	Canada	KJ384595
Acronicta funeralis	BOLD:AAB7001	Moth 463.03SA	PHMNB770-05	Biodiversity Institute of Ontario	Canada	GU437997
Acronicta funeralis	BOLD:AAB7001	moth102.02SA	PHMNB002-03	Biodiversity Institute of Ontario	Canada	GU438000
Acronicta funeralis	BOLD:AAB7001	moth62.02SA	PHMNB070-03	Biodiversity Institute of Ontario	Canada	GU437999
Acronicta funeralis	BOLD:AAB7001	v212 TY	UDLEP252-09	University of Delaware	United States	HM386018
Acronicta grisea	BOLD:AAA7688	04HBL00589	PHMNB363-04	Biodiversity Institute of Ontario	Canada	GU438006
Acronicta grisea	BOLD:AAA7688	04HBL00753	PHMNB527-04	Biodiversity Institute of Ontario	Canada	GU438008
Acronicta grisea	BOLD:AAA7688	04HBL00761	PHMNB535-04	Biodiversity Institute of Ontario	Canada	GU438009
Acronicta grisea	BOLD:AAA7688	04HBL007715	PHMNB250-04	Biodiversity Institute of Ontario	Canada	GU438005
Acronicta grisea	BOLD:AAA7688	04HBL00818	PHMNB592-04	Biodiversity Institute of Ontario	Canada	GU438010
Acronicta grisea	BOLD:AAA7688	04HBL00904	PHMNB678-04	Biodiversity Institute of Ontario	Canada	GU438003
Acronicta grisea	BOLD:AAA7688	04HBL00906	PHMNB680-04	Biodiversity Institute of Ontario	Canada	GU438004
Acronicta grisea	BOLD:AAA7688	07PROBE-03936	LCHP361-07	Biodiversity Institute of Ontario	Canada	KJ392856
Acronicta grisea	BOLD:AAA7688	08BBLEP-00114	LPSOD336-09	Biodiversity Institute of Ontario	Canada	KJ388752
Acronicta grisea	BOLD:AAA7688	08BBLEP-00367	LPSOD586-09	Biodiversity Institute of Ontario	Canada	KJ389619
Acronicta grisea	BOLD:AAA7688	08BBLEP-01121	LPMN322-08	Biodiversity Institute of Ontario	Canada	KJ393121
Acronicta grisea	BOLD:AAA7688	08BBLEP-01146	LPMN347-08	Biodiversity Institute of Ontario	Canada	KJ389884
Acronicta grisea	BOLD:AAA7688	08BBLEP-01374	LPMN573-08	Biodiversity Institute of Ontario	Canada	KJ384331
Acronicta grisea	BOLD:AAA7688	08BBLEP-01436	LPMN635-08	Biodiversity Institute of Ontario	Canada	KJ389031
Acronicta grisea	BOLD:AAA7688	08BBLEP-02334	LPAB012-08	Biodiversity Institute of Ontario	Canada	KJ388885
Acronicta grisea	BOLD:AAA7688	08BBLEP-03636	LPABB371-08	Biodiversity Institute of Ontario	Canada	KJ389237
Acronicta grisea	BOLD:AAA7688	08BBLEP-03713	LPABB448-08	Biodiversity Institute of Ontario	Canada	KJ390850
Acronicta grisea	BOLD:AAA7688	08BBLEP-03753	LPABB488-08	Biodiversity Institute of Ontario	Canada	KJ388878
Acronicta grisea	BOLD:AAA7688	08BBLEP-05385	LPABC974-09	Biodiversity Institute of Ontario	Canada	KJ390815
Acronicta grisea	BOLD:AAA7688	09BBELE-1746	BBLPC746-09	Biodiversity Institute of Ontario	Canada	HQ930434
Acronicta grisea	BOLD:AAA7688	09BBELE-2275	BBLPE275-09	Biodiversity Institute of Ontario	Canada	HM415873
Acronicta grisea	BOLD:AAA7688	09BBELE-2544	BBLPE544-09	Biodiversity Institute of Ontario	Canada	HM416134
Acronicta grisea	BOLD:AAA7688	10BBCLP-1644	BBLPB645-10	Biodiversity Institute of Ontario	Canada	JF842638
Acronicta grisea	BOLD:AAA7688	10BBCLP-1645	BBLPB646-10	Biodiversity Institute of Ontario	Canada	JF842639
Acronicta grisea	BOLD:AAA7688	10BBCLP-1777	BBLPB778-10	Biodiversity Institute of Ontario	Canada	JF842767
Acronicta grisea	BOLD:AAA7688	AVBC 1093-11	LALPA920-11	Biodiversity Institute of Ontario	Canada	KJ383276
Acronicta grisea	BOLD:AAA7688	AVBC 1116-11	LALPA943-11	Biodiversity Institute of Ontario	Canada	KJ393878
Acronicta grisea	BOLD:AAA7688	AVBC 543-10	LALPA541-10	Biodiversity Institute of Ontario	Canada	JF852972
Acronicta grisea	BOLD:AAA7688	CGWC-1794	LOWCB854-05	Biodiversity Institute of Ontario	Canada	KJ382098
Acronicta grisea	BOLD:AAA7688	CGWC-2794	LOWCC914-05	Biodiversity Institute of Ontario	Canada	KJ386461
Acronicta grisea	BOLD:AAA7688	CGWC-4563	LOWCE803-06	Biodiversity Institute of Ontario	Canada	KJ387539
Acronicta grisea	BOLD:AAA7688	CGWC-4569	LOWCE809-06	Biodiversity Institute of Ontario	Canada	KJ381573
Acronicta grisea	BOLD:AAA7688	CNCLEP 81832	RDNMK655-11	Canadian National Collection of Insects, Arachnids and Nematodes	Canada	KJ382119
Acronicta grisea	BOLD:AAA7688	CNCNoctuoidea10665	RDNMB890-05	Research Collection of Jim Troubridge	Canada	KJ383669
Acronicta grisea	BOLD:AAA7688	CNCNoctuoidea10666	RDNMB891-05	Research Collection of Jim Troubridge	Canada	KJ381536
Acronicta grisea	BOLD:AAA7688	DH007128	RDLQ292-05	Research Collection of Daniel Handfield	Canada	KJ393114
Acronicta grisea	BOLD:AAA7688	DH010254	RDLQB168-05	Research Collection of Daniel Handfield	Canada	KJ389008
Acronicta grisea	BOLD:AAA7688	DH010255	RDLQB169-05	Research Collection of Daniel Handfield	Canada	KJ381363
Acronicta grisea	BOLD:AAA7688	DH010256	RDLQB170-05	Research Collection of Daniel Handfield	Canada	KJ393466
Acronicta grisea	BOLD:AAA7688	DH010257	RDLQB171-05	Research Collection of Daniel Handfield	Canada	KJ392899
Acronicta grisea	BOLD:AAA7688	DH010258	RDLQB172-05	Research Collection of Daniel Handfield	Canada	KJ391163
Acronicta grisea	BOLD:AAA7688	DH010259	RDLQB173-05	Research Collection of Daniel Handfield	Canada	KJ386371
Acronicta grisea	BOLD:AAA7688	DH010260	RDLQB174-05	Research Collection of Daniel Handfield	Canada	KJ383405
Acronicta grisea	BOLD:AAA7688	DH010261	RDLQB175-05	Research Collection of Daniel Handfield	Canada	KJ392271
Acronicta grisea	BOLD:AAA7688	DH010262	RDLQB176-05	Research Collection of Daniel Handfield	Canada	KJ390869
Acronicta grisea	BOLD:AAA7688	DH010887	RDLQB800-05	Research Collection of Daniel Handfield	Canada	KJ384684
Acronicta grisea	BOLD:AAA7688	DH011664	RDLQF515-06	Research Collection of Daniel Handfield	Canada	KJ392541
Acronicta grisea	BOLD:AAA7688	HLC-20362	LBCA362-05	Biodiversity Institute of Ontario	Canada	KJ384292
Acronicta grisea	BOLD:AAA7688	HLC-20363	LBCA363-05	Biodiversity Institute of Ontario	Canada	KJ383111
Acronicta grisea	BOLD:AAA7688	HLC-20391	LBCA391-05	Biodiversity Institute of Ontario	Canada	KJ389926
Acronicta grisea	BOLD:AAA7688	HLC-20497	LBCA497-05	Biodiversity Institute of Ontario	Canada	KJ387766
Acronicta grisea	BOLD:AAA7688	HLC-22962	LBCD142-05	Biodiversity Institute of Ontario	Canada	KJ392391
Acronicta grisea	BOLD:AAA7688	moth172.02SA	PHMNB027-03	Biodiversity Institute of Ontario	Canada	GU438007
Acronicta grisea	BOLD:AAA7688	PFC-2006-0311	LPVIA229-08	Canadian Forest Service, Pacific Forestry Centre	Canada	KJ388859
Acronicta grisea	BOLD:AAA7688	PFC-2006-1334	LPVIA999-08	Canadian Forest Service, Pacific Forestry Centre	Canada	KJ381296
Acronicta haesitata	BOLD:ACF1195	CNCLEP 69850	RDNMI060-10	Agriculture and Agri-Food Canada	Canada	KJ389893
Acronicta haesitata	BOLD:ACF1195	CNCLEP 69853	RDNMI063-10	Agriculture and Agri-Food Canada	Canada	HQ971006
Acronicta haesitata	BOLD:ACF1195	CNCLEP 69855	RDNMI065-10	Agriculture and Agri-Food Canada	Canada	KJ383988
Acronicta haesitata	BOLD:ACF1195	CNCLEP 69856	RDNMI066-10	Agriculture and Agri-Food Canada	Canada	HQ971007
Acronicta haesitata	BOLD:ACF1195	CNCLEP 69861	RDNMI071-10	Agriculture and Agri-Food Canada	Canada	HQ971008
Acronicta haesitata	BOLD:ACF1195	CNCNoctuoidea6651	RDNM101-05	Canadian National Collection of Insects, Arachnids and Nematodes	Canada	KJ383960
Acronicta haesitata	BOLD:ACF1195	DH002235	RDLQ126-05	Research Collection of Daniel Handfield	Canada	KJ392454
Acronicta haesitata	BOLD:ACF1195	DH010650	RDLQB564-05	Research Collection of Daniel Handfield	Canada	KJ393087
Acronicta hamamelis	BOLD:AAJ1606	06-NCC-1025	LNCB069-06	Biodiversity Institute of Ontario	United States	KJ392944
Acronicta hamamelis	BOLD:AAJ1606	11-MISC-768	MILEQ293-11	Research Collection of J. B. Sullivan	United States	KJ393282
Acronicta hamamelis	BOLD:AAJ1606	5868-070506-LA	QUNOC037-09	Research Collection of Robert J. Borth	United States	KJ385007
Acronicta hasta	BOLD:AAA6038	04HBL005164	XAB164-04	Biodiversity Institute of Ontario	Canada	GU093689
Acronicta hasta	BOLD:AAA6038	04HBL006626	XAC626-04	Biodiversity Institute of Ontario	Canada	GU092981
Acronicta hasta	BOLD:AAA6038	04HBL007099	XAD099-04	Biodiversity Institute of Ontario	Canada	GU438707
Acronicta hasta	BOLD:AAA6038	04HBL00814	PHMNB588-04	Biodiversity Institute of Ontario	Canada	GU438011
Acronicta hasta	BOLD:AAA6038	08BBLEP-01373	LPMN572-08	Biodiversity Institute of Ontario	Canada	KJ394107
Acronicta hasta	BOLD:AAA6038	09BBELE-2263	BBLPE263-09	Biodiversity Institute of Ontario	Canada	HM415861
Acronicta hasta	BOLD:AAA6038	10BBCLP-1643	BBLPB644-10	Biodiversity Institute of Ontario	Canada	JF842637
Acronicta hasta	BOLD:AAA6038	2005-ONT-192	XAF543-05	Biodiversity Institute of Ontario	Canada	GU091519
Acronicta hasta	BOLD:AAA6038	2005-ONT-216	XAF567-05	Biodiversity Institute of Ontario	Canada	GU091518
Acronicta hasta	BOLD:AAA6038	2005-ONT-292	XAF643-05	Biodiversity Institute of Ontario	Canada	GU091517
Acronicta hasta	BOLD:AAA6038	2005-ONT-989	XAG405-05	Biodiversity Institute of Ontario	Canada	GU090867
Acronicta hasta	BOLD:AAA6038	2006-ONT-0289	XAJ289-06	Biodiversity Institute of Ontario	Canada	KJ386555
Acronicta hasta	BOLD:AAA6038	2006-ONT-0399	XAJ399-06	Biodiversity Institute of Ontario	Canada	KJ383462
Acronicta hasta	BOLD:AAA6038	2006-ONT-0409	XAJ409-06	Biodiversity Institute of Ontario	Canada	KJ387006
Acronicta hasta	BOLD:AAA6038	2006-ONT-0454	XAJ454-06	Biodiversity Institute of Ontario	Canada	KJ383167
Acronicta hasta	BOLD:AAA6038	2006-ONT-0488	XAJ488-06	Biodiversity Institute of Ontario	Canada	KJ385115
Acronicta hasta	BOLD:AAA6038	2006-ONT-0582	XAJ582-06	Biodiversity Institute of Ontario	Canada	KJ391003
Acronicta hasta	BOLD:AAA6038	2006-ONT-0979	XAJ979-06	Biodiversity Institute of Ontario	Canada	KJ384286
Acronicta hasta	BOLD:AAA6038	BL480	BLTIB293-08	University of Guelph	Canada	KJ391236
Acronicta hasta	BOLD:AAA6038	CNCNoctuoidea10240	RDNMB474-05	Research Collection of Jim Troubridge	Canada	KJ393506
Acronicta hasta	BOLD:AAA6038	CNCNoctuoidea10241	RDNMB475-05	Research Collection of Jim Troubridge	Canada	KJ390595
Acronicta hasta	BOLD:AAA6038	CNCNoctuoidea10242	RDNMB476-05	Research Collection of Jim Troubridge	Canada	KJ382728
Acronicta hasta	BOLD:AAA6038	CNCNoctuoidea10243	RDNMB477-05	Research Collection of Jim Troubridge	Canada	KJ386101
Acronicta hasta	BOLD:AAA6038	CNCNoctuoidea10246	RDNMB480-05	Research Collection of Jim Troubridge	Canada	KJ386458
Acronicta hasta	BOLD:AAA6038	CNCNoctuoidea10247	RDNMB481-05	Research Collection of Jim Troubridge	Canada	KJ387951
Acronicta hasta	BOLD:AAA6038	CNCNoctuoidea10248	RDNMB482-05	Research Collection of Jim Troubridge	Canada	KJ389165
Acronicta hasta	BOLD:AAA6038	CNCNoctuoidea10249	RDNMB483-05	Research Collection of Jim Troubridge	Canada	KJ381438
Acronicta hasta	BOLD:AAA6038	CNCNoctuoidea12607	RDNMD275-06	Canadian National Collection of Insects, Arachnids and Nematodes	Canada	KJ382142
Acronicta hasta	BOLD:AAA6038	CNCNoctuoidea12610	RDNMD278-06	Canadian National Collection of Insects, Arachnids and Nematodes	Canada	KJ383765
Acronicta hasta	BOLD:AAA6038	CNCNoctuoidea12611	RDNMD279-06	Canadian National Collection of Insects, Arachnids and Nematodes	Canada	KJ389366
Acronicta hasta	BOLD:AAA6038	CNCNoctuoidea12612	RDNMD280-06	Canadian National Collection of Insects, Arachnids and Nematodes	Canada	KJ389206
Acronicta hasta	BOLD:AAA6038	CNCNoctuoidea6656	RDNM106-05	Canadian National Collection of Insects, Arachnids and Nematodes	Canada	KJ382801
Acronicta hasta	BOLD:AAA6038	DH004659	RDLQ256-05	Research Collection of Daniel Handfield	Canada	KJ390678
Acronicta hasta	BOLD:AAA6038	DH005214	RDLQ269-05	Research Collection of Daniel Handfield	Canada	KJ388241
Acronicta hasta	BOLD:AAA6038	DH007554	RDLQ301-05	Research Collection of Daniel Handfield	Canada	KJ384958
Acronicta hasta	BOLD:AAA6038	DH009401	RDLQ452-07	Research Collection of Daniel Handfield	Canada	KJ393325
Acronicta hasta	BOLD:AAA6038	DH010246	RDLQB160-05	Research Collection of Daniel Handfield	Canada	KJ393368
Acronicta hasta	BOLD:AAA6038	DH012415	RDLQ451-07	Research Collection of Daniel Handfield	Canada	KJ393208
Acronicta hasta	BOLD:AAA6038	moth378.01	PMG082-03	Biodiversity Institute of Ontario	Canada	AF549730
Acronicta hasta	BOLD:AAA6038	moth413.01	TMG112-03	Biodiversity Institute of Ontario	Canada	KJ388888
Acronicta hasta	BOLD:AAA6038	Moth4314.03	XAE314-04	Biodiversity Institute of Ontario	Canada	GU092178
Acronicta hasta	BOLD:AAA6038	Moth4473.03	XAE473-04	Biodiversity Institute of Ontario	Canada	GU092179
Acronicta hasta	BOLD:AAA6038	Moth4583.03	XAE583-04	Biodiversity Institute of Ontario	Canada	GU092180
Acronicta hasta	BOLD:AAA6038	Moth4618.03	XAE618-04	Biodiversity Institute of Ontario	Canada	GU092181
Acronicta hasta	BOLD:AAA6038	Moth4621.03	XAE621-04	Biodiversity Institute of Ontario	Canada	GU092182
Acronicta hasta	BOLD:AAA6038	PPBP-0362	LPSO362-08	Biodiversity Institute of Ontario	Canada	KJ387429
Acronicta hasta	BOLD:AAA6038	PPBP-1439	LPSOB440-08	Biodiversity Institute of Ontario	Canada	KJ385848
Acronicta hasta	BOLD:AAA6038	PPBP-1788	LPSOB789-08	Biodiversity Institute of Ontario	Canada	KJ388731
Acronicta hasta	BOLD:AAA6038	PPBP-2029	LPSOC030-08	Biodiversity Institute of Ontario	Canada	KJ387064
Acronicta hasta	BOLD:AAA6038	PPBP-2086	LPSOC087-08	Biodiversity Institute of Ontario	Canada	KJ388688
Acronicta hasta	BOLD:AAA6038	PPBP-2087	LPSOC088-08	Biodiversity Institute of Ontario	Canada	KJ391819
Acronicta hasta	BOLD:AAA6038	PPBP-2288	LPSOC289-08	Biodiversity Institute of Ontario	Canada	KJ389039
Acronicta heitzmani	BOLD:ACF4251	CNCLEP83454	RDNMK841-12	Canadian National Collection of Insects, Arachnids and Nematodes	Canada	KJ389382
Acronicta heitzmani	BOLD:ACF4251	CNCLEP83455	RDNMK842-12	Canadian National Collection of Insects, Arachnids and Nematodes	Canada	KJ385472
Acronicta impleta	BOLD:AAB0826	08BBLEP-00016	LPSOD238-09	Biodiversity Institute of Ontario	Canada	KJ392962
Acronicta impleta	BOLD:AAB0826	10BBCLP-1649	BBLPB650-10	Biodiversity Institute of Ontario	Canada	JF842643
Acronicta impleta	BOLD:AAB0826	CNCLEP 70019	PSAT135-10	Canadian National Collection of Insects, Arachnids and Nematodes	Canada	JN261558
Acronicta impleta	BOLD:AAB0826	CNCNoctuoidea10659	RDNMB884-05	Research Collection of Jim Troubridge	Canada	KJ383724
Acronicta impleta	BOLD:AAB0826	CNCNoctuoidea10660	RDNMB885-05	Research Collection of Jim Troubridge	Canada	KJ383146
Acronicta impleta	BOLD:AAB0826	DH009406	RDLQ448-07	Research Collection of Daniel Handfield	Canada	KJ394206
Acronicta impleta	BOLD:AAB0826	DH009482	RDLQ446-07	Research Collection of Daniel Handfield	Canada	KJ391237
Acronicta impleta	BOLD:AAB0826	DH012008	RDLQ447-07	Research Collection of Daniel Handfield	Canada	KJ384575
Acronicta impleta	BOLD:AAB0826	moth146.02SA	PHMNB017-03	Biodiversity Institute of Ontario	Canada	GU438012
Acronicta impleta	BOLD:AAB0826	PFC-2006-0176	LPVIA110-08	Canadian Forest Service, Pacific Forestry Centre	Canada	KJ392074
Acronicta impleta	BOLD:AAB0826	PPBP-1375	LPSOB376-08	Biodiversity Institute of Ontario	Canada	KJ386568
Acronicta impleta	BOLD:AAB0826	PPBP-1589	LPSOB590-08	Biodiversity Institute of Ontario	Canada	KJ385137
Acronicta impleta	BOLD:AAB0826	UASM41269	RDMAB123-05	University of Alberta, Strickland Museum of Entomology	Canada	KJ384260
Acronicta impressa	BOLD:AAA7955	05HBLT0192	RDLQ192-05	Research Collection of Daniel Handfield	Canada	KJ393002
Acronicta impressa	BOLD:AAA7955	05-NBSTA-365	MNBB449-05	Biodiversity Institute of Ontario	Canada	GU094852
Acronicta impressa	BOLD:AAA7955	05-ONMIS-0024	LMIS024-05	Biodiversity Institute of Ontario	Canada	KJ393664
Acronicta impressa	BOLD:AAA7955	08BBLEP-00303	LPSOD524-09	Biodiversity Institute of Ontario	Canada	KJ393695
Acronicta impressa	BOLD:AAA7955	09BBELE-1381	BBLPC381-09	Biodiversity Institute of Ontario	Canada	HM415192
Acronicta impressa	BOLD:AAA7955	09BBELE-1486	BBLPC486-09	Biodiversity Institute of Ontario	Canada	HM415295
Acronicta impressa	BOLD:AAA7955	09BBELE-1511	BBLPC511-09	Biodiversity Institute of Ontario	Canada	HM415320
Acronicta impressa	BOLD:AAA7955	09PROBE-09377	CHLEP082-09	Biodiversity Institute of Ontario	Canada	HM375632
Acronicta impressa	BOLD:AAA7955	2005-ONT-1291	XAG707-05	Biodiversity Institute of Ontario	Canada	GU090868
Acronicta impressa	BOLD:AAA7955	2005-ONT-80	XAD665-05	Biodiversity Institute of Ontario	Canada	GU438708
Acronicta impressa	BOLD:AAA7955	2006-ONT-0136	XAJ136-06	Biodiversity Institute of Ontario	Canada	KJ388988
Acronicta impressa	BOLD:AAA7955	2006-ONT-1006	XAK011-06	Biodiversity Institute of Ontario	Canada	KJ388128
Acronicta impressa	BOLD:AAA7955	2006-ONT-1279	XAK284-06	Biodiversity Institute of Ontario	Canada	KJ384866
Acronicta impressa	BOLD:AAA7955	acrorev gga-129	RDNMK687-11	University of Alberta, Strickland Museum of Entomology	Canada	KJ381465
Acronicta impressa	BOLD:AAA7955	acrorev gga-131	RDNMK689-11	University of Alberta, Strickland Museum of Entomology	Canada	KJ381222
Acronicta impressa	BOLD:AAA7955	acrorev185	RDNMK763-12	Canadian National Collection of Insects, Arachnids and Nematodes	Canada	KJ382170
Acronicta impressa	BOLD:AAA7955	acrorev186	RDNMK764-12	Canadian National Collection of Insects, Arachnids and Nematodes	Canada	KJ388283
Acronicta impressa	BOLD:AAA7955	acrorev187	RDNMK765-12	Canadian National Collection of Insects, Arachnids and Nematodes	Canada	KJ385068
Acronicta impressa	BOLD:AAA7955	acrorev188	RDNMK766-12	Canadian National Collection of Insects, Arachnids and Nematodes	Canada	KJ388098
Acronicta impressa	BOLD:AAA7955	acrorev190	RDNMK768-12	Canadian National Collection of Insects, Arachnids and Nematodes	Canada	KJ383634
Acronicta impressa	BOLD:AAA7955	CNCNoctuoidea10383	RDNMB607-05	Canadian National Collection of Insects, Arachnids and Nematodes	Canada	KJ384657
Acronicta impressa	BOLD:AAA7955	CNCNoctuoidea10384	RDNMB608-05	Canadian National Collection of Insects, Arachnids and Nematodes	Canada	KJ381664
Acronicta impressa	BOLD:AAA7955	CNCNoctuoidea10385	RDNMB609-05	Canadian National Collection of Insects, Arachnids and Nematodes	Canada	KJ382796
Acronicta impressa	BOLD:AAA7955	CNCNoctuoidea10386	RDNMB610-05	Canadian National Collection of Insects, Arachnids and Nematodes	Canada	KJ382258
Acronicta impressa	BOLD:AAA7955	DH007124	RDLQ291-05	Research Collection of Daniel Handfield	Canada	KJ386944
Acronicta impressa	BOLD:AAA7955	DH007401	RDLQ143-05	Research Collection of Daniel Handfield	Canada	KJ391202
Acronicta impressa	BOLD:AAA7955	DH007442	RDLQ299-05	Research Collection of Daniel Handfield	Canada	KJ386735
Acronicta impressa	BOLD:AAA7955	DH007882	RDLQ305-05	Research Collection of Daniel Handfield	Canada	KJ393607
Acronicta impressa	BOLD:AAA7955	DH010252	RDLQB166-05	Research Collection of Daniel Handfield	Canada	KJ392367
Acronicta impressa	BOLD:AAA7955	DH010253	RDLQB167-05	Research Collection of Daniel Handfield	Canada	KJ381308
Acronicta impressa	BOLD:AAA7955	DH010610	RDLQB524-05	Research Collection of Daniel Handfield	Canada	KJ390345
Acronicta impressa	BOLD:AAA7955	DH010839	RDLQB736-05	Research Collection of Daniel Handfield	Canada	KJ382598
Acronicta impressa	BOLD:AAA7955	DH011840	RDLQF690-06	Research Collection of Daniel Handfield	Canada	KJ382237
Acronicta impressa	BOLD:AAA7955	DH013377	RDLQ453-07	Research Collection of Daniel Handfield	Canada	KJ385882
Acronicta impressa	BOLD:AAA7955	DH050274	RDLQ404-05	Research Collection of Daniel Handfield	Canada	KJ383305
Acronicta impressa	BOLD:AAA7955	DH050275	RDLQ405-05	Research Collection of Daniel Handfield	Canada	KJ384034
Acronicta impressa	BOLD:AAA7955	HLC-10447	XAF406-05	Biodiversity Institute of Ontario	Canada	GU091520
Acronicta impressa	BOLD:AAA7955	HLC-10464	XAF423-05	Biodiversity Institute of Ontario	Canada	GU091521
Acronicta impressa	BOLD:AAA7955	MNBTT-005	TTMNB005-06	Biodiversity Institute of Ontario	Canada	KJ389337
Acronicta impressa	BOLD:AAA7955	MNBTT-007	TTMNB007-06	Biodiversity Institute of Ontario	Canada	KJ381758
Acronicta impressa	BOLD:AAA7955	MNBTT-008	TTMNB008-06	Biodiversity Institute of Ontario	Canada	KJ388303
Acronicta impressa	BOLD:AAA7955	MNBTT-009	TTMNB009-06	Biodiversity Institute of Ontario	Canada	KJ384148
Acronicta impressa	BOLD:AAA7955	moth248.01	PMG083-03	Biodiversity Institute of Ontario	Canada	AF549729
Acronicta impressa	BOLD:AAA7955	moth364.01	TMG114-03	Biodiversity Institute of Ontario	Canada	KJ382999
Acronicta impressa	BOLD:ACF2279	acrorev189	RDNMK767-12	Canadian National Collection of Insects, Arachnids and Nematodes	Canada	KJ391374
Acronicta impressa	BOLD:ACF2279	CNCLEP73163	RDNMK838-12	Canadian National Collection of Insects, Arachnids and Nematodes	Canada	KJ382317
Acronicta impressa	BOLD:ACF2279	HLC-21883	LBCC003-05	Biodiversity Institute of Ontario	Canada	KJ382862
Acronicta impressa	BOLD:ACF2279	HLC-22171	LBCC291-05	Biodiversity Institute of Ontario	Canada	KJ394361
Acronicta impressa	BOLD:ACF2279	HLC-22642	LBCC762-05	Biodiversity Institute of Ontario	Canada	KJ383518
Acronicta increta	BOLD:AAA7126	04HBL006663	XAC663-04	Biodiversity Institute of Ontario	Canada	KJ392634
Acronicta increta	BOLD:AAA7126	04HBL006664	XAC664-04	Biodiversity Institute of Ontario	Canada	KJ386137
Acronicta increta	BOLD:AAA7126	04HBL00819	PHMNB593-04	Biodiversity Institute of Ontario	Canada	KJ393720
Acronicta increta	BOLD:AAA7126	08BBLEP-05166	LPMNB322-09	Biodiversity Institute of Ontario	Canada	KJ389403
Acronicta increta	BOLD:AAA7126	09BBELE-2262	BBLPE262-09	Biodiversity Institute of Ontario	Canada	HM415860
Acronicta increta	BOLD:AAA7126	2005-ONT-387	XAF738-05	Biodiversity Institute of Ontario	Canada	KJ392344
Acronicta increta	BOLD:AAA7126	CNC LEP 70092	RDNMJ630-11	Canadian National Collection of Insects, Arachnids and Nematodes	Canada	JN261636
Acronicta increta	BOLD:AAA7126	CNC LEP 70120	RDNMJ658-11	Canadian National Collection of Insects, Arachnids and Nematodes	Canada	JN261644
Acronicta increta	BOLD:AAA7126	CNC LEP 70121	RDNMJ659-11	Canadian National Collection of Insects, Arachnids and Nematodes	Canada	JN261645
Acronicta increta	BOLD:AAA7126	CNCLEP 69851	RDNMI061-10	Agriculture and Agri-Food Canada	Canada	KJ392320
Acronicta increta	BOLD:AAA7126	CNCLEP 69852	RDNMI062-10	Agriculture and Agri-Food Canada	Canada	KJ387089
Acronicta increta	BOLD:AAA7126	CNCLEP 69854	RDNMI064-10	Agriculture and Agri-Food Canada	Canada	KJ383717
Acronicta increta	BOLD:AAA7126	CNCLEP 69870	RDNMI080-10	Agriculture and Agri-Food Canada	Canada	HQ971012
Acronicta increta	BOLD:AAA7126	CNCLEP 69871	RDNMI081-10	Agriculture and Agri-Food Canada	Canada	HQ971013
Acronicta increta	BOLD:AAA7126	CNCLEP 69872	RDNMI082-10	Agriculture and Agri-Food Canada	Canada	HQ971014
Acronicta increta	BOLD:AAA7126	CNCLEP 69873	RDNMI083-10	Agriculture and Agri-Food Canada	Canada	HQ971015
Acronicta increta	BOLD:AAA7126	CNCLEP 69875	RDNMI085-10	Agriculture and Agri-Food Canada	Canada	HQ971017
Acronicta increta	BOLD:AAA7126	CNCLEP 69879	RDNMI089-10	Agriculture and Agri-Food Canada	Canada	HQ971020
Acronicta increta	BOLD:AAA7126	CNCLEP 69884	RDNMI189-10	Canadian National Collection of Insects, Arachnids and Nematodes	Canada	HQ971024
Acronicta increta	BOLD:AAA7126	CNCLEP 70041	PSAT157-10	Canadian National Collection of Insects, Arachnids and Nematodes	Canada	JN261563
Acronicta increta	BOLD:AAA7126	CNCLEP 80244	RDNMJ336-11	Canadian National Collection of Insects, Arachnids and Nematodes	Canada	JN261582
Acronicta increta	BOLD:AAA7126	CNCLEP 84154	RDNMK245-11	Canadian National Collection of Insects, Arachnids and Nematodes	Canada	KJ389830
Acronicta increta	BOLD:AAA7126	CNCLEP 84155	RDNMK246-11	Canadian National Collection of Insects, Arachnids and Nematodes	Canada	KJ382027
Acronicta increta	BOLD:AAA7126	CNCNoctuoidea6652	RDNM102-05	Canadian National Collection of Insects, Arachnids and Nematodes	Canada	KJ391456
Acronicta increta	BOLD:AAA7126	DH002194	RDLQ133-05	Research Collection of Daniel Handfield	Canada	KJ390817
Acronicta increta	BOLD:AAA7126	DH002198	RDLQ136-05	Research Collection of Daniel Handfield	Canada	KJ392420
Acronicta increta	BOLD:AAA7126	DH002203	RDLQ135-05	Research Collection of Daniel Handfield	Canada	KJ393179
Acronicta increta	BOLD:AAA7126	DH002211	RDLQ139-05	Research Collection of Daniel Handfield	Canada	KJ383400
Acronicta increta	BOLD:AAA7126	DH002216	RDLQ130-05	Research Collection of Daniel Handfield	Canada	KJ387261
Acronicta increta	BOLD:AAA7126	DH002230	RDLQ138-05	Research Collection of Daniel Handfield	Canada	KJ386690
Acronicta increta	BOLD:AAA7126	DH005071	RDLQ134-05	Research Collection of Daniel Handfield	Canada	KJ382770
Acronicta increta	BOLD:AAA7126	DH005295	RDLQ131-05	Research Collection of Daniel Handfield	Canada	KJ393044
Acronicta increta	BOLD:AAA7126	DH005526	RDLQ129-05	Research Collection of Daniel Handfield	Canada	KJ386210
Acronicta increta	BOLD:AAA7126	DH007585	RDLQ140-05	Research Collection of Daniel Handfield	Canada	KJ388721
Acronicta increta	BOLD:AAA7126	DH010638	RDLQB552-05	Research Collection of Daniel Handfield	Canada	KJ387801
Acronicta increta	BOLD:AAA7126	DH010640	RDLQB554-05	Research Collection of Daniel Handfield	Canada	KJ392867
Acronicta increta	BOLD:AAA7126	DH012169	RDLQG038-06	Research Collection of Daniel Handfield	Canada	KJ382825
Acronicta increta	BOLD:AAA7126	MNBTT-327	TTMNB327-06	Biodiversity Institute of Ontario	Canada	KJ388870
Acronicta increta	BOLD:AAA7126	Moth4560.03	XAE560-04	Biodiversity Institute of Ontario	Canada	KJ388997
Acronicta innotata	BOLD:AAA3813	04HBL005253	XAB253-04	Biodiversity Institute of Ontario	Canada	GU093690
Acronicta innotata	BOLD:AAA3813	04HBL00586	PHMNB360-04	Biodiversity Institute of Ontario	Canada	GU438013
Acronicta innotata	BOLD:AAA3813	04HBL00816	PHMNB590-04	Biodiversity Institute of Ontario	Canada	GU438014
Acronicta innotata	BOLD:AAA3813	05-NBSTA-010	MNBB094-05	Biodiversity Institute of Ontario	Canada	GU094856
Acronicta innotata	BOLD:AAA3813	05-NBSTA-107	MNBB191-05	Biodiversity Institute of Ontario	Canada	GU094865
Acronicta innotata	BOLD:AAA3813	05-NBSTA-108	MNBB192-05	Biodiversity Institute of Ontario	Canada	GU094866
Acronicta innotata	BOLD:AAA3813	05-NBSTA-110	MNBB194-05	Biodiversity Institute of Ontario	Canada	GU094867
Acronicta innotata	BOLD:AAA3813	05-NBSTA-157	MNBB241-05	Biodiversity Institute of Ontario	Canada	GU094868
Acronicta innotata	BOLD:AAA3813	05-NBSTA-191	MNBB275-05	Biodiversity Institute of Ontario	Canada	GU094871
Acronicta innotata	BOLD:AAA3813	05-NBSTA-192	MNBB276-05	Biodiversity Institute of Ontario	Canada	GU094873
Acronicta innotata	BOLD:AAA3813	05-NBSTA-193	MNBB277-05	Biodiversity Institute of Ontario	Canada	GU094872
Acronicta innotata	BOLD:AAA3813	05-NBSTA-194	MNBB278-05	Biodiversity Institute of Ontario	Canada	GU094870
Acronicta innotata	BOLD:AAA3813	05-NBSTA-195	MNBB279-05	Biodiversity Institute of Ontario	Canada	GU094875
Acronicta innotata	BOLD:AAA3813	05-NBSTA-196	MNBB280-05	Biodiversity Institute of Ontario	Canada	GU094874
Acronicta innotata	BOLD:AAA3813	05-NBSTA-246	MNBB330-05	Biodiversity Institute of Ontario	Canada	GU094853
Acronicta innotata	BOLD:AAA3813	05-NBSTA-247	MNBB331-05	Biodiversity Institute of Ontario	Canada	GU094857
Acronicta innotata	BOLD:AAA3813	05-NBSTA-304	MNBB388-05	Biodiversity Institute of Ontario	Canada	GU094879
Acronicta innotata	BOLD:AAA3813	05-NBSTA-305	MNBB389-05	Biodiversity Institute of Ontario	Canada	GU094880
Acronicta innotata	BOLD:AAA3813	05-NBSTA-306	MNBB390-05	Biodiversity Institute of Ontario	Canada	GU094881
Acronicta innotata	BOLD:AAA3813	05-NBSTA-307	MNBB391-05	Biodiversity Institute of Ontario	Canada	GU094878
Acronicta innotata	BOLD:AAA3813	05-NBSTA-346	MNBB430-05	Biodiversity Institute of Ontario	Canada	GU094877
Acronicta innotata	BOLD:AAA3813	05-NBSTA-364	MNBB448-05	Biodiversity Institute of Ontario	Canada	GU094861
Acronicta innotata	BOLD:AAA3813	05-NBSTA-399	MNBB483-05	Biodiversity Institute of Ontario	Canada	GU094859
Acronicta innotata	BOLD:AAA3813	05-NBSTA-400	MNBB484-05	Biodiversity Institute of Ontario	Canada	GU094860
Acronicta innotata	BOLD:AAA3813	05-NBSTA-401	MNBB485-05	Biodiversity Institute of Ontario	Canada	GU094862
Acronicta innotata	BOLD:AAA3813	05-NBSTA-419	MNBB503-05	Biodiversity Institute of Ontario	Canada	GU094863
Acronicta innotata	BOLD:AAA3813	05-NBSTA-420	MNBB504-05	Biodiversity Institute of Ontario	Canada	GU094858
Acronicta innotata	BOLD:AAA3813	05-NBSTA-520	MNBB604-05	Biodiversity Institute of Ontario	Canada	GU094855
Acronicta innotata	BOLD:AAA3813	05-NBSTA-564	MNBB648-05	Biodiversity Institute of Ontario	Canada	GU094854
Acronicta innotata	BOLD:AAA3813	08BBLEP-01066	LPMN267-08	Biodiversity Institute of Ontario	Canada	KJ381333
Acronicta innotata	BOLD:AAA3813	08BBLEP-03657	LPABB392-08	Biodiversity Institute of Ontario	Canada	KJ383347
Acronicta innotata	BOLD:AAA3813	09BBELE-0005	BBLEC005-09	Biodiversity Institute of Ontario	Canada	GU690444
Acronicta innotata	BOLD:AAA3813	09BBELE-0075	BBLEC075-09	Biodiversity Institute of Ontario	Canada	GU690511
Acronicta innotata	BOLD:AAA3813	09BBELE-0346	BBLEC346-09	Biodiversity Institute of Ontario	Canada	GU690287
Acronicta innotata	BOLD:AAA3813	09BBELE-0359	BBLEC359-09	Biodiversity Institute of Ontario	Canada	GU690276
Acronicta innotata	BOLD:AAA3813	09BBELE-0366	BBLEC366-09	Biodiversity Institute of Ontario	Canada	GU690267
Acronicta innotata	BOLD:AAA3813	09BBELE-0382	BBLEC382-09	Biodiversity Institute of Ontario	Canada	HM414679
Acronicta innotata	BOLD:AAA3813	09BBELE-0388	BBLEC388-09	Biodiversity Institute of Ontario	Canada	HM414685
Acronicta innotata	BOLD:AAA3813	09BBELE-0783	BBLEC783-09	Biodiversity Institute of Ontario	Canada	HM436042
Acronicta innotata	BOLD:AAA3813	09BBELE-0882	BBLEC882-09	Biodiversity Institute of Ontario	Canada	HM436127
Acronicta innotata	BOLD:AAA3813	09BBELE-1571	BBLPC571-09	Biodiversity Institute of Ontario	Canada	HM415378
Acronicta innotata	BOLD:AAA3813	09BBELE-1576	BBLPC576-09	Biodiversity Institute of Ontario	Canada	HM415382
Acronicta innotata	BOLD:AAA3813	09BBELE-1671	BBLPC671-09	Biodiversity Institute of Ontario	Canada	HM436436
Acronicta innotata	BOLD:AAA3813	09BBELE-1851	BBLPC851-09	Biodiversity Institute of Ontario	Canada	HM415466
Acronicta innotata	BOLD:AAA3813	09BBELE-1950	BBLPC950-09	Biodiversity Institute of Ontario	Canada	HM415560
Acronicta innotata	BOLD:AAA3813	09BBELE-2035	BBLPE035-09	Biodiversity Institute of Ontario	Canada	HM415638
Acronicta innotata	BOLD:AAA3813	09BBELE-2175	BBLPE175-09	Biodiversity Institute of Ontario	Canada	HM415774
Acronicta innotata	BOLD:AAA3813	09BBELE-2301	BBLPE301-09	Biodiversity Institute of Ontario	Canada	HM415899
Acronicta innotata	BOLD:AAA3813	09BBELE-2409	BBLPE409-09	Biodiversity Institute of Ontario	Canada	HM416005
Acronicta innotata	BOLD:AAA3813	09BBELE-2484	BBLPE484-09	Biodiversity Institute of Ontario	Canada	HM416078
Acronicta innotata	BOLD:AAA3813	09BBELE-2487	BBLPE487-09	Biodiversity Institute of Ontario	Canada	HM416081
Acronicta innotata	BOLD:AAA3813	09BBELE-2488	BBLPE488-09	Biodiversity Institute of Ontario	Canada	HM416082
Acronicta innotata	BOLD:AAA3813	09BBELE-2490	BBLPE490-09	Biodiversity Institute of Ontario	Canada	HM416084
Acronicta innotata	BOLD:AAA3813	09BBELE-2514	BBLPE514-09	Biodiversity Institute of Ontario	Canada	HM416105
Acronicta innotata	BOLD:AAA3813	09BBELE-2541	BBLPE541-09	Biodiversity Institute of Ontario	Canada	HM416131
Acronicta innotata	BOLD:AAA3813	10BBCLP-0377	BBLPA377-10	Biodiversity Institute of Ontario	Canada	JF841413
Acronicta innotata	BOLD:AAA3813	10BBCLP-0378	BBLPA378-10	Biodiversity Institute of Ontario	Canada	JF841414
Acronicta innotata	BOLD:AAA3813	10BBCLP-0379	BBLPA379-10	Biodiversity Institute of Ontario	Canada	JF841415
Acronicta innotata	BOLD:AAA3813	10BBCLP-0380	BBLPA380-10	Biodiversity Institute of Ontario	Canada	JF841416
Acronicta innotata	BOLD:AAA3813	10BBCLP-0382	BBLPA382-10	Biodiversity Institute of Ontario	Canada	JF841418
Acronicta innotata	BOLD:AAA3813	2005-ONT-166	XAF517-05	Biodiversity Institute of Ontario	Canada	GU091522
Acronicta innotata	BOLD:AAA3813	2006-ONT-0407	XAJ407-06	Biodiversity Institute of Ontario	Canada	KJ384965
Acronicta innotata	BOLD:AAA3813	2006-ONT-1045	XAK050-06	Biodiversity Institute of Ontario	Canada	KJ385969
Acronicta innotata	BOLD:AAA3813	2006-ONT-1048	XAK053-06	Biodiversity Institute of Ontario	Canada	KJ393795
Acronicta innotata	BOLD:AAA3813	AVBC 1045-11	LALPA872-11	Biodiversity Institute of Ontario	Canada	KJ385239
Acronicta innotata	BOLD:AAA3813	AVBC 1048-11	LALPA875-11	Biodiversity Institute of Ontario	Canada	KJ385211
Acronicta innotata	BOLD:AAA3813	CGWC-2229	LOWCC349-05	Biodiversity Institute of Ontario	Canada	KJ384287
Acronicta innotata	BOLD:AAA3813	CGWC-2230	LOWCC350-05	Biodiversity Institute of Ontario	Canada	KJ387504
Acronicta innotata	BOLD:AAA3813	CGWC-2231	LOWCC351-05	Biodiversity Institute of Ontario	Canada	KJ388462
Acronicta innotata	BOLD:AAA3813	CGWC-2232	LOWCC352-05	Biodiversity Institute of Ontario	Canada	KJ381435
Acronicta innotata	BOLD:AAA3813	CGWC-2233	LOWCC353-05	Biodiversity Institute of Ontario	Canada	KJ387701
Acronicta innotata	BOLD:AAA3813	CGWC-2234	LOWCC354-05	Biodiversity Institute of Ontario	Canada	KJ385369
Acronicta innotata	BOLD:AAA3813	CGWC-2742	LOWCC862-05	Biodiversity Institute of Ontario	Canada	KJ394049
Acronicta innotata	BOLD:AAA3813	CGWC-3956	LOWCE196-06	Biodiversity Institute of Ontario	Canada	KJ385634
Acronicta innotata	BOLD:AAA3813	CGWC-4568	LOWCE808-06	Biodiversity Institute of Ontario	Canada	KJ383418
Acronicta innotata	BOLD:AAA3813	CNCLEP 81831	RDNMK654-11	Canadian National Collection of Insects, Arachnids and Nematodes	Canada	KJ384489
Acronicta innotata	BOLD:AAA3813	CNCLEP 81835	RDNMK658-11	Canadian National Collection of Insects, Arachnids and Nematodes	Canada	KJ391406
Acronicta innotata	BOLD:AAA3813	DH010248	RDLQB162-05	Research Collection of Daniel Handfield	Canada	KJ393916
Acronicta innotata	BOLD:AAA3813	HBL008653	MNBB043-05	Biodiversity Institute of Ontario	Canada	GU094864
Acronicta innotata	BOLD:AAA3813	HBL008655	MNBB045-05	Biodiversity Institute of Ontario	Canada	GU094876
Acronicta innotata	BOLD:AAA3813	HLC-16032	XAK479-07	Biodiversity Institute of Ontario	Canada	KJ387173
Acronicta innotata	BOLD:AAA3813	HLC-21087	LBCB147-05	Biodiversity Institute of Ontario	Canada	KJ385774
Acronicta innotata	BOLD:AAA3813	HLC-21569	LBCB629-05	Biodiversity Institute of Ontario	Canada	KJ384408
Acronicta innotata	BOLD:AAA3813	HLC-21921	LBCC041-05	Biodiversity Institute of Ontario	Canada	KJ387573
Acronicta innotata	BOLD:AAA3813	HLC-22290	LBCC410-05	Biodiversity Institute of Ontario	Canada	KJ393116
Acronicta innotata	BOLD:AAA3813	HLC-23242	LBCD422-05	Biodiversity Institute of Ontario	Canada	KJ385053
Acronicta innotata	BOLD:AAA3813	MNBTT-322	TTMNB322-06	Biodiversity Institute of Ontario	Canada	KJ384887
Acronicta innotata	BOLD:AAA3813	moth1098.01	PHMO215-03	Biodiversity Institute of Ontario	Canada	GU094402
Acronicta innotata	BOLD:AAA3813	Moth4284.03	XAE284-04	Biodiversity Institute of Ontario	Canada	GU092184
Acronicta innotata	BOLD:AAA3813	Moth4358.03	XAE358-04	Biodiversity Institute of Ontario	Canada	GU092183
Acronicta innotata	BOLD:AAA3813	Moth4461.03	XAE461-04	Biodiversity Institute of Ontario	Canada	GU092185
Acronicta innotata	BOLD:AAA3813	Moth4465.03	XAE465-04	Biodiversity Institute of Ontario	Canada	GU092187
Acronicta innotata	BOLD:AAA3813	Moth4470.03	XAE470-04	Biodiversity Institute of Ontario	Canada	GU092186
Acronicta innotata	BOLD:AAA3813	PPBP-1382	LPSOB383-08	Biodiversity Institute of Ontario	Canada	KJ388860
Acronicta innotata	BOLD:AAA3813	UBC-2006-0753	LHLEP373-06	Canadian Forest Service, Pacific Forestry Centre	Canada	KJ386201
Acronicta interrupta	BOLD:AAB7005	04HBL005303	XAB303-04	Biodiversity Institute of Ontario	Canada	GU093691
Acronicta interrupta	BOLD:AAB7005	04HBL00811	PHMNB585-04	Biodiversity Institute of Ontario	Canada	GU438015
Acronicta interrupta	BOLD:AAB7005	05-NBSTA-106	MNBB190-05	Biodiversity Institute of Ontario	Canada	GU094884
Acronicta interrupta	BOLD:AAB7005	05-NBSTA-156	MNBB240-05	Biodiversity Institute of Ontario	Canada	GU094885
Acronicta interrupta	BOLD:AAB7005	05-NBSTA-396	MNBB480-05	Biodiversity Institute of Ontario	Canada	GU094883
Acronicta interrupta	BOLD:AAB7005	05-NBSTA-565	MNBB649-05	Biodiversity Institute of Ontario	Canada	GU094882
Acronicta interrupta	BOLD:AAB7005	08BBLEP-00054	LPSOD276-09	Biodiversity Institute of Ontario	Canada	KJ384788
Acronicta interrupta	BOLD:AAB7005	2006-ONT-0455	XAJ455-06	Biodiversity Institute of Ontario	Canada	KJ392617
Acronicta interrupta	BOLD:AAB7005	2006-ONT-0505	XAJ505-06	Biodiversity Institute of Ontario	Canada	KJ388388
Acronicta interrupta	BOLD:AAB7005	DH005074	RDLQ264-05	Research Collection of Daniel Handfield	Canada	KJ385491
Acronicta interrupta	BOLD:AAB7005	PPBP-1804	LPSOB805-08	Biodiversity Institute of Ontario	Canada	KJ392387
Acronicta laetifica	BOLD:AAB3866	04HBL005207	XAB207-04	Biodiversity Institute of Ontario	Canada	GU093692
Acronicta laetifica	BOLD:AAB3866	AC000627	RDLQ450-07	Research Collection of Daniel Handfield	Canada	KJ386609
Acronicta laetifica	BOLD:AAB3866	AC000896	RDLQ412-05	Research Collection of Daniel Handfield	Canada	KJ390531
Acronicta laetifica	BOLD:AAB3866	CNCNoctuoidea10244	RDNMB478-05	Research Collection of Jim Troubridge	Canada	KJ386537
Acronicta laetifica	BOLD:AAB3866	CNCNoctuoidea10245	RDNMB479-05	Research Collection of Jim Troubridge	Canada	KJ388426
Acronicta laetifica	BOLD:AAB3866	CNCNoctuoidea12606	RDNMD274-06	Canadian National Collection of Insects, Arachnids and Nematodes	Canada	KJ387175
Acronicta laetifica	BOLD:AAB3866	CNCNoctuoidea12608	RDNMD276-06	Canadian National Collection of Insects, Arachnids and Nematodes	Canada	KJ383587
Acronicta laetifica	BOLD:AAB3866	CNCNoctuoidea12609	RDNMD277-06	Canadian National Collection of Insects, Arachnids and Nematodes	Canada	KJ381828
Acronicta laetifica	BOLD:AAB3866	CNCNoctuoidea6655	RDNM105-05	Canadian National Collection of Insects, Arachnids and Nematodes	Canada	KJ383959
Acronicta laetifica	BOLD:AAB3866	DH002117	RDLQ124-05	Research Collection of Daniel Handfield	Canada	KJ388945
Acronicta laetifica	BOLD:AAB3866	DH002148	RDLQ125-05	Research Collection of Daniel Handfield	Canada	KJ384797
Acronicta laetifica	BOLD:AAB3866	DH010811	RDLQB708-05	Research Collection of Daniel Handfield	Canada	KJ389821
Acronicta lanceolaria	BOLD:AAJ1615	CNC LEP00052363	RDNMG539-08	Canadian National Collection of Insects, Arachnids and Nematodes	Canada	KJ384845
Acronicta lanceolaria	BOLD:AAJ1615	CNCNoctuoidea10667	RDNMB892-05	Research Collection of Jim Troubridge	Canada	KJ391536
Acronicta lepusculina	BOLD:AAB0891	08OEC-130	KPOEC129-08	Biodiversity Institute of Ontario	Canada	KJ393474
Acronicta lepusculina	BOLD:AAB0891	08OEC-207	KPOEC166-08	Biodiversity Institute of Ontario	Canada	KJ383108
Acronicta lepusculina	BOLD:AAB0891	2005-ONT-442	XAF793-05	Biodiversity Institute of Ontario	Canada	GU091523
Acronicta lepusculina	BOLD:AAB0891	2006-ONT-0597	XAJ597-06	Biodiversity Institute of Ontario	Canada	KJ390174
Acronicta lepusculina	BOLD:AAB0891	2006-ONT-1154	XAK159-06	Biodiversity Institute of Ontario	Canada	KJ381864
Acronicta lepusculina	BOLD:AAB0891	acrorev gga27	RDNMJ597-11	University of Alberta, Strickland Museum of Entomology	Canada	JN261610
Acronicta lepusculina	BOLD:AAB0891	acrorev gga35	RDNMJ605-11	University of Alberta, Strickland Museum of Entomology	Canada	JN261617
Acronicta lepusculina	BOLD:AAB0891	acrorev gga37	RDNMJ607-11	University of Alberta, Strickland Museum of Entomology	Canada	JN261618
Acronicta lepusculina	BOLD:AAB0891	CNCNoctuoidea10653	RDNMB878-05	Research Collection of Jim Troubridge	Canada	KJ384563
Acronicta lepusculina	BOLD:AAB0891	CNCNoctuoidea10654	RDNMB879-05	Research Collection of Jim Troubridge	Canada	KJ392012
Acronicta lepusculina	BOLD:AAB0891	CNCNoctuoidea12602	RDNMD270-06	Canadian National Collection of Insects, Arachnids and Nematodes	Canada	KJ393955
Acronicta lepusculina	BOLD:AAB0891	CNCNoctuoidea12603	RDNMD271-06	Canadian National Collection of Insects, Arachnids and Nematodes	Canada	KJ389796
Acronicta lepusculina	BOLD:AAB0891	CNCNoctuoidea12604	RDNMD272-06	Canadian National Collection of Insects, Arachnids and Nematodes	Canada	KJ393784
Acronicta lepusculina	BOLD:AAB0891	CNCNoctuoidea12605	RDNMD273-06	Canadian National Collection of Insects, Arachnids and Nematodes	Canada	KJ391817
Acronicta lepusculina	BOLD:AAB0891	DH010239	RDLQB153-05	Research Collection of Daniel Handfield	Canada	KJ384615
Acronicta lepusculina	BOLD:AAB0891	DH010240	RDLQB154-05	Research Collection of Daniel Handfield	Canada	KJ384827
Acronicta lepusculina	BOLD:AAB0891	DH010241	RDLQB155-05	Research Collection of Daniel Handfield	Canada	KJ393326
Acronicta lepusculina	BOLD:AAB0891	DH010242	RDLQB156-05	Research Collection of Daniel Handfield	Canada	KJ387723
Acronicta lepusculina	BOLD:AAB0891	DH010243	RDLQB157-05	Research Collection of Daniel Handfield	Canada	KJ381539
Acronicta lepusculina	BOLD:AAB0891	DH012630	RDLQ443-07	Research Collection of Daniel Handfield	Canada	KJ385251
Acronicta lepusculina	BOLD:AAB0891	HLC-16062	XAK509-07	Biodiversity Institute of Ontario	Canada	KJ388698
Acronicta lepusculina	BOLD:AAB0891	HLC-16090	XAK537-07	Biodiversity Institute of Ontario	Canada	KJ387865
Acronicta lepusculina	BOLD:AAB0891	moth239.01	PMG084-03	Biodiversity Institute of Ontario	Canada	AF549728
Acronicta lepusculina	BOLD:AAB0891	PPBP-1321	LPSOB322-08	Biodiversity Institute of Ontario	Canada	KJ387237
Acronicta lepusculina	BOLD:AAB0891	UASM24156	RDMAB615-06	University of Alberta, Strickland Museum of Entomology	Canada	KJ385041
Acronicta lepusculina	BOLD:AAB0891	UASM2704	RDMAB613-06	University of Alberta, Strickland Museum of Entomology	Canada	KJ385319
Acronicta lepusculina	BOLD:AAB0891	UASM57541	RDMAB612-06	University of Alberta, Strickland Museum of Entomology	Canada	KJ390014
Acronicta lepusculina	BOLD:AAB0891	UASM58661A	RDMAB605-06	University of Alberta, Strickland Museum of Entomology	Canada	KJ381315
Acronicta lepusculina	BOLD:AAB0891	UASM58661B	RDMAB614-06	University of Alberta, Strickland Museum of Entomology	Canada	KJ391608
Acronicta lepusculina	BOLD:AAB0891	UASM58662	RDMAB606-06	University of Alberta, Strickland Museum of Entomology	Canada	KJ391435
Acronicta lithospila	BOLD:AAF0152	05-TN-00298	LOTB298-05	Biodiversity Institute of Ontario	United States	KJ389533
Acronicta lithospila	BOLD:AAF0152	06-JKA-0334	LSEU334-06	Biodiversity Institute of Ontario	United States	KJ392288
Acronicta lithospila	BOLD:AAF0152	06-JKA-0392	LSEU392-06	Biodiversity Institute of Ontario	United States	KJ391824
Acronicta lithospila	BOLD:AAF0152	11-NCCC-182	LNCC657-11	Research Collection of J. B. Sullivan	United States	KJ390945
Acronicta lithospila	BOLD:AAF0152	MDOK-2077	LPOKB1035-09	Biodiversity Institute of Ontario	United States	GU800035
Acronicta lobeliae	BOLD:AAC7189	DH008837	RDLQ316-05	Research Collection of Daniel Handfield	Canada	KJ390901
Acronicta lobeliae	BOLD:AAC7189	DH050726	RDLQ406-05	Research Collection of Daniel Handfield	Canada	KJ389077
Acronicta lobeliae	BOLD:AAC7189	PPBP-0005	LPSO005-08	Biodiversity Institute of Ontario	Canada	KJ384626
Acronicta longa	BOLD:AAD2547	acrorev gga-125	RDNMK683-11	University of Alberta, Strickland Museum of Entomology	Canada	KJ385215
Acronicta longa	BOLD:AAD2547	CNCLEP 73831	RDNMJ051-10	Canadian National Collection of Insects, Arachnids and Nematodes	Canada	KJ389931
Acronicta longa	BOLD:AAD2547	DH007121	RDLQ289-05	Research Collection of Daniel Handfield	Canada	KJ384851
Acronicta longa	BOLD:AAD2547	MNBTT-035	TTMNB035-06	Biodiversity Institute of Ontario	Canada	KJ383327
Acronicta lupini	BOLD:AAC4122	08BBLEP-02286	LPMN928-08	Biodiversity Institute of Ontario	Canada	KJ385299
Acronicta lupini	BOLD:AAC4122	08BBLEP-03669	LPABB404-08	Biodiversity Institute of Ontario	Canada	KJ383804
Acronicta lupini	BOLD:AAC4122	09PROBE-09363	CHLEP068-09	Biodiversity Institute of Ontario	Canada	HM375619
Acronicta lupini	BOLD:AAC4122	CB0027	RDLQF112-06	Research Collection of Carle Belanger	Canada	KJ387011
Acronicta lupini	BOLD:AAC4122	CNCLEP00034173	GWNC611-07	Canadian National Collection of Insects, Arachnids and Nematodes	Canada	KJ390483
Acronicta lupini	BOLD:AAC4122	CNCLEP00034174	GWNC612-07	Canadian National Collection of Insects, Arachnids and Nematodes	Canada	KJ390497
Acronicta lupini	BOLD:AAC4122	CNCNoctuoidea10221	RDNMB455-05	Research Collection of Jim Troubridge	Canada	KJ389198
Acronicta lupini	BOLD:AAC4122	CNCNoctuoidea12613	RDNMD281-06	Canadian National Collection of Insects, Arachnids and Nematodes	Canada	KJ387973
Acronicta lupini	BOLD:AAC4122	CNCNoctuoidea12614	RDNMD282-06	Canadian National Collection of Insects, Arachnids and Nematodes	Canada	KJ385155
Acronicta lupini	BOLD:AAC4122	DH008732	RDLQ455-07	Research Collection of Daniel Handfield	Canada	KJ391664
Acronicta lupini	BOLD:AAC4122	HLC-21877	LBCB937-05	Biodiversity Institute of Ontario	Canada	KJ386493
Acronicta mansueta	BOLD:AAD2021	08BBLEP-05315	LPABC904-09	Biodiversity Institute of Ontario	Canada	KJ388365
Acronicta mansueta	BOLD:AAD2021	08-JDWBC-0502	LBCG502-08	Research Collection of Jeremy deWaard	Canada	KJ391330
Acronicta mansueta	BOLD:AAD2021	10-JDWBC-5210	LBCH5210-10	Royal British Columbia Museum	Canada	HM867236
Acronicta mansueta	BOLD:AAD2021	CNCNoctuoidea10227	RDNMB461-05	Research Collection of Jim Troubridge	Canada	KJ389460
Acronicta mansueta	BOLD:AAD2021	CNCNoctuoidea10228	RDNMB462-05	Research Collection of Jim Troubridge	Canada	KJ387221
Acronicta mansueta	BOLD:AAD2021	CNCNoctuoidea10232	RDNMB466-05	Research Collection of Jim Troubridge	Canada	KJ388353
Acronicta mansueta	BOLD:AAD2021	CNCNoctuoidea10233	RDNMB467-05	Research Collection of Jim Troubridge	Canada	KJ388419
Acronicta mansueta	BOLD:AAD2021	UASM41259	RDMAB118-05	University of Alberta, Strickland Museum of Entomology	Canada	KJ385863
Acronicta marmorata	BOLD:AAD4321	NOC14205	RDNMF119-08	Canadian National Collection of Insects, Arachnids and Nematodes	Canada	KJ386635
Acronicta marmorata	BOLD:AAD4321	NOC14207	RDNMF121-08	Canadian National Collection of Insects, Arachnids and Nematodes	Canada	KJ382628
Acronicta marmorata	BOLD:AAD4321	NOC14208	RDNMF122-08	Canadian National Collection of Insects, Arachnids and Nematodes	Canada	KJ394192
Acronicta marmorata	BOLD:AAD4321	PFC-2006-0011	LMH009-06	Canadian Forest Service, Pacific Forestry Centre	Canada	KJ389278
Acronicta modica	BOLD:ACF1195	CNCLEP 69859	RDNMI069-10	Agriculture and Agri-Food Canada	Canada	KJ392121
Acronicta modica	BOLD:ACF1195	CNCLEP 84156	RDNMK247-11	Canadian National Collection of Insects, Arachnids and Nematodes	Canada	KJ391978
Acronicta modica	BOLD:ACF1195	CNCLEP 84157	RDNMK248-11	Canadian National Collection of Insects, Arachnids and Nematodes	Canada	KJ382803
Acronicta morula	BOLD:AAB3303	04HBL005110	XAB110-04	Biodiversity Institute of Ontario	Canada	GU093693
Acronicta morula	BOLD:AAB3303	04HBL005161	XAB161-04	Biodiversity Institute of Ontario	Canada	GU093694
Acronicta morula	BOLD:AAB3303	04HBL00578	PHMNB352-04	Biodiversity Institute of Ontario	Canada	GU438018
Acronicta morula	BOLD:AAB3303	04HBL006572	XAC572-04	Biodiversity Institute of Ontario	Canada	GU092982
Acronicta morula	BOLD:AAB3303	04HBL006729	XAC729-04	Biodiversity Institute of Ontario	Canada	GU092983
Acronicta morula	BOLD:AAB3303	04HBL007696	PHMNB231-04	Biodiversity Institute of Ontario	Canada	GU438016
Acronicta morula	BOLD:AAB3303	05-NBSTA-477	MNBB561-05	Biodiversity Institute of Ontario	Canada	GU094889
Acronicta morula	BOLD:AAB3303	05-NBSTA-478	MNBB562-05	Biodiversity Institute of Ontario	Canada	GU094887
Acronicta morula	BOLD:AAB3303	05-NBSTA-517	MNBB601-05	Biodiversity Institute of Ontario	Canada	GU094888
Acronicta morula	BOLD:AAB3303	05-NBSTA-519	MNBB603-05	Biodiversity Institute of Ontario	Canada	GU094886
Acronicta morula	BOLD:AAB3303	2005-ONT-194	XAF545-05	Biodiversity Institute of Ontario	Canada	GU091525
Acronicta morula	BOLD:AAB3303	2005-ONT-298	XAF649-05	Biodiversity Institute of Ontario	Canada	GU091524
Acronicta morula	BOLD:AAB3303	2006-ONT-0401	XAJ401-06	Biodiversity Institute of Ontario	Canada	KJ390232
Acronicta morula	BOLD:AAB3303	2006-ONT-0616	XAJ616-06	Biodiversity Institute of Ontario	Canada	KJ386792
Acronicta morula	BOLD:AAB3303	ACRO1.00	PMG085-03	Biodiversity Institute of Ontario	Canada	AF549731
Acronicta morula	BOLD:AAB3303	BL253	BLTIB174-08	University of Guelph	Canada	KJ383348
Acronicta morula	BOLD:AAB3303	DH002065	RDLQ224-05	Research Collection of Daniel Handfield	Canada	KJ382177
Acronicta morula	BOLD:AAB3303	moth1108.01	TMG113-03	Biodiversity Institute of Ontario	Canada	KJ388060
Acronicta morula	BOLD:AAB3303	moth181.02SA	PHMNB029-03	Biodiversity Institute of Ontario	Canada	GU438019
Acronicta morula	BOLD:AAB3303	moth29.02SA	PHMNB056-03	Biodiversity Institute of Ontario	Canada	GU438017
Acronicta morula	BOLD:AAB3303	Moth4549.03	XAE549-04	Biodiversity Institute of Ontario	Canada	GU092188
Acronicta n sp.	BOLD:ACE9903	CNC LEP 70091	RDNMJ629-11	Canadian National Collection of Insects, Arachnids and Nematodes	Canada	JN261635
Acronicta n sp.	BOLD:ACE9903	CNCLEP 73851	RDNMJ072-10	Canadian National Collection of Insects, Arachnids and Nematodes	Canada	KJ386721
Acronicta noctivaga	BOLD:AAC0015	04HBL007716	PHMNB251-04	Biodiversity Institute of Ontario	Canada	GU438020
Acronicta noctivaga	BOLD:AAC0015	08BBLEP-00022	LPSOD244-09	Biodiversity Institute of Ontario	Canada	KJ382429
Acronicta noctivaga	BOLD:AAC0015	08BBLEP-00656	LPSOD874-09	Biodiversity Institute of Ontario	Canada	KJ383472
Acronicta noctivaga	BOLD:AAC0015	08OEC-132	KPOEC131-08	Biodiversity Institute of Ontario	Canada	KJ392484
Acronicta noctivaga	BOLD:AAC0015	2006-ONT-0352	XAJ352-06	Biodiversity Institute of Ontario	Canada	KJ383698
Acronicta noctivaga	BOLD:AAC0015	DH002142	RDLQ141-05	Research Collection of Daniel Handfield	Canada	KJ391154
Acronicta noctivaga	BOLD:AAC0015	DH010250	RDLQB164-05	Research Collection of Daniel Handfield	Canada	KJ383967
Acronicta noctivaga	BOLD:AAC0015	DH010251	RDLQB165-05	Research Collection of Daniel Handfield	Canada	KJ384183
Acronicta noctivaga	BOLD:AAC0015	DH010882	RDLQB795-05	Research Collection of Daniel Handfield	Canada	KJ381897
Acronicta noctivaga	BOLD:AAC0015	DH011665	RDLQF516-06	Research Collection of Daniel Handfield	Canada	KJ384919
Acronicta noctivaga	BOLD:AAC0015	MNBTT-1098	TMNBB158-06	Biodiversity Institute of Ontario	Canada	KJ390002
Acronicta noctivaga	BOLD:AAC0015	MNBTT-1099	TMNBB159-06	Biodiversity Institute of Ontario	Canada	KJ381311
Acronicta oblinita	BOLD:AAB1100	0102-ONT-0059	XAI059-05	Biodiversity Institute of Ontario	Canada	KJ388699
Acronicta oblinita	BOLD:AAB1100	04HBL006625	XAC625-04	Biodiversity Institute of Ontario	Canada	GU092984
Acronicta oblinita	BOLD:AAB1100	04HBL007676	PHMNB211-04	Biodiversity Institute of Ontario	Canada	GU438021
Acronicta oblinita	BOLD:AAB1100	09BBELE-2033	BBLPE033-09	Biodiversity Institute of Ontario	Canada	HM415636
Acronicta oblinita	BOLD:AAB1100	2005-ONT-404	XAF755-05	Biodiversity Institute of Ontario	Canada	GU091526
Acronicta oblinita	BOLD:AAB1100	2006-ONT-0400	XAJ400-06	Biodiversity Institute of Ontario	Canada	KJ393984
Acronicta oblinita	BOLD:AAB1100	2006-ONT-0594	XAJ594-06	Biodiversity Institute of Ontario	Canada	KJ391391
Acronicta oblinita	BOLD:AAB1100	DH007122	RDLQ290-05	Research Collection of Daniel Handfield	Canada	KJ385448
Acronicta oblinita	BOLD:AAB1100	DH010249	RDLQB163-05	Research Collection of Daniel Handfield	Canada	KJ384184
Acronicta oblinita	BOLD:AAB1100	DH010888	RDLQB801-05	Research Collection of Daniel Handfield	Canada	KJ393207
Acronicta oblinita	BOLD:AAB1100	DH010889	RDLQB802-05	Research Collection of Daniel Handfield	Canada	KJ389929
Acronicta oblinita	BOLD:AAB1100	DH010890	RDLQB803-05	Research Collection of Daniel Handfield	Canada	KJ393821
Acronicta oblinita	BOLD:AAB1100	DH010891	RDLQB804-05	Research Collection of Daniel Handfield	Canada	KJ393827
Acronicta oblinita	BOLD:AAB1100	MNBTT-030	TTMNB030-06	Biodiversity Institute of Ontario	Canada	KJ388319
Acronicta oblinita	BOLD:AAB1100	Moth4206.03	XAE206-04	Biodiversity Institute of Ontario	Canada	GU092189
Acronicta oblinita	BOLD:AAB1100	Moth4309.03	XAE309-04	Biodiversity Institute of Ontario	Canada	GU092190
Acronicta oblinita	BOLD:AAB1100	PPBP-0525	LPSO525-08	Biodiversity Institute of Ontario	Canada	KJ383918
Acronicta oblinita	BOLD:AAB1100	PPBP-0544	LPSO544-08	Biodiversity Institute of Ontario	Canada	KJ389897
Acronicta oblinita	BOLD:AAB1100	PPBP-0847	LPSO847-08	Biodiversity Institute of Ontario	Canada	KJ389642
Acronicta oblinita	BOLD:AAB1100	PPBP-1599	LPSOB600-08	Biodiversity Institute of Ontario	Canada	KJ383125
Acronicta ovata	BOLD:ACF1195	CNCLEP 69881	RDNMI091-10	Agriculture and Agri-Food Canada	Canada	HQ971022
Acronicta ovata	BOLD:ACF1195	CNCLEP 69882	RDNMI092-10	Agriculture and Agri-Food Canada	Canada	KJ384775
Acronicta ovata	BOLD:ACF1195	CNCLEP 69885	RDNMI190-10	Canadian National Collection of Insects, Arachnids and Nematodes	Canada	HQ971025
Acronicta perdita	BOLD:ABZ6712	NOC14200	RDNMF114-08	Canadian National Collection of Insects, Arachnids and Nematodes	Canada	KJ392322
Acronicta perdita	BOLD:ABZ6712	NOC14202	RDNMF116-08	Canadian National Collection of Insects, Arachnids and Nematodes	Canada	KJ386063
Acronicta perdita	BOLD:ABZ6712	PFC-2006-2392	LPVIB875-08	Canadian Forest Service, Pacific Forestry Centre	Canada	KJ382570
Acronicta quadrata	BOLD:AAF6773	10BBCLP-1250	BBLPB251-10	Biodiversity Institute of Ontario	Canada	JF842263
Acronicta quadrata	BOLD:AAF6773	10BBCLP-1704	BBLPB705-10	Biodiversity Institute of Ontario	Canada	JF842696
Acronicta quadrata	BOLD:AAF6773	CNCNoctuoidea10655	RDNMB880-05	Research Collection of Jim Troubridge	Canada	KJ386241
Acronicta quadrata	BOLD:AAF6773	CNCNoctuoidea10656	RDNMB881-05	Research Collection of Jim Troubridge	Canada	KJ382089
Acronicta quadrata	BOLD:AAF6773	DH010247	RDLQB161-05	Research Collection of Daniel Handfield	Canada	KJ384837
Acronicta radcliffei	BOLD:AAC4642	08BBLEP-03767	LPABB502-08	Biodiversity Institute of Ontario	Canada	KJ381611
Acronicta radcliffei	BOLD:AAC4642	AVBC 1140-11	LALPA967-11	Biodiversity Institute of Ontario	Canada	KJ383732
Acronicta radcliffei	BOLD:AAC4642	CNCNoctuoidea10251	RDNMB485-05	Research Collection of Jim Troubridge	Canada	KJ394334
Acronicta radcliffei	BOLD:AAC4642	CNCNoctuoidea10252	RDNMB486-05	Research Collection of Jim Troubridge	Canada	KJ388565
Acronicta radcliffei	BOLD:AAC4642	CNCNoctuoidea10664	RDNMB889-05	Research Collection of Jim Troubridge	Canada	KJ388763
Acronicta radcliffei	BOLD:AAC4642	DH010263	RDLQB177-05	Research Collection of Daniel Handfield	Canada	KJ382968
Acronicta radcliffei	BOLD:AAC4642	Dun-08-148	DUNLP148-08	Canadian Forest Service, Pacific Forestry Centre	Canada	KJ390887
Acronicta radcliffei	BOLD:AAC4642	HLC-20598	LBCA598-05	Biodiversity Institute of Ontario	Canada	KJ385315
Acronicta radcliffei	BOLD:AAC4642	PFC-2006-0175	LPVIA109-08	Canadian Forest Service, Pacific Forestry Centre	Canada	KJ384032
Acronicta radcliffei	BOLD:AAC4642	PFC-2006-0312	LPVIA230-08	Canadian Forest Service, Pacific Forestry Centre	Canada	KJ383887
Acronicta radcliffei	BOLD:AAC4642	PFC-2006-0591	LPVIA405-08	Canadian Forest Service, Pacific Forestry Centre	Canada	KJ393178
Acronicta retardata	BOLD:ACF1696	05-NBSTA-054	MNBB138-05	Biodiversity Institute of Ontario	Canada	GU094890
Acronicta retardata	BOLD:ACF1696	09BBELE-0112	BBLEC112-09	Biodiversity Institute of Ontario	Canada	GU690426
Acronicta retardata	BOLD:ACF1696	09BBELE-0575	BBLEC575-09	Biodiversity Institute of Ontario	Canada	HM414868
Acronicta retardata	BOLD:ACF1696	09BBELE-1238	BBLPC238-09	Biodiversity Institute of Ontario	Canada	HM415052
Acronicta retardata	BOLD:ACF1696	09BBELE-1264	BBLPC264-09	Biodiversity Institute of Ontario	Canada	HM415078
Acronicta retardata	BOLD:ACF1696	09BBELE-2146	BBLPE146-09	Biodiversity Institute of Ontario	Canada	HM415746
Acronicta retardata	BOLD:ACF1696	AC000628	RDLQ449-07	Research Collection of Daniel Handfield	Canada	KJ381983
Acronicta retardata	BOLD:ACF1696	CNCLEP 70040	PSAT156-10	Canadian National Collection of Insects, Arachnids and Nematodes	Canada	JN261562
Acronicta retardata	BOLD:ACF1696	CNCNoctuoidea6653	RDNM103-05	Canadian National Collection of Insects, Arachnids and Nematodes	Canada	KJ393263
Acronicta retardata	BOLD:ACF1696	CNCNoctuoidea6654	RDNM104-05	Canadian National Collection of Insects, Arachnids and Nematodes	Canada	KJ390182
Acronicta retardata	BOLD:ACF1696	DH008870	RDLQ317-05	Research Collection of Daniel Handfield	Canada	KJ390618
Acronicta retardata	BOLD:ACF1696	HBL008619	MNBB009-05	Biodiversity Institute of Ontario	Canada	GU094891
Acronicta retardata	BOLD:ACF1696	Moth4351.03	XAE351-04	Biodiversity Institute of Ontario	Canada	GU092191
Acronicta retardata	BOLD:ACF1696	Moth4352.03	XAE352-04	Biodiversity Institute of Ontario	Canada	GU092192
Acronicta rubricoma	BOLD:AAB6117	PPBP-0139	LPSO139-08	Biodiversity Institute of Ontario	Canada	KJ390259
Acronicta rubricoma	BOLD:AAB6117	PPBP-0342	LPSO342-08	Biodiversity Institute of Ontario	Canada	KJ386583
Acronicta rubricoma	BOLD:AAB6117	PPBP-0349	LPSO349-08	Biodiversity Institute of Ontario	Canada	KJ381763
Acronicta rubricoma	BOLD:AAB6117	PPBP-0363	LPSO363-08	Biodiversity Institute of Ontario	Canada	KJ393188
Acronicta rubricoma	BOLD:AAB6117	PPBP-0450	LPSO450-08	Biodiversity Institute of Ontario	Canada	KJ393219
Acronicta rubricoma	BOLD:AAB6117	PPBP-0649	LPSO649-08	Biodiversity Institute of Ontario	Canada	KJ387356
Acronicta rubricoma	BOLD:AAB6117	PPBP-0738	LPSO738-08	Biodiversity Institute of Ontario	Canada	KJ389659
Acronicta rubricoma	BOLD:AAB6117	PPBP-0739	LPSO739-08	Biodiversity Institute of Ontario	Canada	KJ381678
Acronicta rubricoma	BOLD:AAB6117	PPBP-0843	LPSO843-08	Biodiversity Institute of Ontario	Canada	KJ389653
Acronicta rubricoma	BOLD:AAB6117	PPBP-0845	LPSO845-08	Biodiversity Institute of Ontario	Canada	KJ393180
Acronicta rubricoma	BOLD:AAB6117	PPBP-0869	LPSO869-08	Biodiversity Institute of Ontario	Canada	KJ383191
Acronicta rubricoma	BOLD:AAB6117	PPBP-0870	LPSO870-08	Biodiversity Institute of Ontario	Canada	KJ385879
Acronicta rubricoma	BOLD:AAB6117	PPBP-0954	LPSO954-08	Biodiversity Institute of Ontario	Canada	KJ394251
Acronicta sperata	BOLD:AAD7893	08OEC-146	KPOEC142-08	Biodiversity Institute of Ontario	Canada	KJ389192
Acronicta sperata	BOLD:AAD7893	CNCNoctuoidea10216	RDNMB450-05	Research Collection of Jim Troubridge	Canada	KJ390881
Acronicta sperata	BOLD:AAD7893	CNCNoctuoidea10217	RDNMB451-05	Research Collection of Jim Troubridge	Canada	KJ390323
Acronicta sperata	BOLD:AAD7893	CNCNoctuoidea10218	RDNMB452-05	Research Collection of Jim Troubridge	Canada	KJ384685
Acronicta sperata	BOLD:AAD7893	CNCNoctuoidea10219	RDNMB453-05	Research Collection of Jim Troubridge	Canada	KJ390532
Acronicta sperata	BOLD:AAD7893	CNCNoctuoidea10220	RDNMB454-05	Research Collection of Jim Troubridge	Canada	KJ393763
Acronicta spinigera	BOLD:ABY8980	2006-ONT-0618	XAJ618-06	Biodiversity Institute of Ontario	Canada	KJ388961
Acronicta spinigera	BOLD:ABY8980	CNCNoctuoidea10657	RDNMB882-05	Research Collection of Jim Troubridge	Canada	KJ382512
Acronicta spinigera	BOLD:ABY8980	CNCNoctuoidea10658	RDNMB883-05	Research Collection of Jim Troubridge	Canada	KJ390039
Acronicta spinigera	BOLD:ABY8980	DH007587	RDLQ302-05	Research Collection of Daniel Handfield	Canada	KJ383862
Acronicta spinigera	BOLD:ABY8980	PPBP-2079	LPSOC080-08	Biodiversity Institute of Ontario	Canada	KJ393711
Acronicta spinigera	BOLD:ABY8980	PPBP-2084	LPSOC085-08	Biodiversity Institute of Ontario	Canada	KJ382945
Acronicta strigulata	BOLD:AAF5220	10-JDWBC-5609	LBCH5609-10	Royal British Columbia Museum	Canada	HM867670
Acronicta strigulata	BOLD:AAF5220	CGWC-1116	LOWCB176-05	Biodiversity Institute of Ontario	Canada	KJ382481
Acronicta strigulata	BOLD:AAF5220	CNCNoctuoidea10662	RDNMB887-05	Research Collection of Jim Troubridge	Canada	KJ388452
Acronicta superans	BOLD:AAB7444	04HBL00670	PHMNB444-04	Biodiversity Institute of Ontario	Canada	GU438024
Acronicta superans	BOLD:AAB7444	04HBL006730	XAC730-04	Biodiversity Institute of Ontario	Canada	GU092985
Acronicta superans	BOLD:AAB7444	04HBL007688	PHMNB223-04	Biodiversity Institute of Ontario	Canada	GU438022
Acronicta superans	BOLD:AAB7444	04HBL007701	PHMNB236-04	Biodiversity Institute of Ontario	Canada	GU438023
Acronicta superans	BOLD:AAB7444	05-NBSTA-198	MNBB282-05	Biodiversity Institute of Ontario	Canada	GU094893
Acronicta superans	BOLD:AAB7444	05-NBSTA-431	MNBB515-05	Biodiversity Institute of Ontario	Canada	GU094892
Acronicta superans	BOLD:AAB7444	05-ONMIS-0030	LMIS030-05	Biodiversity Institute of Ontario	Canada	KJ382951
Acronicta superans	BOLD:AAB7444	08BBLEP-00115	LPSOD337-09	Biodiversity Institute of Ontario	Canada	KJ381304
Acronicta superans	BOLD:AAB7444	08BBLEP-00144	LPSOD366-09	Biodiversity Institute of Ontario	Canada	KJ383186
Acronicta superans	BOLD:AAB7444	10BBCLP-1647	BBLPB648-10	Biodiversity Institute of Ontario	Canada	JF842641
Acronicta superans	BOLD:AAB7444	2006-ONT-1151	XAK156-06	Biodiversity Institute of Ontario	Canada	KJ384022
Acronicta superans	BOLD:AAB7444	DH012733	RDLQ454-07	Research Collection of Daniel Handfield	Canada	KJ391277
Acronicta superans	BOLD:AAB7444	HLC-10368	XAF327-05	Biodiversity Institute of Ontario	Canada	GU091527
Acronicta superans	BOLD:AAB7444	Moth4396.03	XAE396-04	Biodiversity Institute of Ontario	Canada	GU092193
Acronicta superans	BOLD:AAB7444	PPBP-2311	LPSOC312-08	Biodiversity Institute of Ontario	Canada	KJ383840
Acronicta superans	BOLD:AAB7444	PPBP-2364	LPSOC365-08	Biodiversity Institute of Ontario	Canada	KJ381584
Acronicta tristis	BOLD:ACE9904	04HBL00680	PHMNB454-04	Biodiversity Institute of Ontario	Canada	GU438031
Acronicta tristis	BOLD:ACE9904	04HBL007624	PHMNB159-04	Biodiversity Institute of Ontario	Canada	GU438025
Acronicta tristis	BOLD:ACE9904	04HBL007682	PHMNB217-04	Biodiversity Institute of Ontario	Canada	GU438028
Acronicta tristis	BOLD:ACE9904	04HBL007692	PHMNB227-04	Biodiversity Institute of Ontario	Canada	GU438029
Acronicta tristis	BOLD:ACE9904	04HBL007717	PHMNB252-04	Biodiversity Institute of Ontario	Canada	GU438030
Acronicta tristis	BOLD:ACE9904	04HBL00815	PHMNB589-04	Biodiversity Institute of Ontario	Canada	GU438033
Acronicta tristis	BOLD:ACE9904	04HBL00817	PHMNB591-04	Biodiversity Institute of Ontario	Canada	GU438034
Acronicta tristis	BOLD:ACE9904	05-NBSTA-111	MNBB195-05	Biodiversity Institute of Ontario	Canada	GU094898
Acronicta tristis	BOLD:ACE9904	05-NBSTA-308	MNBB392-05	Biodiversity Institute of Ontario	Canada	GU094899
Acronicta tristis	BOLD:ACE9904	05-NBSTA-309	MNBB393-05	Biodiversity Institute of Ontario	Canada	GU094901
Acronicta tristis	BOLD:ACE9904	05-NBSTA-310	MNBB394-05	Biodiversity Institute of Ontario	Canada	GU094902
Acronicta tristis	BOLD:ACE9904	05-NBSTA-311	MNBB395-05	Biodiversity Institute of Ontario	Canada	GU094900
Acronicta tristis	BOLD:ACE9904	05-NBSTA-421	MNBB505-05	Biodiversity Institute of Ontario	Canada	GU094897
Acronicta tristis	BOLD:ACE9904	05-NBSTA-422	MNBB506-05	Biodiversity Institute of Ontario	Canada	GU094896
Acronicta tristis	BOLD:ACE9904	05-NBSTA-531	MNBB615-05	Biodiversity Institute of Ontario	Canada	GU094895
Acronicta tristis	BOLD:ACE9904	05-NBSTA-532	MNBB616-05	Biodiversity Institute of Ontario	Canada	GU094894
Acronicta tristis	BOLD:ACE9904	CNCLEP 69874	RDNMI084-10	Agriculture and Agri-Food Canada	Canada	HQ971016
Acronicta tristis	BOLD:ACE9904	CNCLEP 69876	RDNMI086-10	Agriculture and Agri-Food Canada	Canada	KJ387423
Acronicta tristis	BOLD:ACE9904	CNCLEP 69877	RDNMI087-10	Agriculture and Agri-Food Canada	Canada	HQ971018
Acronicta tristis	BOLD:ACE9904	CNCLEP 69878	RDNMI088-10	Agriculture and Agri-Food Canada	Canada	HQ971019
Acronicta tristis	BOLD:ACE9904	CNCLEP 69880	RDNMI090-10	Agriculture and Agri-Food Canada	Canada	HQ971021
Acronicta tristis	BOLD:ACE9904	CNCLEP 69883	RDNMI093-10	Agriculture and Agri-Food Canada	Canada	HQ971023
Acronicta tristis	BOLD:ACE9904	DH002213	RDLQ132-05	Research Collection of Daniel Handfield	Canada	KJ389694
Acronicta tristis	BOLD:ACE9904	DH002215	RDLQ128-05	Research Collection of Daniel Handfield	Canada	KJ392925
Acronicta tristis	BOLD:ACE9904	DH010639	RDLQB553-05	Research Collection of Daniel Handfield	Canada	KJ383910
Acronicta tristis	BOLD:ACE9904	MNBTT-003	TTMNB003-06	Biodiversity Institute of Ontario	Canada	KJ389598
Acronicta tristis	BOLD:ACE9904	MNBTT-004	TTMNB004-06	Biodiversity Institute of Ontario	Canada	KJ381260
Acronicta tristis	BOLD:ACE9904	MNBTT-1100	TMNBB160-06	Biodiversity Institute of Ontario	Canada	KJ393564
Acronicta tristis	BOLD:ACE9904	MNBTT-1101	TMNBB161-06	Biodiversity Institute of Ontario	Canada	KJ383028
Acronicta tristis	BOLD:ACE9904	MNBTT-1102	TMNBB162-06	Biodiversity Institute of Ontario	Canada	KJ391231
Acronicta tristis	BOLD:ACE9904	MNBTT-325	TTMNB325-06	Biodiversity Institute of Ontario	Canada	KJ384694
Acronicta tristis	BOLD:ACE9904	MNBTT-326	TTMNB326-06	Biodiversity Institute of Ontario	Canada	KJ387884
Acronicta tristis	BOLD:ACE9904	Moth 418.03SA	PHMNB725-05	Biodiversity Institute of Ontario	Canada	GU438026
Acronicta tristis	BOLD:ACE9904	Moth 443.03SA	PHMNB750-05	Biodiversity Institute of Ontario	Canada	GU438027
Acronicta tristis	BOLD:ACE9904	moth21.02SA	PHMNB038-03	Biodiversity Institute of Ontario	Canada	GU438032
Acronicta tritona	BOLD:AAC1000	04HBL003263	LCH263-04	Biodiversity Institute of Ontario	Canada	GU096622
Acronicta tritona	BOLD:AAC1000	DH011861	RDLQF711-06	Research Collection of Daniel Handfield	Canada	KJ385272
Acronicta tritona	BOLD:AAC1000	HH001	MMNA003-05		Canada	KJ394026
Acronicta vinnula	BOLD:AAC1018	2006-ONT-0553	XAJ553-06	Biodiversity Institute of Ontario	Canada	KJ390570
Acronicta vinnula	BOLD:AAC1018	2006-ONT-1314	XAK319-06	Biodiversity Institute of Ontario	Canada	KJ388441
Acronicta vinnula	BOLD:AAC1018	2006-ONT-1327	XAK332-06	Biodiversity Institute of Ontario	Canada	KJ384745
Acronicta vinnula	BOLD:AAC1018	2006-ONT-1328	XAK333-06	Biodiversity Institute of Ontario	Canada	KJ381870
Acronicta vinnula	BOLD:AAC1018	MDH004121	RDLQH215-07	Research Collection of Daniel Handfield	Canada	KJ381548
Acronicta vinnula	BOLD:AAC1018	PPBP-1824	LPSOB825-08	Biodiversity Institute of Ontario	Canada	KJ384852
Acronicta vinnula	BOLD:AAC1018	PPBP-2356	LPSOC357-08	Biodiversity Institute of Ontario	Canada	KJ390156
Acronicta vulpina	BOLD:AAB3897	04HBL005216	XAB216-04	Biodiversity Institute of Ontario	Canada	GU093695
Acronicta vulpina	BOLD:AAB3897	04HBL00809	PHMNB583-04	Biodiversity Institute of Ontario	Canada	GU438035
Acronicta vulpina	BOLD:AAB3897	08BBLEP-00971	LPMN172-08	Biodiversity Institute of Ontario	Canada	KJ391304
Acronicta vulpina	BOLD:AAB3897	08BBLEP-01107	LPMN308-08	Biodiversity Institute of Ontario	Canada	KJ387802
Acronicta vulpina	BOLD:AAB3897	08BBLEP-01111	LPMN312-08	Biodiversity Institute of Ontario	Canada	KJ391991
Acronicta vulpina	BOLD:AAB3897	08BBLEP-01119	LPMN320-08	Biodiversity Institute of Ontario	Canada	KJ388362
Acronicta vulpina	BOLD:AAB3897	08BBLEP-01120	LPMN321-08	Biodiversity Institute of Ontario	Canada	KJ385511
Acronicta vulpina	BOLD:AAB3897	08BBLEP-01364	LPMN563-08	Biodiversity Institute of Ontario	Canada	KJ390235
Acronicta vulpina	BOLD:AAB3897	08BBLEP-02274	LPMN916-08	Biodiversity Institute of Ontario	Canada	KJ391789
Acronicta vulpina	BOLD:AAB3897	08BBLEP-02282	LPMN924-08	Biodiversity Institute of Ontario	Canada	KJ390909
Acronicta vulpina	BOLD:AAB3897	08BBLEP-03595	LPABB330-08	Biodiversity Institute of Ontario	Canada	KJ388185
Acronicta vulpina	BOLD:AAB3897	09BBELE-0398	BBLEC398-09	Biodiversity Institute of Ontario	Canada	HM414693
Acronicta vulpina	BOLD:AAB3897	10BBCLP-0381	BBLPA381-10	Biodiversity Institute of Ontario	Canada	JF841417
Acronicta vulpina	BOLD:AAB3897	2005-ONT-103	XAF454-05	Biodiversity Institute of Ontario	Canada	GU091528
Acronicta vulpina	BOLD:AAB3897	2006-ONT-0530	XAJ530-06	Biodiversity Institute of Ontario	Canada	KJ388706
Acronicta vulpina	BOLD:AAB3897	CNCNoctuoidea12599	RDNMD267-06	Canadian National Collection of Insects, Arachnids and Nematodes	Canada	KJ390910
Acronicta vulpina	BOLD:AAB3897	CNCNoctuoidea12600	RDNMD268-06	Canadian National Collection of Insects, Arachnids and Nematodes	Canada	KJ388252
Acronicta vulpina	BOLD:AAB3897	CNCNoctuoidea12601	RDNMD269-06	Canadian National Collection of Insects, Arachnids and Nematodes	Canada	KJ393426
Acronicta vulpina	BOLD:AAB3897	CNCNoctuoidea12696	RDNMD364-06	Canadian National Collection of Insects, Arachnids and Nematodes	Canada	KJ385015
Acronicta vulpina	BOLD:AAB3897	CNCNoctuoidea12697	RDNMD365-06	Canadian National Collection of Insects, Arachnids and Nematodes	Canada	KJ387491
Acronicta vulpina	BOLD:AAB3897	DH012005	RDLQ445-07	Research Collection of Daniel Handfield	Canada	KJ391125
Acronicta vulpina	BOLD:AAB3897	DH012006	RDLQ444-07	Research Collection of Daniel Handfield	Canada	KJ388223
Acronicta vulpina	BOLD:AAB3897	HLC-20576	LBCA576-05	Biodiversity Institute of Ontario	Canada	KJ389743
Acronicta vulpina	BOLD:AAB3897	HLC-22865	LBCD045-05	Biodiversity Institute of Ontario	Canada	KJ384486
Acronicta vulpina	BOLD:AAB3897	PPBP-1435	LPSOB436-08	Biodiversity Institute of Ontario	Canada	KJ387381
Acsala anomala	BOLD:AAD5206	LEP037806	RDNME382-08	Canadian National Collection of Insects, Arachnids and Nematodes	Canada	KJ379329
Acsala anomala	BOLD:AAD5206	LEP037807	RDNME383-08	Canadian National Collection of Insects, Arachnids and Nematodes	Canada	KJ379878
Acsala anomala	BOLD:AAD5206	LEP037808	RDNME384-08	Canadian National Collection of Insects, Arachnids and Nematodes	Canada	KJ378238
Acsala anomala	BOLD:AAD5206	NOC14837	RDNMF751-08	Canadian National Collection of Insects, Arachnids and Nematodes	Canada	KJ375244
Acsala anomala	BOLD:AAD5206	NOC14838	RDNMF752-08	Canadian National Collection of Insects, Arachnids and Nematodes	Canada	KJ378646
Acsala anomala	BOLD:AAD5206	NOC14839	RDNMF753-08	Canadian National Collection of Insects, Arachnids and Nematodes	Canada	KJ374863
Acsala anomala	BOLD:AAD5206	NOC14840	RDNMF754-08	Canadian National Collection of Insects, Arachnids and Nematodes	Canada	KJ375214
Acsala anomala	BOLD:AAD5206	STG98	TIPSY572-12	Research Collection of Jurij Rekelj	Canada	KJ375857
Actebia balanitis	BOLD:AAB2919	08BBLEP-01695	LPSK127-08	Biodiversity Institute of Ontario	Canada	KJ389757
Actebia balanitis	BOLD:AAB2919	08BBLEP-03599	LPABB334-08	Biodiversity Institute of Ontario	Canada	KJ391790
Actebia balanitis	BOLD:AAB2919	08BBLEP-03602	LPABB337-08	Biodiversity Institute of Ontario	Canada	KJ390624
Actebia balanitis	BOLD:AAB2919	08BBLEP-03650	LPABB385-08	Biodiversity Institute of Ontario	Canada	KJ383900
Actebia balanitis	BOLD:AAB2919	08BBLEP-03671	LPABB406-08	Biodiversity Institute of Ontario	Canada	KJ393308
Actebia balanitis	BOLD:AAB2919	08BBLEP-03680	LPABB415-08	Biodiversity Institute of Ontario	Canada	KJ386343
Actebia balanitis	BOLD:AAB2919	08BBLEP-03682	LPABB417-08	Biodiversity Institute of Ontario	Canada	KJ382199
Actebia balanitis	BOLD:AAB2919	08BBLEP-04440	LPABC221-09	Biodiversity Institute of Ontario	Canada	KJ392204
Actebia balanitis	BOLD:AAB2919	10-JDWBC-6844	LBCH6844-10	Royal British Columbia Museum	Canada	HM868992
Actebia balanitis	BOLD:AAB2919	10-JDWBC-6921	LBCH6921-10	Research Collection of Jeremy deWaard	Canada	HM869077
Actebia balanitis	BOLD:AAB2919	CGWC-3326	LOWCD506-06	Biodiversity Institute of Ontario	Canada	KJ387331
Actebia balanitis	BOLD:AAB2919	CGWC-3327	LOWCD507-06	Biodiversity Institute of Ontario	Canada	KJ388580
Actebia balanitis	BOLD:AAB2919	CGWC-3328	LOWCD508-06	Biodiversity Institute of Ontario	Canada	KJ387821
Actebia balanitis	BOLD:AAB2919	CGWC-3329	LOWCD509-06	Biodiversity Institute of Ontario	Canada	KJ385469
Actebia balanitis	BOLD:AAB2919	CGWC-3330	LOWCD510-06	Biodiversity Institute of Ontario	Canada	KJ383932
Actebia balanitis	BOLD:AAB2919	CGWC-3331	LOWCD511-06	Biodiversity Institute of Ontario	Canada	KJ383905
Actebia balanitis	BOLD:AAB2919	CGWC-3332	LOWCD512-06	Biodiversity Institute of Ontario	Canada	KJ381409
Actebia balanitis	BOLD:AAB2919	CGWC-3333	LOWCD513-06	Biodiversity Institute of Ontario	Canada	KJ391736
Actebia balanitis	BOLD:AAB2919	CGWC-3717	LOWCD897-06	Biodiversity Institute of Ontario	Canada	KJ385451
Actebia balanitis	BOLD:AAB2919	CGWC-3725	LOWCD905-06	Biodiversity Institute of Ontario	Canada	KJ381390
Actebia balanitis	BOLD:AAB2919	CGWC-3730	LOWCD910-06	Biodiversity Institute of Ontario	Canada	KJ389252
Actebia balanitis	BOLD:AAB2919	CGWC-4061	LOWCE301-06	Biodiversity Institute of Ontario	Canada	KJ390462
Actebia balanitis	BOLD:AAB2919	CGWC-4062	LOWCE302-06	Biodiversity Institute of Ontario	Canada	KJ384910
Actebia balanitis	BOLD:AAB2919	CGWC-4063	LOWCE303-06	Biodiversity Institute of Ontario	Canada	KJ390148
Actebia balanitis	BOLD:AAB2919	CGWC-4064	LOWCE304-06	Biodiversity Institute of Ontario	Canada	KJ390586
Actebia balanitis	BOLD:AAB2919	CGWC-4066	LOWCE306-06	Biodiversity Institute of Ontario	Canada	KJ384485
Actebia balanitis	BOLD:AAB2919	CGWC-4067	LOWCE307-06	Biodiversity Institute of Ontario	Canada	KJ388453
Actebia balanitis	BOLD:AAB2919	CGWC-4068	LOWCE308-06	Biodiversity Institute of Ontario	Canada	KJ382834
Actebia fennica	BOLD:AAD5720	07PROBE-10705	LCHP943-07	Biodiversity Institute of Ontario	Canada	KJ393871
Actebia fennica	BOLD:AAD5720	10BBCLP-1830	BBLPB831-10	Biodiversity Institute of Ontario	Canada	JF842819
Actebia fennica	BOLD:AAD5720	10-JDWBC-4405	LBCH4405-10	Royal British Columbia Museum	Canada	HM866358
Actebia fennica	BOLD:AAD5720	AVBC 1041-11	LALPA868-11	Biodiversity Institute of Ontario	Canada	KJ384567
Actebia fennica	BOLD:AAD5720	DH011327	RDLQF247-06	Research Collection of Daniel Handfield	Canada	KJ389990
Actebia fennica	BOLD:AAD5720	DH012153	RDLQG022-06	Research Collection of Daniel Handfield	Canada	KJ385864
Actebia fennica	BOLD:AAD5720	DH012195	RDLQG059-06	Research Collection of Daniel Handfield	Canada	KJ385277
Actebia fennica	BOLD:AAD5720	PFC-2006-2077	LPVIB629-08	Canadian Forest Service, Pacific Forestry Centre	Canada	KJ384499
Adelphagrotis indeterminata	BOLD:ABZ5978	10-JDWBC-6275	LBCH6275-10	Royal British Columbia Museum	Canada	HM868382
Adelphagrotis indeterminata	BOLD:ABZ5978	AVBC 1211-11	LALPA1209-11	Biodiversity Institute of Ontario	Canada	KJ391410
Adelphagrotis indeterminata	BOLD:ABZ5978	AVBC 1272-11	LALPA1270-11	Biodiversity Institute of Ontario	Canada	KJ382891
Adelphagrotis indeterminata	BOLD:ABZ5978	AVBC 1274-11	LALPA1272-11	Biodiversity Institute of Ontario	Canada	KJ393362
Adelphagrotis indeterminata	BOLD:ABZ5978	AVBC 743-10	LALPA741-10	Biodiversity Institute of Ontario	Canada	JF853165
Adelphagrotis indeterminata	BOLD:ABZ5978	PFC-2006-1984	LPVIB558-08	Canadian Forest Service, Pacific Forestry Centre	Canada	KJ388925
Adelphagrotis stellaris	BOLD:AAC2434	AVBC 608-10	LALPA606-10	Biodiversity Institute of Ontario	Canada	JF853034
Adelphagrotis stellaris	BOLD:AAC2434	AVBC 673-10	LALPA671-10	Biodiversity Institute of Ontario	Canada	JF853097
Adelphagrotis stellaris	BOLD:AAC2434	NOC14698	RDNMF612-08	Canadian National Collection of Insects, Arachnids and Nematodes	Canada	KJ385171
Adelphagrotis stellaris	BOLD:AAC2434	NOC14699	RDNMF613-08	Canadian National Collection of Insects, Arachnids and Nematodes	Canada	KJ394159
Adelphagrotis stellaris	BOLD:AAC2434	NOC14700	RDNMF614-08	Canadian National Collection of Insects, Arachnids and Nematodes	Canada	KJ381416
Adelphagrotis stellaris	BOLD:AAC2434	NOC14701	RDNMF615-08	Canadian National Collection of Insects, Arachnids and Nematodes	Canada	KJ387818
Adelphagrotis stellaris	BOLD:AAC2434	PFC-2006-0164	LPVIA099-08	Canadian Forest Service, Pacific Forestry Centre	Canada	KJ386715
Adelphagrotis stellaris	BOLD:AAC2434	PFC-2006-0839	LPVIA611-08	Canadian Forest Service, Pacific Forestry Centre	Canada	KJ384146
Adelphagrotis stellaris	BOLD:AAC2434	PFC-2006-1130	LPVIA835-08	Canadian Forest Service, Pacific Forestry Centre	Canada	KJ388123
Adelphagrotis stellaris	BOLD:AAC2434	PFC-2006-1415	LPVIB067-08	Canadian Forest Service, Pacific Forestry Centre	Canada	KJ393128
Adelphagrotis stellaris	BOLD:AAC2434	PFC-2006-1420	LPVIB072-08	Canadian Forest Service, Pacific Forestry Centre	Canada	KJ392949
Adelphagrotis stellaris	BOLD:AAC2434	PFC-2006-1439	LPVIB085-08	Canadian Forest Service, Pacific Forestry Centre	Canada	KJ393694
Adelphagrotis stellaris	BOLD:AAC2434	PFC-2006-1616	LPVIB237-08	Canadian Forest Service, Pacific Forestry Centre	Canada	KJ391152
Adelphagrotis stellaris	BOLD:AAC2434	PFC-2006-1646	LPVIB256-08	Canadian Forest Service, Pacific Forestry Centre	Canada	KJ383009
Adelphagrotis stellaris	BOLD:AAC2434	UBC-2006-1517	LHLEP356-06	Canadian Forest Service, Pacific Forestry Centre	Canada	KJ381969
Adelphagrotis stellaris	BOLD:AAC2434	UBC-2006-1518	LHLEP390-06	Canadian Forest Service, Pacific Forestry Centre	Canada	KJ393915
Adelphagrotis stellaris	BOLD:AAC2434	UBC-2006-1655	LHLEP357-06	Canadian Forest Service, Pacific Forestry Centre	Canada	KJ388304
Adelphagrotis stellaris	BOLD:AAC2434	UBC-2006-1656	LHLEP435-06	Canadian Forest Service, Pacific Forestry Centre	Canada	KJ392368
Adelphagrotis stellaris	BOLD:AAC2434	UBC-2007-0773	LBCS265-07	Royal British Columbia Museum	Canada	FJ412133
Admetovis oxymorus	BOLD:AAD7455	10-JDWBC-5440	LBCH5440-10	Royal British Columbia Museum	Canada	HM867488
Admetovis oxymorus	BOLD:AAD7455	10-JDWBC-5696	LBCH5696-10	Research Collection of Jeremy deWaard	Canada	HM867765
Admetovis oxymorus	BOLD:AAD7455	10-JDWBC-6013	LBCH6013-10	Research Collection of Jeremy deWaard	Canada	HM868105
Admetovis oxymorus	BOLD:AAD7455	NOC14626	RDNMF540-08	Canadian National Collection of Insects, Arachnids and Nematodes	Canada	KJ387876
Admetovis similaris	BOLD:AAB7673	10-JDWBC-5083	LBCH5083-10	Royal British Columbia Museum	Canada	HM867097
Afotella cylindrica	BOLD:AAE6413	CNC LEP00052378	RDNMG554-08	Canadian National Collection of Insects, Arachnids and Nematodes	Canada	KJ392966
Afotella cylindrica	BOLD:AAE6413	CNC LEP00052379	RDNMG555-08	Canadian National Collection of Insects, Arachnids and Nematodes	Canada	KJ387084
Afotella cylindrica	BOLD:AAE6413	UASM58530	RDMAB551-06	University of Alberta, Strickland Museum of Entomology	Canada	KJ384411
Agnorisma badinodis	BOLD:AAD4960	05-NCCC-515	LNC515-06	Biodiversity Institute of Ontario	United States	KJ383805
Agnorisma badinodis	BOLD:AAD4960	06-JKA-0165	LSEU165-06	Biodiversity Institute of Ontario	United States	KJ388492
Agnorisma badinodis	BOLD:AAD4960	10MA-0019	MJMSL019-10	Biodiversity Institute of Ontario	United States	HQ964369
Agnorisma badinodis	BOLD:AAD4960	10-NCCC-495	LNCC400-10	Research Collection of J. B. Sullivan	United States	JF855478
Agnorisma badinodis	BOLD:AAD4960	10-NCCC-496	LNCC401-10	Research Collection of J. B. Sullivan	United States	JF855479
Agnorisma badinodis	BOLD:AAD4960	CNC LEP00052876	RDNMG752-08	Canadian National Collection of Insects, Arachnids and Nematodes	United States	KJ390949
Agnorisma badinodis	BOLD:AAD4960	JRLAA-024	JRLAA024-09	Biodiversity Institute of Ontario	United States	HM423511
Agnorisma badinodis	BOLD:AAD4960	MDOK-0620	LPOKA620-09	Biodiversity Institute of Ontario	United States	KJ385332
Agnorisma badinodis	BOLD:AAD4960	MDOK-0651	LPOKA651-09	Biodiversity Institute of Ontario	United States	KJ393680
Agnorisma badinodis	BOLD:AAD4960	MDOK-0671	LPOKA671-09	Biodiversity Institute of Ontario	United States	KJ388637
Agnorisma badinodis	BOLD:AAD4960	MDOK-1520	LPOKA1040-09	Biodiversity Institute of Ontario	United States	GU799700
Agnorisma badinodis	BOLD:AAD4960	MDOK-3713	LPOKD634-09	Biodiversity Institute of Ontario	United States	HM388099
Agnorisma badinodis	BOLD:AAD4960	TDWG-0064	MJMSL147-10	Biodiversity Institute of Ontario	United States	HQ964483
Agnorisma bugrai	BOLD:AAB0245	0102-ONT-0050	XAI050-05	Biodiversity Institute of Ontario	Canada	KJ381549
Agnorisma bugrai	BOLD:AAB0245	0102-ONT-0051	XAI051-05	Biodiversity Institute of Ontario	Canada	KJ383269
Agnorisma bugrai	BOLD:AAB0245	04HBL007384	XAD384-04	Biodiversity Institute of Ontario	Canada	GU438714
Agnorisma bugrai	BOLD:AAB0245	CGWC-2006	LOWCC126-05	Biodiversity Institute of Ontario	Canada	KJ389850
Agnorisma bugrai	BOLD:AAB0245	CGWC-2007	LOWCC127-05	Biodiversity Institute of Ontario	Canada	KJ386972
Agnorisma bugrai	BOLD:AAB0245	CGWC-2008	LOWCC128-05	Biodiversity Institute of Ontario	Canada	KJ391992
Agnorisma bugrai	BOLD:AAB0245	CGWC-2009	LOWCC129-05	Biodiversity Institute of Ontario	Canada	KJ384541
Agnorisma bugrai	BOLD:AAB0245	CGWC-2010	LOWCC130-05	Biodiversity Institute of Ontario	Canada	KJ386619
Agnorisma bugrai	BOLD:AAB0245	CGWC-2011	LOWCC131-05	Biodiversity Institute of Ontario	Canada	KJ386170
Agnorisma bugrai	BOLD:AAB0245	CGWC-2012	LOWCC132-05	Biodiversity Institute of Ontario	Canada	KJ383958
Agnorisma bugrai	BOLD:AAB0245	CGWC-2013	LOWCC133-05	Biodiversity Institute of Ontario	Canada	KJ391861
Agnorisma bugrai	BOLD:AAB0245	CGWC-2014	LOWCC134-05	Biodiversity Institute of Ontario	Canada	KJ390501
Agnorisma bugrai	BOLD:AAB0245	CGWC-2015	LOWCC135-05	Biodiversity Institute of Ontario	Canada	KJ389389
Agnorisma bugrai	BOLD:AAB0245	CGWC-2016	LOWCC136-05	Biodiversity Institute of Ontario	Canada	KJ385009
Agnorisma bugrai	BOLD:AAB0245	CGWC-2017	LOWCC137-05	Biodiversity Institute of Ontario	Canada	KJ392864
Agnorisma bugrai	BOLD:AAB0245	CGWC-2018	LOWCC138-05	Biodiversity Institute of Ontario	Canada	KJ388672
Agnorisma bugrai	BOLD:AAB0245	CGWC-2019	LOWCC139-05	Biodiversity Institute of Ontario	Canada	KJ388805
Agnorisma bugrai	BOLD:AAB0245	CGWC-2020	LOWCC140-05	Biodiversity Institute of Ontario	Canada	KJ390304
Agnorisma bugrai	BOLD:AAB0245	CGWC-2021	LOWCC141-05	Biodiversity Institute of Ontario	Canada	KJ388709
Agnorisma bugrai	BOLD:AAB0245	CGWC-2022	LOWCC142-05	Biodiversity Institute of Ontario	Canada	KJ389118
Agnorisma bugrai	BOLD:AAB0245	CGWC-2023	LOWCC143-05	Biodiversity Institute of Ontario	Canada	KJ383572
Agnorisma bugrai	BOLD:AAB0245	CGWC-2024	LOWCC144-05	Biodiversity Institute of Ontario	Canada	KJ390767
Agnorisma bugrai	BOLD:AAB0245	CGWC-2025	LOWCC145-05	Biodiversity Institute of Ontario	Canada	KJ384891
Agnorisma bugrai	BOLD:AAB0245	CGWC-2026	LOWCC146-05	Biodiversity Institute of Ontario	Canada	KJ386861
Agnorisma bugrai	BOLD:AAB0245	CGWC-3319	LOWCD499-06	Biodiversity Institute of Ontario	Canada	KJ383632
Agnorisma bugrai	BOLD:AAB0245	CGWC-3621	LOWCD801-06	Biodiversity Institute of Ontario	Canada	KJ385250
Agnorisma bugrai	BOLD:AAB0245	CGWC-3622	LOWCD802-06	Biodiversity Institute of Ontario	Canada	KJ384596
Agnorisma bugrai	BOLD:AAB0245	CGWC-3623	LOWCD803-06	Biodiversity Institute of Ontario	Canada	KJ387263
Agnorisma bugrai	BOLD:AAB0245	CGWC-3626	LOWCD806-06	Biodiversity Institute of Ontario	Canada	KJ387719
Agnorisma bugrai	BOLD:AAB0245	CGWC-3627	LOWCD807-06	Biodiversity Institute of Ontario	Canada	KJ392488
Agnorisma bugrai	BOLD:AAB0245	CGWC-3628	LOWCD808-06	Biodiversity Institute of Ontario	Canada	KJ382093
Agnorisma bugrai	BOLD:AAB0245	CGWC-3629	LOWCD809-06	Biodiversity Institute of Ontario	Canada	KJ392722
Agnorisma bugrai	BOLD:AAB0245	moth2583.02	PHMO393-03	Biodiversity Institute of Ontario	Canada	GU094403
Agnorisma bugrai	BOLD:AAB0245	moth2654.02	PHMO394-03	Biodiversity Institute of Ontario	Canada	GU094404
Agriopodes fallax	BOLD:AAB6889	0102-ONT-0039	XAI039-05	Biodiversity Institute of Ontario	Canada	KJ392846
Agriopodes fallax	BOLD:AAB6889	04HBL005606	XAB606-04		Canada	KJ381867
Agriopodes fallax	BOLD:AAB6889	04HBL006797	XAC797-04	Biodiversity Institute of Ontario	Canada	GU092988
Agriopodes fallax	BOLD:AAB6889	04HBL00822	PHMNB596-04	Biodiversity Institute of Ontario	Canada	GU438041
Agriopodes fallax	BOLD:AAB6889	09BBELE-2029	BBLPE029-09	Biodiversity Institute of Ontario	Canada	HM415632
Agriopodes fallax	BOLD:AAB6889	09BBELE-2272	BBLPE272-09	Biodiversity Institute of Ontario	Canada	HM415870
Agriopodes fallax	BOLD:AAB6889	2005-ONT-146	XAF497-05	Biodiversity Institute of Ontario	Canada	GU091536
Agriopodes fallax	BOLD:AAB6889	2005-ONT-403	XAF754-05	Biodiversity Institute of Ontario	Canada	GU091535
Agriopodes fallax	BOLD:AAB6889	DH010150	RDLQB064-05	Research Collection of Daniel Handfield	Canada	KJ390981
Agriopodes fallax	BOLD:AAB6889	DH010151	RDLQB065-05	Research Collection of Daniel Handfield	Canada	KJ383333
Agriopodes fallax	BOLD:AAB6889	Moth4561.03	XAE561-04	Biodiversity Institute of Ontario	Canada	GU092198
Agriopodes fallax	BOLD:AAB6889	moth772.01	PHMO133-03	Biodiversity Institute of Ontario	Canada	GU094409
Agriopodes fallax	BOLD:AAB6889	moth829.01	PHMO147-03	Biodiversity Institute of Ontario	Canada	GU094410
Agriopodes fallax	BOLD:AAB6889	PPBP-0355	LPSO355-08	Biodiversity Institute of Ontario	Canada	KJ389040
Agriopodes fallax	BOLD:AAB6889	PPBP-2351	LPSOC352-08	Biodiversity Institute of Ontario	Canada	KJ392228
Agriopodes geminata	BOLD:AAB6889	NOC14535	RDNMF449-08	Canadian National Collection of Insects, Arachnids and Nematodes	Canada	KJ392017
Agrochola lota	BOLD:AAC0283	NOC14573	RDNMF487-08	Canadian National Collection of Insects, Arachnids and Nematodes	Canada	KJ392019
Agrochola pulchella	BOLD:AAF7887	NOC14313	RDNMF227-08	Canadian National Collection of Insects, Arachnids and Nematodes	Canada	KJ385959
Agrochola pulchella	BOLD:AAH6129	10-JDWBC-2463	LBCH2463-10	Research Collection of Jeremy deWaard	Canada	HM864233
Agrochola pulchella	BOLD:AAH6129	10-JDWBC-2511	LBCH2511-10	Research Collection of Jeremy deWaard	Canada	HM864286
Agrochola purpurea	BOLD:AAC1554	NOC14577	RDNMF491-08	Canadian National Collection of Insects, Arachnids and Nematodes	Canada	KJ386162
Agrochola purpurea	BOLD:AAC1554	NOC14578	RDNMF492-08	Canadian National Collection of Insects, Arachnids and Nematodes	Canada	KJ385393
Agrotis antica	BOLD:ACE9952	08-JDWBC-0378	LBCG378-08	Research Collection of Jeremy deWaard	Canada	KJ391273
Agrotis arenarius	BOLD:ACF2766	CNC LEP00052223	RDNMG399-08	Canadian National Collection of Insects, Arachnids and Nematodes	Canada	KJ382200
Agrotis arenarius	BOLD:ACF2766	CNC LEP00052224	RDNMG400-08	Canadian National Collection of Insects, Arachnids and Nematodes	Canada	KJ386661
Agrotis arenarius	BOLD:ACF2766	NOC14163	RDNMF077-08	Canadian National Collection of Insects, Arachnids and Nematodes	Canada	KJ387104
Agrotis daedalus	BOLD:AAF1591	NOC14127	RDNMF041-08	Canadian National Collection of Insects, Arachnids and Nematodes	Canada	KJ386949
Agrotis gladiaria	BOLD:ACF0067	04HBL007369	XAD369-04	Biodiversity Institute of Ontario	Canada	GU438717
Agrotis gladiaria	BOLD:ACF0067	04HBL007377	XAD377-04	Biodiversity Institute of Ontario	Canada	GU438720
Agrotis gladiaria	BOLD:ACF0067	04HBL007378	XAD378-04	Biodiversity Institute of Ontario	Canada	GU438719
Agrotis gladiaria	BOLD:ACF0067	04HBL007380	XAD380-04	Biodiversity Institute of Ontario	Canada	GU438718
Agrotis gladiaria	BOLD:ACF0067	04HBL007381	XAD381-04	Biodiversity Institute of Ontario	Canada	GU438716
Agrotis gladiaria	BOLD:ACF0067	04HBL007385	XAD385-04	Biodiversity Institute of Ontario	Canada	GU438715
Agrotis gladiaria	BOLD:ACF0067	04HBL007387	XAD387-04	Biodiversity Institute of Ontario	Canada	GU438722
Agrotis gladiaria	BOLD:ACF0067	04HBL007435	XAD435-04	Biodiversity Institute of Ontario	Canada	GU438721
Agrotis gladiaria	BOLD:ACF0067	2005-ONT-1937	XAH354-05	Biodiversity Institute of Ontario	Canada	GU090277
Agrotis gladiaria	BOLD:ACF0067	2005-ONT-1944	XAH361-05	Biodiversity Institute of Ontario	Canada	GU090278
Agrotis gladiaria	BOLD:ACF0067	2005-ONT-1974	XAH391-05	Biodiversity Institute of Ontario	Canada	GU090279
Agrotis gladiaria	BOLD:ACF0067	2005-ONT-1995	XAH412-05	Biodiversity Institute of Ontario	Canada	GU090280
Agrotis gladiaria	BOLD:ACF0067	2005-ONT-2042	XAH459-05	Biodiversity Institute of Ontario	Canada	GU090282
Agrotis gladiaria	BOLD:ACF0067	2005-ONT-2043	XAH460-05	Biodiversity Institute of Ontario	Canada	GU090281
Agrotis gladiaria	BOLD:ACF0067	moth2570.02	PHMO331-03	Biodiversity Institute of Ontario	Canada	GU094411
Agrotis gladiaria	BOLD:ACF0067	moth2615.02	PHMO340-03	Biodiversity Institute of Ontario	Canada	GU094412
Agrotis gravis	BOLD:AAE4279	CNC LEP00052229	RDNMG405-08	Canadian National Collection of Insects, Arachnids and Nematodes	Canada	KJ381696
Agrotis ipsilon	BOLD:AAA3364	04HBL005667	XAB667-04	Biodiversity Institute of Ontario	Canada	GU093703
Agrotis ipsilon	BOLD:AAA3364	04HBL005677	XAB677-04	Biodiversity Institute of Ontario	Canada	GU093705
Agrotis ipsilon	BOLD:AAA3364	04HBL005690	XAB690-04	Biodiversity Institute of Ontario	Canada	GU093704
Agrotis ipsilon	BOLD:AAA3364	04HBL005709	XAB709-04	Biodiversity Institute of Ontario	Canada	GU093707
Agrotis ipsilon	BOLD:AAA3364	04HBL005710	XAB710-04	Biodiversity Institute of Ontario	Canada	GU093706
Agrotis ipsilon	BOLD:AAA3364	04HBL005750	XAB750-04	Biodiversity Institute of Ontario	Canada	GU093700
Agrotis ipsilon	BOLD:AAA3364	04HBL005774	XAB774-04	Biodiversity Institute of Ontario	Canada	GU093701
Agrotis ipsilon	BOLD:AAA3364	04HBL005775	XAB775-04	Biodiversity Institute of Ontario	Canada	GU093702
Agrotis ipsilon	BOLD:AAA3364	04HBL006035	XAC035-04	Biodiversity Institute of Ontario	Canada	GU092989
Agrotis ipsilon	BOLD:AAA3364	04HBL007374	XAD374-04	Biodiversity Institute of Ontario	Canada	GU438723
Agrotis ipsilon	BOLD:AAA3364	04HBL007508	XAD508-04	Biodiversity Institute of Ontario	Canada	GU438724
Agrotis ipsilon	BOLD:AAA3364	04HBL007741	PHMNB276-04	Biodiversity Institute of Ontario	Canada	GU438042
Agrotis ipsilon	BOLD:AAA3364	04HBL007751	PHMNB286-04	Biodiversity Institute of Ontario	Canada	GU438043
Agrotis ipsilon	BOLD:AAA3364	05-NBSTA-095	MNBB179-05	Biodiversity Institute of Ontario	Canada	GU094908
Agrotis ipsilon	BOLD:AAA3364	05-NBSTA-290	MNBB374-05	Biodiversity Institute of Ontario	Canada	GU094905
Agrotis ipsilon	BOLD:AAA3364	05-NBSTA-344	MNBB428-05	Biodiversity Institute of Ontario	Canada	GU094909
Agrotis ipsilon	BOLD:AAA3364	05-NBSTA-390	MNBB474-05	Biodiversity Institute of Ontario	Canada	GU094903
Agrotis ipsilon	BOLD:AAA3364	05-NBSTA-392	MNBB476-05	Biodiversity Institute of Ontario	Canada	GU094907
Agrotis ipsilon	BOLD:AAA3364	05-NBSTA-393	MNBB477-05	Biodiversity Institute of Ontario	Canada	GU094906
Agrotis ipsilon	BOLD:AAA3364	05-NBSTA-466	MNBB550-05	Biodiversity Institute of Ontario	Canada	GU094904
Agrotis ipsilon	BOLD:AAA3364	08MZPP-102	LPSOD1045-09	Biodiversity Institute of Ontario	Canada	KJ388607
Agrotis ipsilon	BOLD:AAA3364	09BBELE-0543	BBLEC543-09	Biodiversity Institute of Ontario	Canada	HM414837
Agrotis ipsilon	BOLD:AAA3364	09BBELE-1033	BBLPC033-09	Biodiversity Institute of Ontario	Canada	HM436275
Agrotis ipsilon	BOLD:AAA3364	09BBELE-1508	BBLPC508-09	Biodiversity Institute of Ontario	Canada	HM415317
Agrotis ipsilon	BOLD:AAA3364	10PROBE-21912	PHLCH800-11	Biodiversity Institute of Ontario	Canada	KJ390839
Agrotis ipsilon	BOLD:AAA3364	10PROBE-25723	JGLL060-10	Biodiversity Institute of Ontario	Canada	HQ961652
Agrotis ipsilon	BOLD:AAA3364	10PROBE-25724	JGLL061-10	Biodiversity Institute of Ontario	Canada	HQ961653
Agrotis ipsilon	BOLD:AAA3364	10PROBE-25725	JGLL062-10	Biodiversity Institute of Ontario	Canada	HQ961654
Agrotis ipsilon	BOLD:AAA3364	2005-ONT-2198	XAH615-05	Biodiversity Institute of Ontario	Canada	GU090285
Agrotis ipsilon	BOLD:AAA3364	2005-ONT-2221	XAH638-05	Biodiversity Institute of Ontario	Canada	GU090283
Agrotis ipsilon	BOLD:AAA3364	2005-ONT-2250	XAH667-05	Biodiversity Institute of Ontario	Canada	GU090284
Agrotis ipsilon	BOLD:AAA3364	2006-ONT-0813	XAJ813-06	Biodiversity Institute of Ontario	Canada	KJ386219
Agrotis ipsilon	BOLD:AAA3364	AVBC 175-10	LALPA175-10	Biodiversity Institute of Ontario	Canada	JF852614
Agrotis ipsilon	BOLD:AAA3364	BL1248	BLTIB830-08	University of Guelph	Canada	KJ393618
Agrotis ipsilon	BOLD:AAA3364	BL817	BLTIB545-08	University of Guelph	Canada	KJ388550
Agrotis ipsilon	BOLD:AAA3364	CHU06-COL-007	MHCOL007-07	Biodiversity Institute of Ontario	Canada	KJ383690
Agrotis ipsilon	BOLD:AAA3364	CHU06-COL-107	MHCOL107-07	Biodiversity Institute of Ontario	Canada	KJ384309
Agrotis ipsilon	BOLD:AAA3364	CHU06-COL-113	MHCOL113-07	Biodiversity Institute of Ontario	Canada	KJ384054
Agrotis ipsilon	BOLD:AAA3364	CHU06-COL-114	MHCOL114-07	Biodiversity Institute of Ontario	Canada	KJ382964
Agrotis ipsilon	BOLD:AAA3364	CHU06-COL-156	MHCOL156-07	Biodiversity Institute of Ontario	Canada	KJ388780
Agrotis ipsilon	BOLD:AAA3364	CHU06-COL-167	MHCOL167-07	Biodiversity Institute of Ontario	Canada	KJ386140
Agrotis ipsilon	BOLD:AAA3364	CHU06-COL-284	MHCOL284-07	Biodiversity Institute of Ontario	Canada	KJ382757
Agrotis ipsilon	BOLD:AAA3364	CHU06-COL-360	MHCOL360-07	Biodiversity Institute of Ontario	Canada	KJ391341
Agrotis ipsilon	BOLD:AAA3364	CHU06-COL-366	MHCOL366-07	Biodiversity Institute of Ontario	Canada	KJ381787
Agrotis ipsilon	BOLD:AAA3364	CHU06-COL-368	MHCOL368-07	Biodiversity Institute of Ontario	Canada	KJ388115
Agrotis ipsilon	BOLD:AAA3364	CHU06-LEP-015	MHLEP015-07	Biodiversity Institute of Ontario	Canada	KJ390064
Agrotis ipsilon	BOLD:AAA3364	CHU06-LEP-078	MHLEP078-07	Biodiversity Institute of Ontario	Canada	KJ392255
Agrotis ipsilon	BOLD:AAA3364	CHU06-LEP-085	MHLEP085-07	Biodiversity Institute of Ontario	Canada	KJ388585
Agrotis ipsilon	BOLD:AAA3364	CHU06-LEP-093	MHLEP093-07	Biodiversity Institute of Ontario	Canada	KJ384723
Agrotis ipsilon	BOLD:AAA3364	DH011971	RDLQF818-06	Research Collection of Daniel Handfield	Canada	KJ386488
Agrotis ipsilon	BOLD:AAA3364	MNBTT-420	TTMNB420-06	Biodiversity Institute of Ontario	Canada	KJ387751
Agrotis ipsilon	BOLD:AAA3364	MNBTT-421	TTMNB421-06	Biodiversity Institute of Ontario	Canada	KJ387512
Agrotis ipsilon	BOLD:AAA3364	moth252.01	PMG086-03	Biodiversity Institute of Ontario	Canada	AF549736
Agrotis ipsilon	BOLD:AAA3364	moth899.01	PHMO170-03	Biodiversity Institute of Ontario	Canada	GU094413
Agrotis ipsilon	BOLD:AAA3364	PPBP-0022	LPSO022-08	Biodiversity Institute of Ontario	Canada	KJ383711
Agrotis ipsilon	BOLD:AAA3364	UBC-2007-0051	LBCS028-07	Royal British Columbia Museum	Canada	FJ412142
Agrotis ipsilon	BOLD:AAA3364	UBC-2007-0565	LBCS184-07	Research Collection of Jeremy deWaard	Canada	FJ412141
Agrotis ipsilon	BOLD:AAA3364	UBC-2007-0758	LBCS250-07	Research Collection of Jeremy deWaard	Canada	FJ412140
Agrotis obliqua	BOLD:ABZ7027	04HBL003258	LCH258-04	Biodiversity Institute of Ontario	Canada	KJ386510
Agrotis obliqua	BOLD:ABZ7027	08BBLEP-00171	LPSOD392-09	Biodiversity Institute of Ontario	Canada	KJ384806
Agrotis obliqua	BOLD:ABZ7027	DH005366	RDLQ685-07	Research Collection of Daniel Handfield	Canada	KJ382556
Agrotis obliqua	BOLD:ABZ7027	DH012661	RDLQG393-06	Research Collection of Daniel Handfield	Canada	KJ385478
Agrotis obliqua	BOLD:ABZ7027	DH012662	RDLQG394-06	Research Collection of Daniel Handfield	Canada	KJ390387
Agrotis obliqua	BOLD:ABZ7027	DH012663	RDLQG395-06	Research Collection of Daniel Handfield	Canada	KJ384238
Agrotis obliqua	BOLD:ABZ7027	NOC14286	RDNMF200-08	Canadian National Collection of Insects, Arachnids and Nematodes	Canada	KJ385929
Agrotis obliqua	BOLD:ABZ7027	UASM106934	RDMAB1000-09	University of Alberta, Strickland Museum of Entomology	Canada	KJ383710
Agrotis obliqua	BOLD:ABZ7027	UASM106935	RDMAB1001-09	University of Alberta, Strickland Museum of Entomology	Canada	KJ384942
Agrotis obliqua	BOLD:ABZ7027	UASM41684	RDMAB355-05	University of Alberta, Strickland Museum of Entomology	Canada	KJ393681
Agrotis obliqua	BOLD:ABZ7027	UASM56943	RDMAB352-05	University of Alberta, Strickland Museum of Entomology	Canada	KJ386109
Agrotis obliqua	BOLD:ABZ7027	UASM57445	RDMAB349-05	University of Alberta, Strickland Museum of Entomology	Canada	KJ382226
Agrotis obliqua	BOLD:ACE9952	08BBLEP-03638	LPABB373-08	Biodiversity Institute of Ontario	Canada	KJ391194
Agrotis obliqua	BOLD:ACE9952	08-JDWBC-3030	LBCG3030-09	Royal British Columbia Museum	Canada	HQ682755
Agrotis obliqua	BOLD:ACE9952	10BBCLP-1611	BBLPB612-10	Biodiversity Institute of Ontario	Canada	JF842606
Agrotis obliqua	BOLD:ACE9952	10BBCLP-1718	BBLPB719-10	Biodiversity Institute of Ontario	Canada	JF842710
Agrotis obliqua	BOLD:ACE9952	10BBCLP-1843	BBLPB844-10	Biodiversity Institute of Ontario	Canada	JF842831
Agrotis obliqua	BOLD:ACE9952	HLC-22873	LBCD053-05	Biodiversity Institute of Ontario	Canada	KJ382916
Agrotis obliqua	BOLD:ACE9952	LEP037862	RDNME438-08	Canadian National Collection of Insects, Arachnids and Nematodes	Canada	KJ384578
Agrotis obliqua	BOLD:ACE9952	LEP037863	RDNME439-08	Canadian National Collection of Insects, Arachnids and Nematodes	Canada	KJ385411
Agrotis orthogonia	BOLD:ABZ7032	CNC LEP00052225	RDNMG401-08	Canadian National Collection of Insects, Arachnids and Nematodes	Canada	KJ389557
Agrotis orthogonia	BOLD:ABZ7032	CNC LEP00052226	RDNMG402-08	Canadian National Collection of Insects, Arachnids and Nematodes	Canada	KJ381632
Agrotis rileyana	BOLD:ACF3230	CNC LEP00053003	RDNMG879-08	Canadian National Collection of Insects, Arachnids and Nematodes	Canada	KJ381428
Agrotis rileyana	BOLD:ACF3230	CNC LEP00053004	RDNMG880-08	Canadian National Collection of Insects, Arachnids and Nematodes	Canada	KJ392945
Agrotis rileyana	BOLD:ACF3230	UASM58615	RDMAB594-06	University of Alberta, Strickland Museum of Entomology	Canada	KJ391104
Agrotis rileyana	BOLD:ACF3230	UASM77794	RDMAB306-05	University of Alberta, Strickland Museum of Entomology	Canada	KJ385780
Agrotis robustior	BOLD:ACF3665	NOC14288	RDNMF202-08	Canadian National Collection of Insects, Arachnids and Nematodes	Canada	KJ388486
Agrotis robustior	BOLD:ACF3665	NOC14289	RDNMF203-08	Canadian National Collection of Insects, Arachnids and Nematodes	Canada	KJ389875
Agrotis robustior	BOLD:ACF3665	NOC14416	RDNMF330-08	Canadian National Collection of Insects, Arachnids and Nematodes	Canada	KJ384777
Agrotis robustior	BOLD:ACF3665	NOC14417	RDNMF331-08	Canadian National Collection of Insects, Arachnids and Nematodes	Canada	KJ391186
Agrotis ruta	BOLD:AAA1629	06-PROBE-0044	LCHIP024-07	Biodiversity Institute of Ontario	Canada	KJ388940
Agrotis ruta	BOLD:AAA1629	06-PROBE-2576	LCHIP095-07	Biodiversity Institute of Ontario	Canada	KJ388964
Agrotis ruta	BOLD:AAA1629	06-PROBE-2577	LCHIP096-07	Biodiversity Institute of Ontario	Canada	KJ381278
Agrotis ruta	BOLD:AAA1629	06-PROBE-2578	LCHIP097-07	Biodiversity Institute of Ontario	Canada	KJ382678
Agrotis ruta	BOLD:AAA1629	06-PROBE-2609	LCHIP112-07	Biodiversity Institute of Ontario	Canada	KJ389148
Agrotis ruta	BOLD:AAA1629	06-PROBE-2659	LCHIP128-07	Biodiversity Institute of Ontario	Canada	KJ392993
Agrotis ruta	BOLD:AAA1629	07PROBE-10432	LCHP747-07	Biodiversity Institute of Ontario	Canada	KJ387399
Agrotis ruta	BOLD:AAA1629	07PROBE-10447	LCHP762-07	Biodiversity Institute of Ontario	Canada	KJ384768
Agrotis ruta	BOLD:AAA1629	07WNP-10100	LCHQ208-08	Biodiversity Institute of Ontario	Canada	KJ388811
Agrotis ruta	BOLD:AAA1629	07WNP-10101	LCHQ209-08	Biodiversity Institute of Ontario	Canada	KJ387038
Agrotis ruta	BOLD:AAA1629	07WNP-10102	LCHQ210-08	Biodiversity Institute of Ontario	Canada	KJ393592
Agrotis ruta	BOLD:AAA1629	07WNP-10103	LCHQ211-08	Biodiversity Institute of Ontario	Canada	KJ387861
Agrotis ruta	BOLD:AAA1629	07WNP-10104	LCHQ212-08	Biodiversity Institute of Ontario	Canada	KJ393873
Agrotis ruta	BOLD:AAA1629	07WNP-10105	LCHQ213-08	Biodiversity Institute of Ontario	Canada	KJ382545
Agrotis ruta	BOLD:AAA1629	07WNP-10106	LCHQ214-08	Biodiversity Institute of Ontario	Canada	KJ390765
Agrotis ruta	BOLD:AAA1629	07WNP-10107	LCHQ215-08	Biodiversity Institute of Ontario	Canada	KJ383738
Agrotis ruta	BOLD:AAA1629	07WNP-10108	LCHQ216-08	Biodiversity Institute of Ontario	Canada	KJ386481
Agrotis ruta	BOLD:AAA1629	07WNP-10109	LCHQ217-08	Biodiversity Institute of Ontario	Canada	KJ383523
Agrotis ruta	BOLD:AAA1629	07WNP-10110	LCHQ218-08	Biodiversity Institute of Ontario	Canada	KJ389134
Agrotis ruta	BOLD:AAA1629	07WNP-10111	LCHQ219-08	Biodiversity Institute of Ontario	Canada	KJ390524
Agrotis ruta	BOLD:AAA1629	07WNP-10112	LCHQ220-08	Biodiversity Institute of Ontario	Canada	KJ388903
Agrotis ruta	BOLD:AAA1629	07WNP-10113	LCHQ221-08	Biodiversity Institute of Ontario	Canada	KJ382025
Agrotis ruta	BOLD:AAA1629	07WNP-10114	LCHQ222-08	Biodiversity Institute of Ontario	Canada	KJ389317
Agrotis ruta	BOLD:AAA1629	07WNP-10115	LCHQ223-08	Biodiversity Institute of Ontario	Canada	KJ388658
Agrotis ruta	BOLD:AAA1629	07WNP-10116	LCHQ224-08	Biodiversity Institute of Ontario	Canada	KJ383207
Agrotis ruta	BOLD:AAA1629	07WNP-10129	LCHQ237-08	Biodiversity Institute of Ontario	Canada	KJ383415
Agrotis ruta	BOLD:AAA1629	07WNP-10130	LCHQ238-08	Biodiversity Institute of Ontario	Canada	KJ388973
Agrotis ruta	BOLD:AAA1629	07WNP-10131	LCHQ239-08	Biodiversity Institute of Ontario	Canada	KJ386283
Agrotis ruta	BOLD:AAA1629	07WNP-10132	LCHQ240-08	Biodiversity Institute of Ontario	Canada	KJ391711
Agrotis ruta	BOLD:AAA1629	07WNP-10133	LCHQ241-08	Biodiversity Institute of Ontario	Canada	KJ382783
Agrotis ruta	BOLD:AAA1629	07WNP-10134	LCHQ242-08	Biodiversity Institute of Ontario	Canada	KJ388989
Agrotis ruta	BOLD:AAA1629	07WNP-10135	LCHQ243-08	Biodiversity Institute of Ontario	Canada	KJ392844
Agrotis ruta	BOLD:AAA1629	07WNP-10136	LCHQ244-08	Biodiversity Institute of Ontario	Canada	KJ389866
Agrotis ruta	BOLD:AAA1629	07WNP-10138	LCHQ246-08	Biodiversity Institute of Ontario	Canada	KJ389744
Agrotis ruta	BOLD:AAA1629	07WNP-10139	LCHQ247-08	Biodiversity Institute of Ontario	Canada	KJ381930
Agrotis ruta	BOLD:AAA1629	07WNP-10140	LCHQ248-08	Biodiversity Institute of Ontario	Canada	KJ388999
Agrotis ruta	BOLD:AAA1629	07WNP-10141	LCHQ249-08	Biodiversity Institute of Ontario	Canada	KJ386906
Agrotis ruta	BOLD:AAA1629	07WNP-10142	LCHQ250-08	Biodiversity Institute of Ontario	Canada	KJ392319
Agrotis ruta	BOLD:AAA1629	07WNP-10143	LCHQ251-08	Biodiversity Institute of Ontario	Canada	KJ383241
Agrotis ruta	BOLD:AAA1629	07WNP-10144	LCHQ252-08	Biodiversity Institute of Ontario	Canada	KJ383437
Agrotis ruta	BOLD:AAA1629	07WNP-10145	LCHQ253-08	Biodiversity Institute of Ontario	Canada	KJ381904
Agrotis ruta	BOLD:AAA1629	07WNP-10146	LCHQ254-08	Biodiversity Institute of Ontario	Canada	KJ386364
Agrotis ruta	BOLD:AAA1629	07WNP-10147	LCHQ255-08	Biodiversity Institute of Ontario	Canada	KJ392278
Agrotis ruta	BOLD:AAA1629	07WNP-10148	LCHQ256-08	Biodiversity Institute of Ontario	Canada	KJ393556
Agrotis ruta	BOLD:AAA1629	07WNP-10149	LCHQ257-08	Biodiversity Institute of Ontario	Canada	KJ391123
Agrotis ruta	BOLD:AAA1629	07WNP-10150	LCHQ258-08	Biodiversity Institute of Ontario	Canada	KJ381641
Agrotis ruta	BOLD:AAA1629	07WNP-10151	LCHQ259-08	Biodiversity Institute of Ontario	Canada	KJ393115
Agrotis ruta	BOLD:AAA1629	07WNP-10152	LCHQ260-08	Biodiversity Institute of Ontario	Canada	KJ385758
Agrotis ruta	BOLD:AAA1629	07WNP-10153	LCHQ261-08	Biodiversity Institute of Ontario	Canada	KJ383346
Agrotis ruta	BOLD:AAA1629	07WNP-10155	LCHQ263-08	Biodiversity Institute of Ontario	Canada	KJ385105
Agrotis ruta	BOLD:AAA1629	07WNP-10156	LCHQ264-08	Biodiversity Institute of Ontario	Canada	KJ387686
Agrotis ruta	BOLD:AAA1629	07WNP-10157	LCHQ265-08	Biodiversity Institute of Ontario	Canada	KJ391549
Agrotis ruta	BOLD:AAA1629	07WNP-10158	LCHQ266-08	Biodiversity Institute of Ontario	Canada	KJ381964
Agrotis ruta	BOLD:AAA1629	07WNP-10159	LCHQ267-08	Biodiversity Institute of Ontario	Canada	KJ382771
Agrotis ruta	BOLD:AAA1629	07WNP-10160	LCHQ268-08	Biodiversity Institute of Ontario	Canada	KJ393451
Agrotis ruta	BOLD:AAA1629	07WNP-10162	LCHQ270-08	Biodiversity Institute of Ontario	Canada	KJ384396
Agrotis ruta	BOLD:AAA1629	07WNP-10199	LCHQ307-08	Biodiversity Institute of Ontario	Canada	KJ392645
Agrotis ruta	BOLD:AAA1629	07WNP-10213	LCHQ321-08	Biodiversity Institute of Ontario	Canada	KJ383296
Agrotis ruta	BOLD:AAA1629	07WNP-10214	LCHQ322-08	Biodiversity Institute of Ontario	Canada	KJ394063
Agrotis ruta	BOLD:AAA1629	07WNP-10215	LCHQ323-08	Biodiversity Institute of Ontario	Canada	KJ384573
Agrotis ruta	BOLD:AAA1629	07WNP-10216	LCHQ324-08	Biodiversity Institute of Ontario	Canada	KJ382726
Agrotis ruta	BOLD:AAA1629	07WNP-10217	LCHQ325-08	Biodiversity Institute of Ontario	Canada	KJ390996
Agrotis ruta	BOLD:AAA1629	07WNP-10218	LCHQ326-08	Biodiversity Institute of Ontario	Canada	KJ393856
Agrotis ruta	BOLD:AAA1629	07WNP-10219	LCHQ327-08	Biodiversity Institute of Ontario	Canada	KJ393727
Agrotis ruta	BOLD:AAA1629	07WNP-10220	LCHQ328-08	Biodiversity Institute of Ontario	Canada	KJ390150
Agrotis ruta	BOLD:AAA1629	07WNP-10221	LCHQ329-08	Biodiversity Institute of Ontario	Canada	KJ393341
Agrotis ruta	BOLD:AAA1629	07WNP-10222	LCHQ330-08	Biodiversity Institute of Ontario	Canada	KJ394071
Agrotis ruta	BOLD:AAA1629	07WNP-10223	LCHQ331-08	Biodiversity Institute of Ontario	Canada	KJ393917
Agrotis ruta	BOLD:AAA1629	07WNP-10224	LCHQ332-08	Biodiversity Institute of Ontario	Canada	KJ392118
Agrotis ruta	BOLD:AAA1629	07WNP-10225	LCHQ333-08	Biodiversity Institute of Ontario	Canada	KJ391858
Agrotis ruta	BOLD:AAA1629	07WNP-10226	LCHQ334-08	Biodiversity Institute of Ontario	Canada	KJ390625
Agrotis ruta	BOLD:AAA1629	07WNP-10227	LCHQ335-08	Biodiversity Institute of Ontario	Canada	KJ383007
Agrotis ruta	BOLD:AAA1629	07WNP-10228	LCHQ336-08	Biodiversity Institute of Ontario	Canada	KJ382386
Agrotis ruta	BOLD:AAA1629	07WNP-10229	LCHQ337-08	Biodiversity Institute of Ontario	Canada	KJ385588
Agrotis ruta	BOLD:AAA1629	07WNP-10230	LCHQ338-08	Biodiversity Institute of Ontario	Canada	KJ392530
Agrotis ruta	BOLD:AAA1629	07WNP-10231	LCHQ339-08	Biodiversity Institute of Ontario	Canada	KJ392432
Agrotis ruta	BOLD:AAA1629	07WNP-10232	LCHQ340-08	Biodiversity Institute of Ontario	Canada	KJ385514
Agrotis ruta	BOLD:AAA1629	07WNP-10233	LCHQ341-08	Biodiversity Institute of Ontario	Canada	KJ385444
Agrotis ruta	BOLD:AAA1629	07WNP-10234	LCHQ342-08	Biodiversity Institute of Ontario	Canada	KJ382319
Agrotis ruta	BOLD:AAA1629	07WNP-10235	LCHQ343-08	Biodiversity Institute of Ontario	Canada	KJ391998
Agrotis ruta	BOLD:AAA1629	07WNP-10236	LCHQ344-08	Biodiversity Institute of Ontario	Canada	KJ390181
Agrotis ruta	BOLD:AAA1629	07WNP-10237	LCHQ345-08	Biodiversity Institute of Ontario	Canada	KJ389276
Agrotis ruta	BOLD:AAA1629	07WNP-10238	LCHQ346-08	Biodiversity Institute of Ontario	Canada	KJ381580
Agrotis ruta	BOLD:AAA1629	07WNP-10239	LCHQ347-08	Biodiversity Institute of Ontario	Canada	KJ381782
Agrotis ruta	BOLD:AAA1629	07WNP-10240	LCHQ348-08	Biodiversity Institute of Ontario	Canada	KJ392970
Agrotis ruta	BOLD:AAA1629	07WNP-10241	LCHQ349-08	Biodiversity Institute of Ontario	Canada	KJ382674
Agrotis ruta	BOLD:AAA1629	07WNP-10242	LCHQ350-08	Biodiversity Institute of Ontario	Canada	KJ388551
Agrotis ruta	BOLD:AAA1629	07WNP-10243	LCHQ351-08	Biodiversity Institute of Ontario	Canada	KJ384412
Agrotis ruta	BOLD:AAA1629	07WNP-10244	LCHQ352-08	Biodiversity Institute of Ontario	Canada	KJ393518
Agrotis ruta	BOLD:AAA1629	07WNP-10245	LCHQ353-08	Biodiversity Institute of Ontario	Canada	KJ393232
Agrotis ruta	BOLD:AAA1629	07WNP-10274	LCHQ382-08	Biodiversity Institute of Ontario	Canada	KJ382374
Agrotis ruta	BOLD:AAA1629	07WNP-10283	LCHQ391-08	Biodiversity Institute of Ontario	Canada	KJ388789
Agrotis ruta	BOLD:AAA1629	07WNP-10284	LCHQ392-08	Biodiversity Institute of Ontario	Canada	KJ385783
Agrotis ruta	BOLD:AAA1629	07WNP-10285	LCHQ393-08	Biodiversity Institute of Ontario	Canada	KJ393546
Agrotis ruta	BOLD:AAA1629	07WNP-10286	LCHQ394-08	Biodiversity Institute of Ontario	Canada	KJ391884
Agrotis ruta	BOLD:AAA1629	07WNP-10306	LCHQ414-08	Biodiversity Institute of Ontario	Canada	KJ390160
Agrotis ruta	BOLD:AAA1629	07WNP-10307	LCHQ415-08	Biodiversity Institute of Ontario	Canada	KJ382914
Agrotis ruta	BOLD:AAA1629	07WNP-10308	LCHQ416-08	Biodiversity Institute of Ontario	Canada	KJ384306
Agrotis ruta	BOLD:AAA1629	07WNP-10310	LCHQ418-08	Biodiversity Institute of Ontario	Canada	KJ387234
Agrotis ruta	BOLD:AAA1629	07WNP-10311	LCHQ419-08	Biodiversity Institute of Ontario	Canada	KJ382827
Agrotis ruta	BOLD:AAA1629	07WNP-10312	LCHQ420-08	Biodiversity Institute of Ontario	Canada	KJ388382
Agrotis ruta	BOLD:AAA1629	07WNP-10313	LCHQ421-08	Biodiversity Institute of Ontario	Canada	KJ388744
Agrotis ruta	BOLD:AAA1629	07WNP-10315	LCHQ423-08	Biodiversity Institute of Ontario	Canada	KJ383281
Agrotis ruta	BOLD:AAA1629	07WNP-10316	LCHQ424-08	Biodiversity Institute of Ontario	Canada	KJ389623
Agrotis ruta	BOLD:AAA1629	07WNP-10317	LCHQ425-08	Biodiversity Institute of Ontario	Canada	KJ387255
Agrotis ruta	BOLD:AAA1629	07WNP-10318	LCHQ426-08	Biodiversity Institute of Ontario	Canada	KJ387690
Agrotis ruta	BOLD:AAA1629	07WNP-10323	LCHQ431-08	Biodiversity Institute of Ontario	Canada	KJ381399
Agrotis ruta	BOLD:AAA1629	07WNP-10358	LCHQ466-08	Biodiversity Institute of Ontario	Canada	KJ392573
Agrotis ruta	BOLD:AAA1629	07WNP-10359	LCHQ467-08	Biodiversity Institute of Ontario	Canada	KJ386335
Agrotis ruta	BOLD:AAA1629	07WNP-10360	LCHQ468-08	Biodiversity Institute of Ontario	Canada	KJ390734
Agrotis ruta	BOLD:AAA1629	07WNP-10361	LCHQ469-08	Biodiversity Institute of Ontario	Canada	KJ390268
Agrotis ruta	BOLD:AAA1629	07WNP-10364	LCHQ472-08	Biodiversity Institute of Ontario	Canada	KJ391604
Agrotis ruta	BOLD:AAA1629	07WNP-10365	LCHQ473-08	Biodiversity Institute of Ontario	Canada	KJ394297
Agrotis ruta	BOLD:AAA1629	07WNP-10392	LCHQ500-08	Biodiversity Institute of Ontario	Canada	KJ384896
Agrotis ruta	BOLD:AAA1629	07WNP-10393	LCHQ501-08	Biodiversity Institute of Ontario	Canada	KJ387231
Agrotis ruta	BOLD:AAA1629	07WNP-10394	LCHQ502-08	Biodiversity Institute of Ontario	Canada	KJ384522
Agrotis ruta	BOLD:AAA1629	07WNP-10406	LCHQ514-08	Biodiversity Institute of Ontario	Canada	KJ393934
Agrotis ruta	BOLD:AAA1629	07WNP-10407	LCHQ515-08	Biodiversity Institute of Ontario	Canada	KJ389402
Agrotis ruta	BOLD:AAA1629	07WNP-10408	LCHQ516-08	Biodiversity Institute of Ontario	Canada	KJ382307
Agrotis ruta	BOLD:AAA1629	07WNP-10410	LCHQ518-08	Biodiversity Institute of Ontario	Canada	KJ393191
Agrotis ruta	BOLD:AAA1629	07WNP-10411	LCHQ519-08	Biodiversity Institute of Ontario	Canada	KJ382333
Agrotis ruta	BOLD:AAA1629	07WNP-10413	LCHQ521-08	Biodiversity Institute of Ontario	Canada	KJ391953
Agrotis ruta	BOLD:AAA1629	07WNP-10414	LCHQ522-08	Biodiversity Institute of Ontario	Canada	KJ392720
Agrotis ruta	BOLD:AAA1629	07WNP-10432	LCHQ540-08	Biodiversity Institute of Ontario	Canada	KJ387196
Agrotis ruta	BOLD:AAA1629	07WNP-10433	LCHQ541-08	Biodiversity Institute of Ontario	Canada	KJ389069
Agrotis ruta	BOLD:AAA1629	07WNP-10435	LCHQ543-08	Biodiversity Institute of Ontario	Canada	KJ391554
Agrotis ruta	BOLD:AAA1629	07WNP-10436	LCHQ544-08	Biodiversity Institute of Ontario	Canada	KJ381373
Agrotis ruta	BOLD:AAA1629	07WNP-10437	LCHQ545-08	Biodiversity Institute of Ontario	Canada	KJ391516
Agrotis ruta	BOLD:AAA1629	07WNP-10440	LCHQ548-08	Biodiversity Institute of Ontario	Canada	KJ393867
Agrotis ruta	BOLD:AAA1629	07WNP-10441	LCHQ549-08	Biodiversity Institute of Ontario	Canada	KJ390149
Agrotis ruta	BOLD:AAA1629	07WNP-10442	LCHQ550-08	Biodiversity Institute of Ontario	Canada	KJ383135
Agrotis ruta	BOLD:AAA1629	07WNP-10443	LCHQ551-08	Biodiversity Institute of Ontario	Canada	KJ391049
Agrotis ruta	BOLD:AAA1629	07WNP-10445	LCHQ553-08	Biodiversity Institute of Ontario	Canada	KJ384110
Agrotis ruta	BOLD:AAA1629	07WNP-10450	LCHQ558-08	Biodiversity Institute of Ontario	Canada	KJ381402
Agrotis ruta	BOLD:AAA1629	07WNP-10452	LCHQ560-08	Biodiversity Institute of Ontario	Canada	KJ391223
Agrotis ruta	BOLD:AAA1629	07WNP-10453	LCHQ561-08	Biodiversity Institute of Ontario	Canada	KJ393760
Agrotis ruta	BOLD:AAA1629	07WNP-10454	LCHQ562-08	Biodiversity Institute of Ontario	Canada	KJ382444
Agrotis ruta	BOLD:AAA1629	07WNP-10455	LCHQ563-08	Biodiversity Institute of Ontario	Canada	KJ384017
Agrotis ruta	BOLD:AAA1629	07WNP-10461	LCHQ569-08	Biodiversity Institute of Ontario	Canada	KJ387881
Agrotis ruta	BOLD:AAA1629	07WNP-10462	LCHQ570-08	Biodiversity Institute of Ontario	Canada	KJ386017
Agrotis ruta	BOLD:AAA1629	07WNP-10463	LCHQ571-08	Biodiversity Institute of Ontario	Canada	KJ393839
Agrotis ruta	BOLD:AAA1629	07WNP-10466	LCHQ574-08	Biodiversity Institute of Ontario	Canada	KJ390808
Agrotis ruta	BOLD:AAA1629	07WNP-10467	LCHQ575-08	Biodiversity Institute of Ontario	Canada	KJ392926
Agrotis ruta	BOLD:AAA1629	07WNP-10468	LCHQ576-08	Biodiversity Institute of Ontario	Canada	KJ387385
Agrotis ruta	BOLD:AAA1629	07WNP-10469	LCHQ577-08	Biodiversity Institute of Ontario	Canada	KJ389492
Agrotis ruta	BOLD:AAA1629	07WNP-10470	LCHQ578-08	Biodiversity Institute of Ontario	Canada	KJ389367
Agrotis ruta	BOLD:AAA1629	07WNP-10471	LCHQ579-08	Biodiversity Institute of Ontario	Canada	KJ389943
Agrotis ruta	BOLD:AAA1629	07WNP-10473	LCHQ581-08	Biodiversity Institute of Ontario	Canada	KJ383843
Agrotis ruta	BOLD:AAA1629	07WNP-10474	LCHQ582-08	Biodiversity Institute of Ontario	Canada	KJ388052
Agrotis ruta	BOLD:AAA1629	07WNP-10477	LCHQ585-08	Biodiversity Institute of Ontario	Canada	KJ391548
Agrotis ruta	BOLD:AAA1629	07WNP-10479	LCHQ587-08	Biodiversity Institute of Ontario	Canada	KJ393543
Agrotis ruta	BOLD:AAA1629	07WNP-10490	LCHQ598-08	Biodiversity Institute of Ontario	Canada	KJ390528
Agrotis ruta	BOLD:AAA1629	07WNP-10491	LCHQ599-08	Biodiversity Institute of Ontario	Canada	KJ381368
Agrotis ruta	BOLD:AAA1629	07WNP-10492	LCHQ600-08	Biodiversity Institute of Ontario	Canada	KJ382557
Agrotis ruta	BOLD:AAA1629	07WNP-10493	LCHQ601-08	Biodiversity Institute of Ontario	Canada	KJ389508
Agrotis ruta	BOLD:AAA1629	07WNP-10505	LCHQ613-08	Biodiversity Institute of Ontario	Canada	KJ381907
Agrotis ruta	BOLD:AAA1629	07WNP-10506	LCHQ614-08	Biodiversity Institute of Ontario	Canada	KJ391453
Agrotis ruta	BOLD:AAA1629	07WNP-10507	LCHQ615-08	Biodiversity Institute of Ontario	Canada	KJ386924
Agrotis ruta	BOLD:AAA1629	07WNP-10508	LCHQ616-08	Biodiversity Institute of Ontario	Canada	KJ390092
Agrotis ruta	BOLD:AAA1629	07WNP-10509	LCHQ617-08	Biodiversity Institute of Ontario	Canada	KJ393024
Agrotis ruta	BOLD:AAA1629	07WNP-10510	LCHQ618-08	Biodiversity Institute of Ontario	Canada	KJ388815
Agrotis ruta	BOLD:AAA1629	07WNP-10511	LCHQ619-08	Biodiversity Institute of Ontario	Canada	KJ382350
Agrotis ruta	BOLD:AAA1629	07WNP-10512	LCHQ620-08	Biodiversity Institute of Ontario	Canada	KJ388505
Agrotis ruta	BOLD:AAA1629	07WNP-10514	LCHQ622-08	Biodiversity Institute of Ontario	Canada	KJ387815
Agrotis ruta	BOLD:AAA1629	07WNP-10515	LCHQ623-08	Biodiversity Institute of Ontario	Canada	KJ393261
Agrotis ruta	BOLD:AAA1629	07WNP-10516	LCHQ624-08	Biodiversity Institute of Ontario	Canada	KJ384442
Agrotis ruta	BOLD:AAA1629	07WNP-10518	LCHQ626-08	Biodiversity Institute of Ontario	Canada	KJ393638
Agrotis ruta	BOLD:AAA1629	07WNP-10519	LCHQ627-08	Biodiversity Institute of Ontario	Canada	KJ382055
Agrotis ruta	BOLD:AAA1629	07WNP-10520	LCHQ628-08	Biodiversity Institute of Ontario	Canada	KJ393859
Agrotis ruta	BOLD:AAA1629	07WNP-10521	LCHQ629-08	Biodiversity Institute of Ontario	Canada	KJ389693
Agrotis ruta	BOLD:AAA1629	07WNP-10522	LCHQ630-08	Biodiversity Institute of Ontario	Canada	KJ381712
Agrotis ruta	BOLD:AAA1629	07WNP-10523	LCHQ631-08	Biodiversity Institute of Ontario	Canada	KJ383231
Agrotis ruta	BOLD:AAA1629	07WNP-10524	LCHQ632-08	Biodiversity Institute of Ontario	Canada	KJ388155
Agrotis ruta	BOLD:AAA1629	07WNP-10525	LCHQ633-08	Biodiversity Institute of Ontario	Canada	KJ389209
Agrotis ruta	BOLD:AAA1629	07WNP-10527	LCHQ635-08	Biodiversity Institute of Ontario	Canada	KJ392031
Agrotis ruta	BOLD:AAA1629	07WNP-10528	LCHQ636-08	Biodiversity Institute of Ontario	Canada	KJ390114
Agrotis ruta	BOLD:AAA1629	07WNP-10529	LCHQ637-08	Biodiversity Institute of Ontario	Canada	KJ391971
Agrotis ruta	BOLD:AAA1629	07WNP-10530	LCHQ638-08	Biodiversity Institute of Ontario	Canada	KJ385816
Agrotis ruta	BOLD:AAA1629	07WNP-10531	LCHQ639-08	Biodiversity Institute of Ontario	Canada	KJ386194
Agrotis ruta	BOLD:AAA1629	07WNP-10532	LCHQ640-08	Biodiversity Institute of Ontario	Canada	KJ382131
Agrotis ruta	BOLD:AAA1629	07WNP-10533	LCHQ641-08	Biodiversity Institute of Ontario	Canada	KJ386795
Agrotis ruta	BOLD:AAA1629	07WNP-10534	LCHQ642-08	Biodiversity Institute of Ontario	Canada	KJ389139
Agrotis ruta	BOLD:AAA1629	07WNP-10535	LCHQ643-08	Biodiversity Institute of Ontario	Canada	KJ381985
Agrotis ruta	BOLD:AAA1629	07WNP-10536	LCHQ644-08	Biodiversity Institute of Ontario	Canada	KJ393276
Agrotis ruta	BOLD:AAA1629	07WNP-10539	LCHQ647-08	Biodiversity Institute of Ontario	Canada	KJ384587
Agrotis ruta	BOLD:AAA1629	07WNP-10541	LCHQ649-08	Biodiversity Institute of Ontario	Canada	KJ386215
Agrotis ruta	BOLD:AAA1629	07WNP-10542	LCHQ650-08	Biodiversity Institute of Ontario	Canada	KJ387001
Agrotis ruta	BOLD:AAA1629	07WNP-10543	LCHQ651-08	Biodiversity Institute of Ontario	Canada	KJ384201
Agrotis ruta	BOLD:AAA1629	07WNP-10546	LCHQ654-08	Biodiversity Institute of Ontario	Canada	KJ392726
Agrotis ruta	BOLD:AAA1629	07WNP-10547	LCHQ655-08	Biodiversity Institute of Ontario	Canada	KJ391768
Agrotis ruta	BOLD:AAA1629	07WNP-10548	LCHQ656-08	Biodiversity Institute of Ontario	Canada	KJ390589
Agrotis ruta	BOLD:AAA1629	07WNP-10549	LCHQ657-08	Biodiversity Institute of Ontario	Canada	KJ391702
Agrotis ruta	BOLD:AAA1629	07WNP-10554	LCHQ662-08	Biodiversity Institute of Ontario	Canada	KJ394003
Agrotis ruta	BOLD:AAA1629	07WNP-10555	LCHQ663-08	Biodiversity Institute of Ontario	Canada	KJ389646
Agrotis ruta	BOLD:AAA1629	07WNP-10556	LCHQ664-08	Biodiversity Institute of Ontario	Canada	KJ381361
Agrotis ruta	BOLD:AAA1629	07WNP-10557	LCHQ665-08	Biodiversity Institute of Ontario	Canada	KJ390410
Agrotis ruta	BOLD:AAA1629	07WNP-10558	LCHQ666-08	Biodiversity Institute of Ontario	Canada	KJ391733
Agrotis ruta	BOLD:AAA1629	07WNP-10559	LCHQ667-08	Biodiversity Institute of Ontario	Canada	KJ391756
Agrotis ruta	BOLD:AAA1629	07WNP-10561	LCHQ669-08	Biodiversity Institute of Ontario	Canada	KJ385868
Agrotis ruta	BOLD:AAA1629	07WNP-10563	LCHQ671-08	Biodiversity Institute of Ontario	Canada	KJ391804
Agrotis ruta	BOLD:AAA1629	07WNP-10564	LCHQ672-08	Biodiversity Institute of Ontario	Canada	KJ389763
Agrotis ruta	BOLD:AAA1629	07WNP-10565	LCHQ673-08	Biodiversity Institute of Ontario	Canada	KJ385814
Agrotis ruta	BOLD:AAA1629	07WNP-10566	LCHQ674-08	Biodiversity Institute of Ontario	Canada	KJ383751
Agrotis ruta	BOLD:AAA1629	07WNP-10567	LCHQ675-08	Biodiversity Institute of Ontario	Canada	KJ393099
Agrotis ruta	BOLD:AAA1629	07WNP-10568	LCHQ676-08	Biodiversity Institute of Ontario	Canada	KJ383266
Agrotis ruta	BOLD:AAA1629	07WNP-10569	LCHQ677-08	Biodiversity Institute of Ontario	Canada	KJ383283
Agrotis ruta	BOLD:AAA1629	07WNP-10571	LCHQ679-08	Biodiversity Institute of Ontario	Canada	KJ386274
Agrotis ruta	BOLD:AAA1629	07WNP-10572	LCHQ680-08	Biodiversity Institute of Ontario	Canada	KJ386028
Agrotis ruta	BOLD:AAA1629	07WNP-10573	LCHQ681-08	Biodiversity Institute of Ontario	Canada	KJ391054
Agrotis ruta	BOLD:AAA1629	07WNP-10574	LCHQ682-08	Biodiversity Institute of Ontario	Canada	KJ382978
Agrotis ruta	BOLD:AAA1629	07WNP-10576	LCHQ684-08	Biodiversity Institute of Ontario	Canada	KJ388496
Agrotis ruta	BOLD:AAA1629	07WNP-10577	LCHQ685-08	Biodiversity Institute of Ontario	Canada	KJ381493
Agrotis ruta	BOLD:AAA1629	07WNP-10578	LCHQ686-08	Biodiversity Institute of Ontario	Canada	KJ388703
Agrotis ruta	BOLD:AAA1629	07WNP-10579	LCHQ687-08	Biodiversity Institute of Ontario	Canada	KJ387431
Agrotis ruta	BOLD:AAA1629	07WNP-10580	LCHQ688-08	Biodiversity Institute of Ontario	Canada	KJ389614
Agrotis ruta	BOLD:AAA1629	07WNP-10581	LCHQ689-08	Biodiversity Institute of Ontario	Canada	KJ382577
Agrotis ruta	BOLD:AAA1629	07WNP-10582	LCHQ690-08	Biodiversity Institute of Ontario	Canada	KJ386955
Agrotis ruta	BOLD:AAA1629	07WNP-10583	LCHQ691-08	Biodiversity Institute of Ontario	Canada	KJ384302
Agrotis ruta	BOLD:AAA1629	07WNP-10584	LCHQ692-08	Biodiversity Institute of Ontario	Canada	KJ383165
Agrotis ruta	BOLD:AAA1629	07WNP-10585	LCHQ693-08	Biodiversity Institute of Ontario	Canada	KJ381551
Agrotis ruta	BOLD:AAA1629	07WNP-10586	LCHQ694-08	Biodiversity Institute of Ontario	Canada	KJ382521
Agrotis ruta	BOLD:AAA1629	07WNP-10587	LCHQ695-08	Biodiversity Institute of Ontario	Canada	KJ391779
Agrotis ruta	BOLD:AAA1629	07WNP-10588	LCHQ696-08	Biodiversity Institute of Ontario	Canada	KJ383509
Agrotis ruta	BOLD:AAA1629	07WNP-10589	LCHQ697-08	Biodiversity Institute of Ontario	Canada	KJ392683
Agrotis ruta	BOLD:AAA1629	07WNP-10590	LCHQ698-08	Biodiversity Institute of Ontario	Canada	KJ389353
Agrotis ruta	BOLD:AAA1629	07WNP-10591	LCHQ699-08	Biodiversity Institute of Ontario	Canada	KJ394239
Agrotis ruta	BOLD:AAA1629	07WNP-10695	LCHQ803-08	Biodiversity Institute of Ontario	Canada	KJ393095
Agrotis ruta	BOLD:AAA1629	07WNP-10697	LCHQ805-08	Biodiversity Institute of Ontario	Canada	KJ382789
Agrotis ruta	BOLD:AAA1629	07WNP-10699	LCHQ807-08	Biodiversity Institute of Ontario	Canada	KJ385224
Agrotis ruta	BOLD:AAA1629	07WNP-10700	LCHQ808-08	Biodiversity Institute of Ontario	Canada	KJ392827
Agrotis ruta	BOLD:AAA1629	07WNP-10701	LCHQ809-08	Biodiversity Institute of Ontario	Canada	KJ394108
Agrotis ruta	BOLD:AAA1629	07WNP-10702	LCHQ810-08	Biodiversity Institute of Ontario	Canada	KJ392123
Agrotis ruta	BOLD:AAA1629	07WNP-10703	LCHQ811-08	Biodiversity Institute of Ontario	Canada	KJ383116
Agrotis ruta	BOLD:AAA1629	07WNP-10704	LCHQ812-08	Biodiversity Institute of Ontario	Canada	KJ390052
Agrotis ruta	BOLD:AAA1629	07WNP-10705	LCHQ813-08	Biodiversity Institute of Ontario	Canada	KJ383411
Agrotis ruta	BOLD:AAA1629	07WNP-10706	LCHQ814-08	Biodiversity Institute of Ontario	Canada	KJ384319
Agrotis ruta	BOLD:AAA1629	07WNP-10707	LCHQ815-08	Biodiversity Institute of Ontario	Canada	KJ383069
Agrotis ruta	BOLD:AAA1629	07WNP-10708	LCHQ816-08	Biodiversity Institute of Ontario	Canada	KJ382107
Agrotis ruta	BOLD:AAA1629	07WNP-10709	LCHQ817-08	Biodiversity Institute of Ontario	Canada	KJ391908
Agrotis ruta	BOLD:AAA1629	CHU06-LEP-089	MHLEP089-07	Biodiversity Institute of Ontario	Canada	KJ388873
Agrotis ruta	BOLD:AAA1629	CHU06-LEP-094	MHLEP094-07	Biodiversity Institute of Ontario	Canada	KJ389457
Agrotis sp.	BOLD:ABZ0371	10-JDWBC-5207	LBCH5207-10	Research Collection of Jeremy deWaard	Canada	HM867233
Agrotis sp.	BOLD:ABZ0371	10-JDWBC-5278	LBCH5278-10	Research Collection of Jeremy deWaard	Canada	HM867310
Agrotis stigmosa	BOLD:ABZ7028	UASM106929	RDMAB999-09	University of Alberta, Strickland Museum of Entomology	Canada	KJ383010
Agrotis vancouverensis	BOLD:ABZ7030	08BBLEP-02336	LPAB014-08	Biodiversity Institute of Ontario	Canada	KJ387852
Agrotis vancouverensis	BOLD:ABZ7030	08BBLEP-03270	LPABB005-08	Biodiversity Institute of Ontario	Canada	KJ389543
Agrotis vancouverensis	BOLD:ABZ7030	08BBLEP-03668	LPABB403-08	Biodiversity Institute of Ontario	Canada	KJ382699
Agrotis vancouverensis	BOLD:ABZ7030	08BBLEP-03719	LPABB454-08	Biodiversity Institute of Ontario	Canada	KJ389224
Agrotis vancouverensis	BOLD:ABZ7030	08BBLEP-04139	LPABB819-09	Biodiversity Institute of Ontario	Canada	KJ385138
Agrotis vancouverensis	BOLD:ABZ7030	08-JDWBC-0037	LBCG037-08	Research Collection of Jeremy deWaard	Canada	KJ381386
Agrotis vancouverensis	BOLD:ABZ7030	10BBCLP-1690	BBLPB691-10	Biodiversity Institute of Ontario	Canada	JF842683
Agrotis vancouverensis	BOLD:ABZ7030	10BBCLP-1715	BBLPB716-10	Biodiversity Institute of Ontario	Canada	JF842707
Agrotis vancouverensis	BOLD:ABZ7030	10BBCLP-1716	BBLPB717-10	Biodiversity Institute of Ontario	Canada	JF842708
Agrotis vancouverensis	BOLD:ABZ7030	10BBCLP-1719	BBLPB720-10	Biodiversity Institute of Ontario	Canada	JF842711
Agrotis vancouverensis	BOLD:ABZ7030	10BBCLP-1850	BBLPB851-10	Biodiversity Institute of Ontario	Canada	JF842838
Agrotis vancouverensis	BOLD:ABZ7030	AVBC 161-10	LALPA161-10	Biodiversity Institute of Ontario	Canada	JF852600
Agrotis vancouverensis	BOLD:ABZ7030	AVBC 215-10	LALPA214-10	Biodiversity Institute of Ontario	Canada	JF852652
Agrotis vancouverensis	BOLD:ABZ7030	AVBC 408-10	LALPA406-10	Biodiversity Institute of Ontario	Canada	JF852841
Agrotis vancouverensis	BOLD:ABZ7030	AVBC 427-10	LALPA425-10	Biodiversity Institute of Ontario	Canada	JF852860
Agrotis vancouverensis	BOLD:ABZ7030	AVBC 938-11	LALPA1128-11	Biodiversity Institute of Ontario	Canada	KJ392855
Agrotis vancouverensis	BOLD:ABZ7030	AVBC 975-11	LALPA1165-11	Biodiversity Institute of Ontario	Canada	KJ385195
Agrotis vancouverensis	BOLD:ABZ7030	CGWC-2079	LOWCC199-05	Biodiversity Institute of Ontario	Canada	KJ390778
Agrotis vancouverensis	BOLD:ABZ7030	CGWC-3738	LOWCD918-06	Biodiversity Institute of Ontario	Canada	KJ384859
Agrotis vancouverensis	BOLD:ABZ7030	CGWC-3739	LOWCD919-06	Biodiversity Institute of Ontario	Canada	KJ390029
Agrotis vancouverensis	BOLD:ABZ7030	CNCNoctuoidea7572	RDNM726-05	Canadian National Collection of Insects, Arachnids and Nematodes	Canada	KJ391180
Agrotis vancouverensis	BOLD:ABZ7030	CNCNoctuoidea7573	RDNM727-05	Canadian National Collection of Insects, Arachnids and Nematodes	Canada	KJ389698
Agrotis vancouverensis	BOLD:ABZ7030	PFC-2006-0008	LMH006-06	Canadian Forest Service, Pacific Forestry Centre	Canada	KJ391411
Agrotis vancouverensis	BOLD:ABZ7030	PFC-2006-0086	LMH016-06	Canadian Forest Service, Pacific Forestry Centre	Canada	KJ391130
Agrotis vancouverensis	BOLD:ABZ7030	PFC-2006-0154	LPVIA095-08	Canadian Forest Service, Pacific Forestry Centre	Canada	KJ393415
Agrotis vancouverensis	BOLD:ABZ7030	PFC-2006-0155	LPVIA096-08	Canadian Forest Service, Pacific Forestry Centre	Canada	KJ389781
Agrotis vancouverensis	BOLD:ABZ7030	PFC-2006-0156	LPVIA097-08	Canadian Forest Service, Pacific Forestry Centre	Canada	KJ390602
Agrotis vancouverensis	BOLD:ABZ7030	PFC-2006-0352	LPVIA266-08	Canadian Forest Service, Pacific Forestry Centre	Canada	KJ390040
Agrotis vancouverensis	BOLD:ABZ7030	PFC-2006-0366	LPVIA278-08	Canadian Forest Service, Pacific Forestry Centre	Canada	KJ390359
Agrotis vancouverensis	BOLD:ABZ7030	PFC-2006-0380	LPVIA289-08	Canadian Forest Service, Pacific Forestry Centre	Canada	KJ386394
Agrotis vancouverensis	BOLD:ABZ7030	PFC-2006-0381	LPVIA290-08	Canadian Forest Service, Pacific Forestry Centre	Canada	KJ385098
Agrotis vancouverensis	BOLD:ABZ7030	PFC-2006-2344	LPVIB838-08	Canadian Forest Service, Pacific Forestry Centre	Canada	KJ383409
Agrotis vancouverensis	BOLD:ABZ7030	PFC-2006-2434	LPVIB908-08	Canadian Forest Service, Pacific Forestry Centre	Canada	KJ388230
Agrotis vancouverensis	BOLD:ABZ7030	PFC-2006-2462	LPVIB928-08	Canadian Forest Service, Pacific Forestry Centre	Canada	KJ388605
Agrotis vancouverensis	BOLD:ABZ7030	PFC-2006-2503	LPVIB961-08	Canadian Forest Service, Pacific Forestry Centre	Canada	KJ382294
Agrotis vancouverensis	BOLD:ABZ7030	PFC-2006-2579	LPVIC024-08	Canadian Forest Service, Pacific Forestry Centre	Canada	KJ392613
Agrotis vancouverensis	BOLD:ABZ7030	PFC-2006-2668	LPVIC096-08	Canadian Forest Service, Pacific Forestry Centre	Canada	KJ386350
Agrotis vancouverensis	BOLD:ABZ7030	UASM24515	RDMAB356-05	University of Alberta, Strickland Museum of Entomology	Canada	KJ392325
Agrotis vancouverensis	BOLD:ABZ7030	UASM41268	RDMAB122-05	University of Alberta, Strickland Museum of Entomology	Canada	KJ392775
Agrotis vancouverensis	BOLD:ABZ7030	UASM41962	RDMAB350-05	University of Alberta, Strickland Museum of Entomology	Canada	KJ391816
Agrotis vancouverensis	BOLD:ABZ7030	UASM41984	RDMAB102-05	University of Alberta, Strickland Museum of Entomology	Canada	KJ391528
Agrotis vancouverensis	BOLD:ABZ7030	UASM41989	RDMAB105-05	University of Alberta, Strickland Museum of Entomology	Canada	KJ391988
Agrotis vancouverensis	BOLD:ABZ7030	UASM56946	RDMAB348-05	University of Alberta, Strickland Museum of Entomology	Canada	KJ387906
Agrotis vancouverensis	BOLD:ABZ7030	UASM57249	RDMAB354-05	University of Alberta, Strickland Museum of Entomology	Canada	KJ388523
Agrotis vancouverensis	BOLD:ABZ7030	UASM7243	RDMAB357-05	University of Alberta, Strickland Museum of Entomology	Canada	KJ386698
Agrotis vancouverensis	BOLD:ABZ7030	UBC-2006-0198	LHLEP410-06	Canadian Forest Service, Pacific Forestry Centre	Canada	KJ388928
Agrotis vancouverensis	BOLD:ABZ7030	UBC-2006-0199	LHLEP406-06	Canadian Forest Service, Pacific Forestry Centre	Canada	KJ391629
Agrotis vancouverensis	BOLD:ABZ7030	UBC-2006-0200	LHLEP395-06	Canadian Forest Service, Pacific Forestry Centre	Canada	KJ387309
Agrotis vancouverensis	BOLD:ABZ7030	UBC-2006-0201	LHLEP396-06	Canadian Forest Service, Pacific Forestry Centre	Canada	KJ389906
Agrotis vancouverensis	BOLD:ABZ7030	UBC-2006-0202	LHLEP397-06	Canadian Forest Service, Pacific Forestry Centre	Canada	KJ385296
Agrotis vancouverensis	BOLD:ABZ7030	UBC-2006-0203	LHLEP398-06	Canadian Forest Service, Pacific Forestry Centre	Canada	KJ390948
Agrotis vancouverensis	BOLD:ABZ7030	UBC-2006-0204	LHLEP399-06	Canadian Forest Service, Pacific Forestry Centre	Canada	KJ386933
Agrotis vancouverensis	BOLD:ABZ7030	UBC-2006-0760	LHLEP400-06	Canadian Forest Service, Pacific Forestry Centre	Canada	KJ382904
Agrotis vancouverensis	BOLD:ABZ7030	UBC-2006-0761	LHLEP401-06	Canadian Forest Service, Pacific Forestry Centre	Canada	KJ393782
Agrotis vancouverensis	BOLD:ABZ7030	UBC-2006-0762	LHLEP380-06	Canadian Forest Service, Pacific Forestry Centre	Canada	KJ388770
Agrotis vancouverensis	BOLD:ABZ7030	UBC-2006-0763	LHLEP381-06	Canadian Forest Service, Pacific Forestry Centre	Canada	KJ388416
Agrotis vancouverensis	BOLD:ABZ7030	UBC-2006-0764	LHLEP382-06	Canadian Forest Service, Pacific Forestry Centre	Canada	KJ392620
Agrotis venerabilis	BOLD:ABZ1938	04HBL005412	XAB412-04	Biodiversity Institute of Ontario	Canada	GU093709
Agrotis venerabilis	BOLD:ABZ1938	04HBL005428	XAB428-04	Biodiversity Institute of Ontario	Canada	GU093708
Agrotis venerabilis	BOLD:ABZ1938	04HBL005441	XAB441-04	Biodiversity Institute of Ontario	Canada	GU093710
Agrotis venerabilis	BOLD:ABZ1938	04HBL007386	XAD386-04	Biodiversity Institute of Ontario	Canada	GU438725
Agrotis venerabilis	BOLD:ABZ1938	10BBCLP-1844	BBLPB845-10	Biodiversity Institute of Ontario	Canada	JF842832
Agrotis venerabilis	BOLD:ABZ1938	10-JDWBC-6774	LBCH6774-10	Royal British Columbia Museum	Canada	HM868915
Agrotis venerabilis	BOLD:ABZ1938	10-JDWBC-6775	LBCH6775-10	Royal British Columbia Museum	Canada	HM868916
Agrotis venerabilis	BOLD:ABZ1938	10-JDWBC-6776	LBCH6776-10	Royal British Columbia Museum	Canada	HM868917
Agrotis venerabilis	BOLD:ABZ1938	10-JDWBC-6777	LBCH6777-10	Royal British Columbia Museum	Canada	HM868918
Agrotis venerabilis	BOLD:ABZ1938	10-JDWBC-6778	LBCH6778-10	Royal British Columbia Museum	Canada	HM868919
Agrotis venerabilis	BOLD:ABZ1938	10-JDWBC-6779	LBCH6779-10	Royal British Columbia Museum	Canada	HM868920
Agrotis venerabilis	BOLD:ABZ1938	10-JDWBC-6780	LBCH6780-10	Royal British Columbia Museum	Canada	HM868921
Agrotis venerabilis	BOLD:ABZ1938	10-JDWBC-6781	LBCH6781-10	Royal British Columbia Museum	Canada	HM868923
Agrotis venerabilis	BOLD:ABZ1938	10-JDWBC-6802	LBCH6802-10	Royal British Columbia Museum	Canada	HM868946
Agrotis venerabilis	BOLD:ABZ1938	10-JDWBC-6803	LBCH6803-10	Royal British Columbia Museum	Canada	HM868947
Agrotis venerabilis	BOLD:ABZ1938	10-JDWBC-6804	LBCH6804-10	Royal British Columbia Museum	Canada	HM868948
Agrotis venerabilis	BOLD:ABZ1938	10-JDWBC-6805	LBCH6805-10	Royal British Columbia Museum	Canada	HM868949
Agrotis venerabilis	BOLD:ABZ1938	10-JDWBC-6806	LBCH6806-10	Royal British Columbia Museum	Canada	HM868950
Agrotis venerabilis	BOLD:ABZ1938	10-JDWBC-6807	LBCH6807-10	Royal British Columbia Museum	Canada	HM868951
Agrotis venerabilis	BOLD:ABZ1938	10-JDWBC-6808	LBCH6808-10	Royal British Columbia Museum	Canada	HM868952
Agrotis venerabilis	BOLD:ABZ1938	10-JDWBC-6809	LBCH6809-10	Royal British Columbia Museum	Canada	HM868953
Agrotis venerabilis	BOLD:ABZ1938	10-JDWBC-6841	LBCH6841-10	Royal British Columbia Museum	Canada	HM868989
Agrotis venerabilis	BOLD:ABZ1938	10-JDWBC-6848	LBCH6848-10	Royal British Columbia Museum	Canada	HM868996
Agrotis venerabilis	BOLD:ABZ1938	10-JDWBC-6899	LBCH6899-10	Royal British Columbia Museum	Canada	HM869052
Agrotis venerabilis	BOLD:ABZ1938	10-JDWBC-6900	LBCH6900-10	Royal British Columbia Museum	Canada	HM869053
Agrotis venerabilis	BOLD:ABZ1938	10-JDWBC-6901	LBCH6901-10	Royal British Columbia Museum	Canada	HM869055
Agrotis venerabilis	BOLD:ABZ1938	10-JDWBC-6902	LBCH6902-10	Royal British Columbia Museum	Canada	HM869056
Agrotis venerabilis	BOLD:ABZ1938	10-JDWBC-6903	LBCH6903-10	Royal British Columbia Museum	Canada	HM869057
Agrotis venerabilis	BOLD:ABZ1938	10-JDWBC-6904	LBCH6904-10	Royal British Columbia Museum	Canada	HM869058
Agrotis venerabilis	BOLD:ABZ1938	10-JDWBC-6905	LBCH6905-10	Royal British Columbia Museum	Canada	HM869059
Agrotis venerabilis	BOLD:ABZ1938	10-JDWBC-6906	LBCH6906-10	Royal British Columbia Museum	Canada	HM869060
Agrotis venerabilis	BOLD:ABZ1938	10-JDWBC-6931	LBCH6931-10	Royal British Columbia Museum	Canada	HM869088
Agrotis venerabilis	BOLD:ABZ1938	10-JDWBC-6936	LBCH6936-10	Royal British Columbia Museum	Canada	HM869093
Agrotis venerabilis	BOLD:ABZ1938	10-JDWBC-6937	LBCH6937-10	Research Collection of Jeremy deWaard	Canada	HM869094
Agrotis venerabilis	BOLD:ABZ1938	10-JDWBC-6938	LBCH6938-10	Research Collection of Jeremy deWaard	Canada	HM869095
Agrotis venerabilis	BOLD:ABZ1938	10-JDWBC-6939	LBCH6939-10	Research Collection of Jeremy deWaard	Canada	HM869096
Agrotis venerabilis	BOLD:ABZ1938	10-JDWBC-6940	LBCH6940-10	Research Collection of Jeremy deWaard	Canada	HM869097
Agrotis venerabilis	BOLD:ABZ1938	10-JDWBC-6941	LBCH6941-10	Research Collection of Jeremy deWaard	Canada	HM869099
Agrotis venerabilis	BOLD:ABZ1938	10-JDWBC-6942	LBCH6942-10	Research Collection of Jeremy deWaard	Canada	HM869100
Agrotis venerabilis	BOLD:ABZ1938	10-JDWBC-7013	LBCH7013-10	Research Collection of Jeremy deWaard	Canada	HM869177
Agrotis venerabilis	BOLD:ABZ1938	10-JDWBC-7014	LBCH7014-10	Research Collection of Jeremy deWaard	Canada	HM869178
Agrotis venerabilis	BOLD:ABZ1938	10-JDWBC-7015	LBCH7015-10	Research Collection of Jeremy deWaard	Canada	HM869179
Agrotis venerabilis	BOLD:ABZ1938	10-JDWBC-7016	LBCH7016-10	Research Collection of Jeremy deWaard	Canada	HM869180
Agrotis venerabilis	BOLD:ABZ1938	10-JDWBC-7017	LBCH7017-10	Research Collection of Jeremy deWaard	Canada	HM869181
Agrotis venerabilis	BOLD:ABZ1938	10-JDWBC-7018	LBCH7018-10	Research Collection of Jeremy deWaard	Canada	HM869182
Agrotis venerabilis	BOLD:ABZ1938	10-JDWBC-7019	LBCH7019-10	Research Collection of Jeremy deWaard	Canada	HM869183
Agrotis venerabilis	BOLD:ABZ1938	10-JDWBC-7020	LBCH7020-10	Research Collection of Jeremy deWaard	Canada	HQ709064
Agrotis venerabilis	BOLD:ABZ1938	10-JDWBC-7066	LBCH7066-10	Research Collection of Jeremy deWaard	Canada	HM869233
Agrotis venerabilis	BOLD:ABZ1938	10-JDWBC-7134	LBCH7134-10	Research Collection of Jeremy deWaard	Canada	HM869307
Agrotis venerabilis	BOLD:ABZ1938	10-JDWBC-7135	LBCH7135-10	Research Collection of Jeremy deWaard	Canada	HM869308
Agrotis venerabilis	BOLD:ABZ1938	10-JDWBC-7136	LBCH7136-10	Research Collection of Jeremy deWaard	Canada	HM869309
Agrotis venerabilis	BOLD:ABZ1938	10-JDWBC-7137	LBCH7137-10	Research Collection of Jeremy deWaard	Canada	HM869310
Agrotis venerabilis	BOLD:ABZ1938	10-JDWBC-7138	LBCH7138-10	Research Collection of Jeremy deWaard	Canada	HM869311
Agrotis venerabilis	BOLD:ABZ1938	10-JDWBC-7139	LBCH7139-10	Research Collection of Jeremy deWaard	Canada	HM869312
Agrotis venerabilis	BOLD:ABZ1938	10-JDWBC-7140	LBCH7140-10	Research Collection of Jeremy deWaard	Canada	HM869313
Agrotis venerabilis	BOLD:ABZ1938	10-JDWBC-7141	LBCH7141-10	Research Collection of Jeremy deWaard	Canada	HM869315
Agrotis venerabilis	BOLD:ABZ1938	10-JDWBC-7242	LBCH7242-10	Research Collection of Jeremy deWaard	Canada	HM869425
Agrotis venerabilis	BOLD:ABZ1938	10-JDWBC-7243	LBCH7243-10	Research Collection of Jeremy deWaard	Canada	HM869426
Agrotis venerabilis	BOLD:ABZ1938	10-JDWBC-7244	LBCH7244-10	Research Collection of Jeremy deWaard	Canada	HM869427
Agrotis venerabilis	BOLD:ABZ1938	10-JDWBC-7245	LBCH7245-10	Research Collection of Jeremy deWaard	Canada	HM869428
Agrotis venerabilis	BOLD:ABZ1938	10-JDWBC-7246	LBCH7246-10	Research Collection of Jeremy deWaard	Canada	HM869429
Agrotis venerabilis	BOLD:ABZ1938	10-JDWBC-7247	LBCH7247-10	Research Collection of Jeremy deWaard	Canada	HM869430
Agrotis venerabilis	BOLD:ABZ1938	10-JDWBC-7248	LBCH7248-10	Research Collection of Jeremy deWaard	Canada	HM869431
Agrotis venerabilis	BOLD:ABZ1938	10-JDWBC-7249	LBCH7249-10	Research Collection of Jeremy deWaard	Canada	HM869432
Agrotis venerabilis	BOLD:ABZ1938	10-JDWBC-7304	LBCH7304-10	Research Collection of Jeremy deWaard	Canada	HM869493
Agrotis venerabilis	BOLD:ABZ1938	10-JDWBC-7305	LBCH7305-10	Research Collection of Jeremy deWaard	Canada	HM869494
Agrotis venerabilis	BOLD:ABZ1938	10-JDWBC-7306	LBCH7306-10	Research Collection of Jeremy deWaard	Canada	HM869495
Agrotis venerabilis	BOLD:ABZ1938	10-JDWBC-7307	LBCH7307-10	Research Collection of Jeremy deWaard	Canada	HM869496
Agrotis venerabilis	BOLD:ABZ1938	10-JDWBC-7308	LBCH7308-10	Research Collection of Jeremy deWaard	Canada	HM869497
Agrotis venerabilis	BOLD:ABZ1938	10-JDWBC-7309	LBCH7309-10	Research Collection of Jeremy deWaard	Canada	HM869498
Agrotis venerabilis	BOLD:ABZ1938	10-JDWBC-7310	LBCH7310-10	Research Collection of Jeremy deWaard	Canada	HM869499
Agrotis venerabilis	BOLD:ABZ1938	10-JDWBC-7311	LBCH7311-10	Research Collection of Jeremy deWaard	Canada	HM869501
Agrotis venerabilis	BOLD:ABZ1938	10-JDWBC-7690	LBCH7690-10	Research Collection of Jeremy deWaard	Canada	HM869915
Agrotis venerabilis	BOLD:ABZ1938	2005-ONT-1896	XAH313-05	Biodiversity Institute of Ontario	Canada	GU090286
Agrotis venerabilis	BOLD:ABZ1938	2005-ONT-1899	XAH316-05	Biodiversity Institute of Ontario	Canada	GU090287
Agrotis venerabilis	BOLD:ABZ1938	2005-ONT-1946	XAH363-05	Biodiversity Institute of Ontario	Canada	GU090288
Agrotis venerabilis	BOLD:ABZ1938	2005-ONT-1970	XAH387-05	Biodiversity Institute of Ontario	Canada	GU090290
Agrotis venerabilis	BOLD:ABZ1938	2005-ONT-1973	XAH390-05	Biodiversity Institute of Ontario	Canada	GU090289
Agrotis venerabilis	BOLD:ABZ1938	2005-ONT-1994	XAH411-05	Biodiversity Institute of Ontario	Canada	GU090292
Agrotis venerabilis	BOLD:ABZ1938	2005-ONT-2019	XAH436-05	Biodiversity Institute of Ontario	Canada	GU090291
Agrotis venerabilis	BOLD:ABZ1938	2005-ONT-2031	XAH448-05	Biodiversity Institute of Ontario	Canada	GU090293
Agrotis venerabilis	BOLD:ABZ1938	2005-ONT-2112	XAH529-05	Biodiversity Institute of Ontario	Canada	GU090294
Agrotis venerabilis	BOLD:ABZ1938	2005-ONT-2114	XAH531-05	Biodiversity Institute of Ontario	Canada	GU090295
Agrotis venerabilis	BOLD:ABZ1938	2005-ONT-2149	XAH566-05	Biodiversity Institute of Ontario	Canada	GU090296
Agrotis venerabilis	BOLD:ABZ1938	CGWC-0104	LOWC104-05	Biodiversity Institute of Ontario	Canada	KJ382009
Agrotis venerabilis	BOLD:ABZ1938	CGWC-0105	LOWC105-05	Biodiversity Institute of Ontario	Canada	KJ389733
Agrotis venerabilis	BOLD:ABZ1938	CGWC-0106	LOWC106-05	Biodiversity Institute of Ontario	Canada	KJ382687
Agrotis venerabilis	BOLD:ABZ1938	CGWC-0107	LOWC107-05	Biodiversity Institute of Ontario	Canada	KJ386873
Agrotis venerabilis	BOLD:ABZ1938	CGWC-0108	LOWC108-05	Biodiversity Institute of Ontario	Canada	KJ387533
Agrotis venerabilis	BOLD:ABZ1938	CGWC-0109	LOWC109-05	Biodiversity Institute of Ontario	Canada	KJ384256
Agrotis venerabilis	BOLD:ABZ1938	CGWC-0110	LOWC110-05	Biodiversity Institute of Ontario	Canada	KJ384778
Agrotis venerabilis	BOLD:ABZ1938	CGWC-0111	LOWC111-05	Biodiversity Institute of Ontario	Canada	KJ391795
Agrotis venerabilis	BOLD:ABZ1938	CGWC-0112	LOWC112-05	Biodiversity Institute of Ontario	Canada	KJ388157
Agrotis venerabilis	BOLD:ABZ1938	CGWC-0113	LOWC113-05	Biodiversity Institute of Ontario	Canada	KJ387046
Agrotis venerabilis	BOLD:ABZ1938	CGWC-0115	LOWC115-05	Biodiversity Institute of Ontario	Canada	KJ392096
Agrotis venerabilis	BOLD:ABZ1938	CGWC-0116	LOWC116-05	Biodiversity Institute of Ontario	Canada	KJ385694
Agrotis venerabilis	BOLD:ABZ1938	CGWC-0117	LOWC117-05	Biodiversity Institute of Ontario	Canada	KJ389738
Agrotis venerabilis	BOLD:ABZ1938	CGWC-0118	LOWC118-05	Biodiversity Institute of Ontario	Canada	KJ387743
Agrotis venerabilis	BOLD:ABZ1938	CGWC-0119	LOWC119-05	Biodiversity Institute of Ontario	Canada	KJ390737
Agrotis venerabilis	BOLD:ABZ1938	CGWC-3696	LOWCD876-06	Biodiversity Institute of Ontario	Canada	KJ391843
Agrotis venerabilis	BOLD:ABZ1938	CGWC-3697	LOWCD877-06	Biodiversity Institute of Ontario	Canada	KJ382954
Agrotis venerabilis	BOLD:ABZ1938	CGWC-3698	LOWCD878-06	Biodiversity Institute of Ontario	Canada	KJ392641
Agrotis venerabilis	BOLD:ABZ1938	CGWC-3699	LOWCD879-06	Biodiversity Institute of Ontario	Canada	KJ385383
Agrotis venerabilis	BOLD:ABZ1938	CGWC-3700	LOWCD880-06	Biodiversity Institute of Ontario	Canada	KJ393999
Agrotis venerabilis	BOLD:ABZ1938	CGWC-3701	LOWCD881-06	Biodiversity Institute of Ontario	Canada	KJ390476
Agrotis venerabilis	BOLD:ABZ1938	DH011359	RDLQF267-06	Research Collection of Daniel Handfield	Canada	KJ388297
Agrotis venerabilis	BOLD:ABZ1938	DH011371	RDLQF279-06	Research Collection of Daniel Handfield	Canada	KJ388689
Agrotis venerabilis	BOLD:ABZ1938	MNBTT-1304	TMNBB364-06	Biodiversity Institute of Ontario	Canada	KJ385716
Agrotis venerabilis	BOLD:ABZ1938	MNBTT-415	TTMNB415-06	Biodiversity Institute of Ontario	Canada	KJ393058
Agrotis venerabilis	BOLD:ABZ1938	MNBTT-416	TTMNB416-06	Biodiversity Institute of Ontario	Canada	KJ393100
Agrotis venerabilis	BOLD:ABZ1938	MNBTT-417	TTMNB417-06	Biodiversity Institute of Ontario	Canada	KJ387927
Agrotis venerabilis	BOLD:ABZ1938	MNBTT-418	TTMNB418-06	Biodiversity Institute of Ontario	Canada	KJ388301
Agrotis venerabilis	BOLD:ABZ1938	MNBTT-419	TTMNB419-06	Biodiversity Institute of Ontario	Canada	KJ388803
Agrotis venerabilis	BOLD:ABZ1938	moth2617.02	PHMO341-03	Biodiversity Institute of Ontario	Canada	GU094414
Agrotis venerabilis	BOLD:ABZ1938	moth2652.02	PHMO347-03	Biodiversity Institute of Ontario	Canada	GU094415
Agrotis vetusta	BOLD:ACF0067	09BBELE-0489	BBLEC489-09	Biodiversity Institute of Ontario	Canada	HM414783
Agrotis vetusta	BOLD:ACF0067	09BBELE-0530	BBLEC530-09	Biodiversity Institute of Ontario	Canada	HM414824
Agrotis vetusta	BOLD:ACF0067	10BBCLP-1316	BBLPB317-10	Biodiversity Institute of Ontario	Canada	JF842328
Agrotis vetusta	BOLD:ACF0067	10BBCLP-1317	BBLPB318-10	Biodiversity Institute of Ontario	Canada	JF842329
Agrotis vetusta	BOLD:ACF0067	CGWC-0103	LOWC103-05	Biodiversity Institute of Ontario	Canada	KJ389645
Agrotis vetusta	BOLD:ACF0067	DH010705	RDLQB602-05	Research Collection of Daniel Handfield	Canada	KJ386039
Agrotis vetusta	BOLD:ACF0067	DH010706	RDLQB603-05	Research Collection of Daniel Handfield	Canada	KJ394220
Agrotis vetusta	BOLD:ACF0067	DH011368	RDLQF276-06	Research Collection of Daniel Handfield	Canada	KJ392173
Agrotis volubilis	BOLD:ABZ7030	04HBL005219	XAB219-04	Biodiversity Institute of Ontario	Canada	GU093711
Agrotis volubilis	BOLD:ABZ7030	04HBL005231	XAB231-04	Biodiversity Institute of Ontario	Canada	GU093712
Agrotis volubilis	BOLD:ABZ7030	04HBL005254	XAB254-04	Biodiversity Institute of Ontario	Canada	GU093713
Agrotis volubilis	BOLD:ABZ7030	08BBLEP-00111	LPSOD333-09	Biodiversity Institute of Ontario	Canada	KJ393807
Agrotis volubilis	BOLD:ABZ7030	08OEC-147	KPOEC039-08	Biodiversity Institute of Ontario	Canada	KJ389699
Agrotis volubilis	BOLD:ABZ7030	2005-ONT-55	XAD640-05	Biodiversity Institute of Ontario	Canada	GU438726
Agrotis volubilis	BOLD:ABZ7030	BL0068	BLTIB041-08	University of Guelph	Canada	KJ390477
Agrotis volubilis	BOLD:ABZ7030	BL176	BLTIB111-08	University of Guelph	Canada	KJ386791
Agrotis volubilis	BOLD:ABZ7030	BL188	BLTIB121-08	University of Guelph	Canada	KJ386679
Agrotis volubilis	BOLD:ABZ7030	moth356.01	PMG087-03	Biodiversity Institute of Ontario	Canada	AF549702
Agrotis volubilis	BOLD:ABZ7030	moth388.01	TMG146-03	Biodiversity Institute of Ontario	Canada	KJ383363
Agrotis volubilis	BOLD:ABZ7030	Moth4097.03	XAE097-04	Biodiversity Institute of Ontario	Canada	GU092199
Agrotis volubilis	BOLD:ABZ7030	Moth4217.03	XAE217-04	Biodiversity Institute of Ontario	Canada	GU092200
Agrotis volubilis	BOLD:ABZ7030	NOC14287	RDNMF201-08	Canadian National Collection of Insects, Arachnids and Nematodes	Canada	KJ387225
Agrotis volubilis	BOLD:ABZ7030	PPBP-0134	LPSO134-08	Biodiversity Institute of Ontario	Canada	KJ384817
Agrotis volubilis	BOLD:ABZ7030	PPBP-1213	LPSOB214-08	Biodiversity Institute of Ontario	Canada	KJ392023
Agrotis volubilis	BOLD:ABZ7030	PPBP-1215	LPSOB216-08	Biodiversity Institute of Ontario	Canada	KJ392327
Agrotis volubilis	BOLD:ABZ7030	PPBP-1217	LPSOB218-08	Biodiversity Institute of Ontario	Canada	KJ382860
Agrotis volubilis	BOLD:ABZ7030	PPBP-1230	LPSOB231-08	Biodiversity Institute of Ontario	Canada	KJ389971
Agrotis volubilis	BOLD:ABZ7030	PPBP-1338	LPSOB339-08	Biodiversity Institute of Ontario	Canada	KJ393155
Agrotis volubilis	BOLD:ABZ7030	PPBP-1692	LPSOB693-08	Biodiversity Institute of Ontario	Canada	KJ392868
Agrotis volubilis	BOLD:ABZ7030	PPBP-2093	LPSOC094-08	Biodiversity Institute of Ontario	Canada	KJ385830
Alabama argillacea	BOLD:AAJ2486	NOC14695	RDNMF609-08	Canadian National Collection of Insects, Arachnids and Nematodes	Canada	KJ380230
Alastria chico	BOLD:AAF0646	CNCNoctuoidea12686	RDNMD354-06	Canadian National Collection of Insects, Arachnids and Nematodes	Canada	KJ383897
Allagrapha aerea	BOLD:AAB0752	04HBL005466	XAB466-04	Biodiversity Institute of Ontario	Canada	GU093714
Allagrapha aerea	BOLD:AAB0752	04HBL006459	XAC459-04	Biodiversity Institute of Ontario	Canada	GU092990
Allagrapha aerea	BOLD:AAB0752	04HBL007152	XAD152-04	Biodiversity Institute of Ontario	Canada	GU438727
Allagrapha aerea	BOLD:AAB0752	04HBL007154	XAD154-04	Biodiversity Institute of Ontario	Canada	GU438728
Allagrapha aerea	BOLD:AAB0752	04HBL007293	XAD293-04	Biodiversity Institute of Ontario	Canada	GU438729
Allagrapha aerea	BOLD:AAB0752	04HBL007388	XAD388-04	Biodiversity Institute of Ontario	Canada	GU438731
Allagrapha aerea	BOLD:AAB0752	2005-ONT-1861	XAH278-05	Biodiversity Institute of Ontario	Canada	GU090297
Allagrapha aerea	BOLD:AAB0752	2005-ONT-2001	XAH418-05	Biodiversity Institute of Ontario	Canada	GU090298
Allagrapha aerea	BOLD:AAB0752	2006-ONT-0538	XAJ538-06	Biodiversity Institute of Ontario	Canada	KC846448
Allagrapha aerea	BOLD:AAB0752	2006-ONT-1155	XAK160-06	Biodiversity Institute of Ontario	Canada	KC846525
Allagrapha aerea	BOLD:AAB0752	BL396	BLTIB218-08	University of Guelph	Canada	KC846216
Allagrapha aerea	BOLD:AAB0752	DH010644	RDLQB558-05	Research Collection of Daniel Handfield	Canada	KC846765
Allagrapha aerea	BOLD:AAB0752	DH010823	RDLQB720-05	Research Collection of Daniel Handfield	Canada	KC846713
Allagrapha aerea	BOLD:AAB0752	DH011365	RDLQF273-06	Research Collection of Daniel Handfield	Canada	KC846296
Allagrapha aerea	BOLD:AAB0752	moth1148.01	PMG088-03	Biodiversity Institute of Ontario	Canada	AF549755
Allagrapha aerea	BOLD:AAB0752	moth2643.02	PHMO344-03	Biodiversity Institute of Ontario	Canada	KC846294
Allagrapha aerea	BOLD:AAB0752	Moth4557.03	XAE557-04	Biodiversity Institute of Ontario	Canada	GU092201
Allagrapha aerea	BOLD:AAB0752	Moth4564.03	XAE564-04	Biodiversity Institute of Ontario	Canada	GU092202
Allagrapha aerea	BOLD:AAB0752	moth707.01	PHMO114-03	Biodiversity Institute of Ontario	Canada	GU094416
Allagrapha aerea	BOLD:AAB0752	PPBP-1098	LPSOB099-08	Biodiversity Institute of Ontario	Canada	KC846520
Allagrapha aerea	BOLD:AAB0752	PPBP-2033	LPSOC034-08	Biodiversity Institute of Ontario	Canada	KC846151
Allagrapha aerea	BOLD:AAB0752	PPBP-2313	LPSOC314-08	Biodiversity Institute of Ontario	Canada	KC846423
Allagrapha aerea	BOLD:AAB0752	PPBP-2360	LPSOC361-08	Biodiversity Institute of Ontario	Canada	KC846698
Allotria elonympha	BOLD:AAB0988	04HBL002241	LOT241-04	Biodiversity Institute of Ontario	United States	GU087648
Allotria elonympha	BOLD:AAB0988	04HBL002242	LOT242-04	Biodiversity Institute of Ontario	United States	GU087647
Allotria elonympha	BOLD:AAB0988	04HBL002243	LOT243-04	Biodiversity Institute of Ontario	United States	GU087651
Allotria elonympha	BOLD:AAB0988	04HBL002244	LOT244-04	Biodiversity Institute of Ontario	United States	GU087650
Allotria elonympha	BOLD:AAB0988	04HBL002245	LOT245-04	Biodiversity Institute of Ontario	United States	GU087649
Allotria elonympha	BOLD:AAB0988	04HBL002246	LOT246-04	Biodiversity Institute of Ontario	United States	GU087646
Allotria elonympha	BOLD:AAB0988	04HBL002499	LOT499-04	Biodiversity Institute of Ontario	United States	GU087644
Allotria elonympha	BOLD:AAB0988	04HBL002541	LOT541-04	Biodiversity Institute of Ontario	United States	GU087645
Allotria elonympha	BOLD:AAB0988	05-CTATBI-0063	LOCT063-05	Biodiversity Institute of Ontario	United States	KJ378192
Allotria elonympha	BOLD:AAB0988	05-CTATBI-0064	LOCT064-05	Biodiversity Institute of Ontario	United States	KJ377217
Allotria elonympha	BOLD:AAB0988	05-NCCC-065	LNC065-05	Biodiversity Institute of Ontario	United States	KJ380450
Allotria elonympha	BOLD:AAB0988	05-NCCC-066	LNC066-05	Biodiversity Institute of Ontario	United States	KJ378750
Allotria elonympha	BOLD:AAB0988	05-TN-00087	LOTB087-05	Biodiversity Institute of Ontario	United States	GU087187
Allotria elonympha	BOLD:AAB0988	05-TN-00088	LOTB088-05	Biodiversity Institute of Ontario	United States	GU087189
Allotria elonympha	BOLD:AAB0988	05-TN-00089	LOTB089-05	Biodiversity Institute of Ontario	United States	GU087188
Allotria elonympha	BOLD:AAB0988	05-TN-00090	LOTB090-05	Biodiversity Institute of Ontario	United States	GU087190
Allotria elonympha	BOLD:AAB0988	05-TN-00322	LOTB322-05	Biodiversity Institute of Ontario	United States	GU087191
Allotria elonympha	BOLD:AAB0988	05-TN-00488	LOTB488-05	Biodiversity Institute of Ontario	United States	GU087186
Allotria elonympha	BOLD:AAB0988	06-JKA-0321	LSEU321-06	Biodiversity Institute of Ontario	United States	KJ377868
Allotria elonympha	BOLD:AAB0988	06-SUSA-0249	LSUSA249-06	Biodiversity Institute of Ontario	United States	KJ377145
Allotria elonympha	BOLD:AAB0988	11-NCCC-191	LNCC666-11	Research Collection of J. B. Sullivan	United States	KJ377110
Allotria elonympha	BOLD:AAB0988	2017-105007-FL	QUNO017-07	Research Collection of Robert J. Borth	United States	KJ375368
Allotria elonympha	BOLD:AAB0988	3755-COI-08	HKONB258-09	Research Collection of Hugo Kons, Jr.	United States	KJ379014
Allotria elonympha	BOLD:AAB0988	429-8721-160504-TX	ABCNA617-07	Research Collection of Robert J. Borth	United States	KJ375766
Allotria elonympha	BOLD:AAB0988	729-8721-050603-MD	ABCNA729-07	Smithsonian Institution	United States	KJ376238
Allotria elonympha	BOLD:AAB0988	BGS03942	LGSMG579-07	College of Charleston	United States	KJ378818
Allotria elonympha	BOLD:AAB0988	BIOUG01468-F05	BBLOC1033-11	Biodiversity Institute of Ontario	United States	KJ380466
Allotria elonympha	BOLD:AAB0988	DNA-ATBI-0424	LGSM424-04		United States	GU089620
Allotria elonympha	BOLD:AAB0988	DNA-ATBI-0425	LGSM425-04		United States	GU089619
Allotria elonympha	BOLD:AAB0988	DNA-ATBI-2356	LGSMC356-05	Biodiversity Institute of Ontario	United States	GU088576
Allotria elonympha	BOLD:AAB0988	DNA-ATBI-2357	LGSMC357-05	Biodiversity Institute of Ontario	United States	GU088577
Allotria elonympha	BOLD:AAB0988	DNA-ATBI-2358	LGSMC358-05	Biodiversity Institute of Ontario	United States	GU088575
Allotria elonympha	BOLD:AAB0988	DNA-ATBI-2359	LGSMC359-05	Biodiversity Institute of Ontario	United States	GU088574
Alypia langtoni	BOLD:AAD5114	08BBLEP-03818	LPABB553-08	Biodiversity Institute of Ontario	Canada	KJ390550
Alypia langtoni	BOLD:AAD5114	10BBCLP-0384	BBLPA384-10	Biodiversity Institute of Ontario	Canada	JF841420
Alypia langtoni	BOLD:AAD5114	AVBC 1171-11	LALPA998-11	Biodiversity Institute of Ontario	Canada	KJ381815
Alypia langtoni	BOLD:AAD5114	CNC LEP00053126	RDNMG1002-08	Canadian National Collection of Insects, Arachnids and Nematodes	Canada	KJ392362
Alypia langtoni	BOLD:AAD5114	CNC LEP00053127	RDNMG1003-08	Canadian National Collection of Insects, Arachnids and Nematodes	Canada	KJ391291
Alypia langtoni	BOLD:AAD5114	DH002285	RDLQ459-07	Research Collection of Daniel Handfield	Canada	KJ387945
Alypia langtoni	BOLD:AAD5114	NOC14210	RDNMF124-08	Canadian National Collection of Insects, Arachnids and Nematodes	Canada	KJ388959
Alypia langtoni	BOLD:AAD5114	UASM58552	RDMAB565-06	University of Alberta, Strickland Museum of Entomology	Canada	KJ387453
Alypia octomaculata	BOLD:AAD5114	04HBL005347	XAB347-04	Biodiversity Institute of Ontario	Canada	GU093723
Alypia octomaculata	BOLD:AAD5114	10BBCLP-0383	BBLPA383-10	Biodiversity Institute of Ontario	Canada	JF841419
Alypia octomaculata	BOLD:AAD5114	DH009153	RDLQ458-07	Research Collection of Daniel Handfield	Canada	KJ392073
Alypia octomaculata	BOLD:AAD5114	Moth4479.03	XAE479-04	Biodiversity Institute of Ontario	Canada	GU092203
[truncated: 28,526 more rows]
